# Supplementary material for: Aromatic amino acid biosynthesis impacts root hair development and symbiotic associations in Lotus japonicus
Source: Plant Physiol. 2023 Jul 10;193(2):1508–26. doi: 10.1093/plphys/kiad398 (PMC10517252; doi:10.1093/plphys/kiad398)
Supplement: kiad398_Supplementary_Data [file kiad398_supplementary_data.zip]

Archive with 6 entries (6 files):
- PP2023RA00789DR1_Table_S1.xlsx
- PP2023RA00789DR1_Table_S2.xlsx
- PP2023RA00789DR1_Table_S3.xlsx
- PP2023RA00789DR1_Table_S4.xlsx
- Supplemental Figures.pdf
- Supplemental Table S5.xlsx
