# Supplementary material for: Aromatic amino acid biosynthesis impacts root hair development and symbiotic associations in Lotus japonicus
Source: Plant Physiol. 2023 Jul 10;193(2):1508–26. doi: 10.1093/plphys/kiad398 (PMC10517252; doi:10.1093/plphys/kiad398)
Supplement: kiad398_Supplementary_Data [file kiad398_supplementary_data.zip › PP2023RA00789DR1_Table_S3.xlsx]

## Sheet: dahps1-2 vs Gifu Mock
Supplemental Table S3. DEGs in uninoculated dahps1-2 roots.
Gene ID	Annotation	baseMean	log2FoldChange	lfcSE	stat	pvalue	padj
LotjaGi0g1v0000200	Guanylate kinase	52.449	-0.409482	0.426061	-0.961087	0.336508	0.500131
LotjaGi2g1v0033200	Senescence-associated protein	50.3187	-22.6106	3.91762	-5.77151	7.85648e-09	2.1711e-06
LotjaGi2g1v0030100	Ribulose bisphosphate carboxylase large chain	55.7793	-6.86739	2.32679	-2.95145	0.00316289	0.0214616
LotjaGi2g1v0051700	Senescence-associated protein, putative	72.1295	-6.48565	1.78473	-3.63396	0.000279102	0.00450856
LotjaGi2g1v0030400_LC	Senescence-associated protein	95.9189	-6.37415	2.4876	-2.56237	0.0103961	0.0473555
LotjaGi2g1v0046700_LC	G-type lectin S-receptor-like Serine/Threonine-kinase	265.861	-6.21003	1.89657	-3.27435	0.00105904	0.0106017
LotjaGi6g1v0128400_LC	Phthiocerol synthesis polyketide synthase type I PpsD	248.194	-6.13574	2.84295	-2.15823	0.0309102	0.0982633
LotjaGi2g1v0029300	G-type lectin S-receptor-like Serine/Threonine-kinase	65.0688	-6.09448	1.97491	-3.08596	0.00202894	0.0160908
LotjaGi2g1v0027000	Senescence-associated protein	138.859	-5.93795	1.85371	-3.20327	0.00135875	0.0123858
LotjaGi2g1v0045000_LC	G-type lectin S-receptor-like Serine/Threonine-kinase	66.1167	-5.91499	1.70988	-3.4593	0.000541585	0.00681769
LotjaGi1g1v0000200	Brefeldin A-inhibited guanine nucleotide-exchange protein	496.232	0.198795	0.207999	0.955752	0.339198	0.502829
LotjaGi2g1v0039500_LC	Senescence-associated protein	765.22	-5.90697	1.52536	-3.87252	0.000107717	0.0024922
LotjaGi2g1v0042700	Senescence-associated protein	74.5094	-5.85515	1.62564	-3.60174	0.00031609	0.00486172
LotjaGi2g1v0037800	Senescence-associated protein	69659.9	-5.79059	1.56942	-3.68965	0.000224567	0.00391063
LotjaGi2g1v0035600_LC	Senescence-associated protein	5246.94	-5.74252	1.46576	-3.91776	8.93747e-05	0.00219802
LotjaGi2g1v0030300	Senescence-associated protein	275.108	-5.70389	1.5379	-3.70889	0.000208172	0.00372002
LotjaGi1g1v0529000_LC	Ribosomal protein S3	188.32	-5.55477	1.65333	-3.35974	0.000780147	0.008669
LotjaGi2g1v0050000	Senescence-associated protein	371.71	-5.52232	1.4191	-3.89141	9.96628e-05	0.00235367
LotjaGi1g1v0001100	Calcium-binding EF hand-like protein	1213.87	0.0177553	0.208712	0.0850709	0.932205	0.960905
LotjaGi1g1v0001200_LC	poly(A) polymerase 2	264.798	0.122974	0.186916	0.657907	0.510598	0.662152
LotjaGi2g1v0046500_LC	rRNA intron-encoded homing endonuclease, putative	10455.6	-5.50708	1.44622	-3.8079	0.000140151	0.00289958
LotjaGi2g1v0028700	Leucine-rich repeat and fibronectin type III domain-containing protein 1	99.2163	-5.46751	1.86598	-2.93009	0.00338862	0.0224358
LotjaGi2g1v0036900	Senescence-associated protein, putative	1796.87	-5.44232	2.7179	-2.00239	0.0452423	0.127175
LotjaGi2g1v0037100_LC	G-type lectin S-receptor-like Serine/Threonine-kinase	52071.8	-5.42552	1.4444	-3.75623	0.00017249	0.00329006
LotjaGi1g1v0001700	Protein DETOXIFICATION	218.237	0.0451387	0.203033	0.222322	0.824063	0.897039
LotjaGi2g1v0032300_LC	G-type lectin S-receptor-like Serine/Threonine-kinase	79.4205	-5.38518	2.02886	-2.65429	0.00794753	0.0396488
LotjaGi6g1v0119600	G-type lectin S-receptor-like Serine/Threonine-kinase	212.897	-5.36283	1.5465	-3.46772	0.000524892	0.00668734
LotjaGi1g1v0002100	Kinase family protein	778.007	0.0661852	0.153035	0.432484	0.66539	0.7862
LotjaGi6g1v0109500	Senescence-associated protein	453.178	-5.33679	1.60336	-3.32851	0.000873105	0.00932691
LotjaGi1g1v0002400	VQ motif-containing protein, putative	425.316	0.0293096	0.322182	0.0909723	0.927515	0.957989
LotjaGi1g1v0242600_LC	NADP-dependent 3-hydroxy acid dehydrogenase YdfG	79.2688	-5.33592	1.94811	-2.73903	0.00616209	0.0334409
LotjaGi1g1v0002800	LINE-1 reverse transcriptase like	130.178	0.214638	0.361424	0.593867	0.552601	0.697072
LotjaGi2g1v0047000_LC	Band 4.1-like protein 1	1017.52	-5.33287	1.47715	-3.61024	0.000305911	0.00479481
LotjaGi2g1v0039700	Senescence-associated protein	24034.3	-5.26888	1.79921	-2.92845	0.00340658	0.0225075
LotjaGi2g1v0034000	Senescence-associated protein	597777	-5.26506	1.20765	-4.35974	1.30215e-05	0.000666575
LotjaGi2g1v0036100_LC	Senescence-associated protein	78194.9	-5.26402	1.23005	-4.27953	1.87286e-05	0.000825541
LotjaGi2g1v0033000	Senescence-associated protein	190.052	-5.19808	1.60888	-3.23087	0.00123415	0.0116884
LotjaGi6g1v0119500_LC	Senescence-associated protein	70.3959	-5.14907	1.78748	-2.88063	0.00396887	0.0248577
LotjaGi3g1v0487600	High-affinity nitrate transporter 2.2	422.424	-5.14681	1.43725	-3.58101	0.000342272	0.00511588
LotjaGi2g1v0051000	Senescence-associated protein	178.332	-5.10762	1.82099	-2.80485	0.00503394	0.0293542
LotjaGi1g1v0004300	Pesticidal crystal cry8Ba	118.629	0.216249	0.384025	0.563112	0.573358	0.713831
LotjaGi1g1v0128100	Response to low sulfur 1 protein	91.5665	-5.04732	1.50032	-3.36416	0.000767773	0.00858056
LotjaGi1g1v0004700	Transmembrane protein, putative	647.108	0.18862	0.226818	0.83159	0.405641	0.566554
LotjaGi5g1v0122800	Cytochrome c oxidase subunit 2	856.986	-5.03053	1.43956	-3.49448	0.00047498	0.00634756
LotjaGi2g1v0047700_LC	Senescence-associated protein	26059.4	-5.02245	1.36469	-3.68028	0.000232977	0.00399712
LotjaGi3g1v0054300	Phosphate transporter	67.7047	-5.01916	2.28083	-2.20059	0.0277653	0.0917302
LotjaGi2g1v0040500_LC	Phthiocerol synthesis polyketide synthase type I PpsD	121319	-4.98807	1.20546	-4.13789	3.50515e-05	0.00119607
LotjaGi3g1v0268200_LC	Phthiocerol synthesis polyketide synthase type I PpsD	52.9811	-4.95211	1.56774	-3.15875	0.00158446	0.0136689
LotjaGi1g1v0005500	O-methyltransferase, putative	1835.08	0.238387	0.262552	0.907961	0.363899	0.527125
LotjaGi2g1v0038400_LC	G-type lectin S-receptor-like Serine/Threonine-kinase	157424	-4.89769	1.19428	-4.10097	4.11426e-05	0.00134324
LotjaGi1g1v0005700	Fimbrin-like protein 2	595.591	0.207172	0.332103	0.623818	0.532747	0.681606
LotjaGi6g1v0128600	Senescence-associated protein	172.814	-4.8537	1.5067	-3.22141	0.00127561	0.0119262
LotjaGi1g1v0006100_LC	Nlj21	364.335	-0.417457	0.464044	-0.899605	0.36833	0.531422
LotjaGi6g1v0065200_LC	Leucine-rich repeat protein kinase family protein	148.319	-4.83488	1.57074	-3.07808	0.00208338	0.0163771
LotjaGi1g1v0006500	Polyketide reductase	1127.8	-0.145505	0.419889	-0.346533	0.728942	0.833491
LotjaGi3g1v0344400_LC	Cytochrome c oxidase subunit 3	369.149	-4.81516	1.51671	-3.17474	0.00149973	0.0132119
LotjaGi2g1v0028300	Phototropic-responsive NPH3 family protein	238.397	-4.80757	1.61557	-2.97578	0.00292241	0.0203901
LotjaGi2g1v0028400_LC	Phototropic-responsive NPH3 family protein	3820.79	-4.80641	1.35636	-3.54361	0.000394684	0.00565402
LotjaGi5g1v0122400	tRNA 5-methylaminomethyl-2-thiouridine biosynthesis bifunctional protein MnmC	36023.5	-4.80375	1.1845	-4.0555	5.0027e-05	0.00152399
LotjaGi5g1v0149100	Lysophospholipid acyltransferase 5	133.621	-4.80226	1.42698	-3.36533	0.000764533	0.00856934
LotjaGi1g1v0007200_LC	Protein TOC75-3, chloroplastic	52.6366	0.205559	0.375241	0.547806	0.583825	0.722175
LotjaGi6g1v0128000	Senescence-associated protein, putative	107.476	-4.79089	1.5657	-3.05989	0.00221417	0.0170247
LotjaGi6g1v0119400	Senescence-associated protein	720.819	-4.78929	1.42103	-3.37031	0.00075085	0.00847069
LotjaGi1g1v0377200	Early nodulin-like protein	351.221	-4.77817	0.456788	-10.4604	1.31359e-25	5.08206e-22
LotjaGi2g1v0032900	Senescence-associated protein	369.286	-4.73271	1.46193	-3.23731	0.00120664	0.0115171
LotjaGi6g1v0049200	Ribulose bisphosphate carboxylase large chain	36925.4	-4.72494	1.37409	-3.43859	0.00058475	0.00718384
LotjaGi5g1v0087600	Senescence-associated protein	431.862	-4.71023	1.35553	-3.47482	0.000511187	0.00657771
LotjaGi1g1v0008000	BTB/POZ domain-containing protein	50.1588	0.040642	0.416687	0.097536	0.922301	0.955357
LotjaGi3g1v0022000	Photosystem I P700 chlorophyll a apoprotein A2	1744.11	-4.69046	1.47446	-3.18113	0.00146702	0.0130365
LotjaGi4g1v0013300_LC	Senescence-associated protein	60.5389	-4.68143	1.53374	-3.0523	0.00227097	0.01733
LotjaGi2g1v0029900	Senescence-associated protein	1493.68	-4.6566	1.40205	-3.32128	0.000896057	0.00948913
LotjaGi6g1v0118300	Senescence-associated protein	193.217	-4.65317	1.54562	-3.01055	0.00260776	0.0189051
LotjaGi6g1v0122000	Senescence-associated protein, putative	264.108	-4.63499	1.19833	-3.86787	0.000109789	0.00251584
LotjaGi5g1v0326000	Neuronal PAS domain-containing protein 4	53.8122	-4.60895	1.52611	-3.02006	0.00252728	0.0185472
LotjaGi3g1v0344500	ATPase subunit 8	232.2	-4.58047	1.53208	-2.9897	0.00279256	0.0198238
LotjaGi1g1v0424000	Peptide transporter	62.2707	-4.53965	1.75234	-2.59063	0.00958017	0.0448551
LotjaGi2g1v0046200	Senescence-associated protein	317.091	-4.53314	1.48664	-3.04924	0.00229419	0.0174223
LotjaGi1g1v0009200_LC	30S ribosomal protein S8, chloroplastic	90.164	-0.141243	0.449205	-0.314429	0.753195	0.849641
LotjaGi2g1v0048900	Phthiocerol synthesis polyketide synthase type I PpsD	361.898	-4.51899	1.41088	-3.20295	0.00136026	0.0123858
LotjaGi6g1v0121000	Protein ApaG	204.203	-4.51511	1.74366	-2.58944	0.0096131	0.0449534
LotjaGi2g1v0046100	Senescence-associated protein	137.288	-4.51312	1.58521	-2.84701	0.00441318	0.0267615
LotjaGi6g1v0109400	Senescence-associated protein	265.324	-4.46992	1.39431	-3.20583	0.00134674	0.0123224
LotjaGi1g1v0606600	Expansin protein	1454.41	-4.45078	1.15684	-3.84736	0.000119398	0.00264212
LotjaGi1g1v0010000	CC-NBS-LRR disease resistance protein	79.2979	0.442661	0.504659	0.877148	0.380406	0.542439
LotjaGi1g1v0010100	Chaperone protein DnaJ	384.073	0.125268	0.180616	0.693561	0.487958	0.641427
LotjaGi1g1v0503200	NAD(P)H-quinone oxidoreductase subunit 2, chloroplastic	225.596	-4.43489	1.37974	-3.2143	0.00130761	0.0121313
LotjaGi1g1v0010500	Glucose-1-phosphate adenylyltransferase	1885.19	0.0879142	0.140591	0.625317	0.531763	0.680926
LotjaGi1g1v0010900	Neutral ceramidase	2115.52	-0.028015	0.13115	-0.213611	0.83085	0.900861
LotjaGi3g1v0381500_LC	Holliday junction ATP-dependent DNA helicase RuvB	3039.03	-4.39513	1.37424	-3.19823	0.00138276	0.0125029
LotjaGi1g1v0011200	Nuclear transcription factor Y subunit	133.031	0.209498	0.264415	0.79231	0.42818	0.588719
LotjaGi1g1v0011300	Amino acid transporter, putative	363.916	-0.108241	0.350112	-0.30916	0.7572	0.85213
LotjaGi6g1v0128700	G-type lectin S-receptor-like Serine/Threonine-kinase	584.609	-4.37063	1.51796	-2.87928	0.0039858	0.0248984
LotjaGi1g1v0011500	Amino acid permease	212.421	-0.0335495	0.509041	-0.0659072	0.947452	0.968943
LotjaGi1g1v0011600	Alkaline alpha-galactosidase seed imbibition protein	1012.3	0.103137	0.517127	0.199443	0.841916	0.906269
LotjaGi2g1v0012600_LC	Zinc finger protein, putative	188.989	-4.35273	1.33679	-3.25612	0.00112947	0.0110301
LotjaGi2g1v0027800	Senescence-associated protein	331.488	-4.30008	1.42529	-3.01699	0.00255301	0.0186422
LotjaGi1g1v0011900_LC	RNA pseudouridine synthase 4, mitochondrial	682.289	0.21783	0.401446	0.542613	0.587396	0.724744
LotjaGi6g1v0049500	Senescence-associated protein	850.753	-4.28581	1.49784	-2.86133	0.00421871	0.0259346
LotjaGi2g1v0030700	G-type lectin S-receptor-like Serine/Threonine-kinase	143.832	-4.20352	1.37729	-3.05202	0.00227306	0.0173319
LotjaGi1g1v0012700	Receptor-like kinase	54.3557	-0.250125	0.334706	-0.747298	0.454884	0.613182
LotjaGi2g1v0045300	Senescence-associated protein	146.078	-4.18347	1.38286	-3.02522	0.00248454	0.018344
LotjaGi1g1v0013000	Uridine kinase	921.725	-0.026926	0.396123	-0.0679739	0.945806	0.968375
LotjaGi2g1v0037300	Senescence-associated protein	4580.68	-4.1771	1.33825	-3.12132	0.00180045	0.0149089
LotjaGi1g1v0013300	Regulatory protein recX	154.037	0.244381	0.262206	0.93202	0.351326	0.514692
LotjaGi1g1v0513800_LC	Anthocyanin 5-aromatic acyltransferase	100.196	-4.16416	1.54975	-2.68699	0.00720991	0.0371754
LotjaGi1g1v0013500	Receptor protein kinase-like protein	128.791	0.272507	0.394083	0.691498	0.489253	0.642547
LotjaGi6g1v0118400	Senescence-associated protein	157684	-4.14826	1.19048	-3.48452	0.000493024	0.00646586
LotjaGi2g1v0351200	NAD(P)H-quinone oxidoreductase subunit 4L	53.1117	-4.14203	1.41845	-2.92012	0.003499	0.0229247
LotjaGi1g1v0660000_LC	Terpenoid cyclases/Protein prenyltransferases superfamily protein	440.61	-4.13014	1.2816	-3.22264	0.00127015	0.0118983
LotjaGi2g1v0036800	Senescence-associated protein	107702	-4.11922	1.17348	-3.51025	0.000447689	0.00610947
LotjaGi1g1v0664500_LC	Protein kinase superfamily protein	105.633	-4.09306	0.880244	-4.64992	3.32068e-06	0.000278278
LotjaGi5g1v0122900	NADH-ubiquinone oxidoreductase chain 6	135.018	-4.09295	1.5452	-2.64881	0.00807751	0.0400477
LotjaGi6g1v0065000_LC	Photosystem II CP43 reaction center protein	1585.6	-4.05791	1.33912	-3.03027	0.00244334	0.0181553
LotjaGi5g1v0122700	Cleavage and polyadenylation specificity factor (CPSF) A subunit protein	2201.89	-4.04212	1.32563	-3.04922	0.0022944	0.0174223
LotjaGi6g1v0291000_LC	Cytochrome c biogenesis FC	59.8466	-3.99034	1.42686	-2.79659	0.00516444	0.0298288
LotjaGi6g1v0231100_LC	Ulp1 protease family, carboxy-terminal domain protein	227.572	-3.97999	1.5729	-2.53035	0.0113948	0.050296
LotjaGi2g1v0027400	G-type lectin S-receptor-like Serine/Threonine-kinase	148.936	-3.92442	1.43342	-2.7378	0.00618525	0.0335306
LotjaGi2g1v0044900_LC	G-type lectin S-receptor-like Serine/Threonine-kinase	309.791	-3.90418	2.04071	-1.91315	0.0557294	0.146589
LotjaGi2g1v0032100_LC	G-type lectin S-receptor-like Serine/Threonine-kinase	221.146	-3.86911	1.25096	-3.09291	0.00198203	0.0158432
LotjaGi1g1v0327900	Flavonol synthase	57.3022	-3.84139	1.12884	-3.40294	0.000666653	0.00786723
LotjaGi1g1v0015800	Nicotinamide-nucleotide adenylyltransferase	223.814	0.200146	0.256112	0.781477	0.434522	0.594867
LotjaGi5g1v0223000	NADH dehydrogenase subunit 5	98.392	-3.75004	1.21065	-3.09754	0.00195132	0.0156625
LotjaGi3g1v0227900	50S ribosomal protein L14, chloroplastic	196.928	-3.68336	1.49368	-2.46596	0.0136648	0.056979
LotjaGi1g1v0016100	Serine/threonine protein phosphatase 7 long form isogeny	85.0635	0.0811858	0.427607	0.189861	0.849418	0.910783
LotjaGi5g1v0108900_LC	Peroxisome biogenesis protein 1	61.7033	-3.64584	0.572635	-6.36677	1.93047e-10	7.59526e-08
LotjaGi1g1v0016800	RuvB-like helicase	633.107	0.0497215	0.162685	0.305631	0.759885	0.85379
LotjaGi1g1v0017000	Potassium channel	558.981	-0.0734377	0.184626	-0.397765	0.690804	0.805967
LotjaGi1g1v0659900	Ycf68 protein	726.518	-3.58915	1.28177	-2.80016	0.00510777	0.0296269
LotjaGi1g1v0660200_LC	DNA-directed RNA polymerase subunit beta''	98.8827	-3.55551	1.58251	-2.24676	0.0246557	0.0846524
LotjaGi3g1v0032600_LC	Strictosidine synthase family protein	172.947	-3.54306	1.62042	-2.18651	0.0287784	0.0937065
LotjaGi3g1v0105500_LC	NADH-dependent glutamate synthase 1	60.7976	-3.52938	1.36195	-2.59141	0.00955828	0.0448235
LotjaGi2g1v0048400	Senescence-associated protein	305.511	-3.4741	1.41581	-2.45379	0.0141358	0.0583247
LotjaGi1g1v0017800	pleiotropic drug resistance 13	81.7549	-0.168101	0.356623	-0.471369	0.637377	0.764425
LotjaGi2g1v0035900_LC	Senescence-associated protein	125.898	-3.46079	1.5618	-2.2159	0.0266987	0.0892101
LotjaGi1g1v0018500	Multidrug resistance protein ABC transporter family protein	174.689	0.111042	0.53356	0.208116	0.835139	0.903116
LotjaGi5g1v0223700	Cytochrome b6-f complex subunit 4	276.626	-3.44905	1.3003	-2.65251	0.00798966	0.0397565
LotjaGi5g1v0223400	50S ribosomal protein L2, chloroplastic	240.077	-3.43397	1.41665	-2.42401	0.0153504	0.0615952
LotjaGi1g1v0660500_LC	Cytochrome f	71.0527	-3.43162	1.24629	-2.75347	0.0058967	0.0324514
LotjaGi1g1v0019200	RNA-binding domain CCCH-type zinc finger protein	68.3086	0.087053	0.324239	0.268484	0.788327	0.873231
LotjaGi6g1v0000600_LC	NAD(P)H-quinone oxidoreductase subunit K, chloroplastic	58.0754	-3.40503	1.69099	-2.01363	0.0440481	0.124964
LotjaGi1g1v0019500	Chaperone protein DnaJ	55.9534	-0.40243	0.460077	-0.874702	0.381736	0.543501
LotjaGi3g1v0482600_LC	Carboxypeptidase	3916.97	-3.30644	1.30611	-2.53152	0.0113568	0.0502047
LotjaGi1g1v0019900	Red chlorophyll catabolite reductase, putative	159.671	0.045795	0.308465	0.148461	0.881979	0.931063
LotjaGi1g1v0143000	Phospho-2-dehydro-3-deoxyheptonate aldolase	7874.51	-3.29839	0.451542	-7.30472	2.77842e-13	1.65373e-10
LotjaGi1g1v0020300	WRKY family transcription factor	354.878	-0.0226205	0.191033	-0.118412	0.905741	0.945386
LotjaGi1g1v0020400	Red chlorophyll catabolite reductase, putative	55.5808	0.156165	0.360785	0.432847	0.665126	0.786057
LotjaGi4g1v0297700	Pathogenesis-related protein 1	172.798	-3.26752	1.33439	-2.44869	0.0143375	0.0588119
LotjaGi1g1v0020900	Kinase, putative	204.171	0.155651	0.393316	0.39574	0.692297	0.807106
LotjaGi6g1v0268800	Late embryogenesis abundant protein	75.1638	-3.2516	1.48374	-2.19148	0.0284169	0.0930292
LotjaGi2g1v0026900	Senescence-associated protein	194.819	-3.21025	1.19702	-2.68186	0.00732145	0.0375557
LotjaGi4g1v0106500	DNA-directed RNA polymerase II subunit RPB1-like protein	87.3606	-3.17622	1.40574	-2.25946	0.0238551	0.0828224
LotjaGi1g1v0021400	Kinesin-related protein	221.711	0.0379148	0.399762	0.0948436	0.924439	0.956454
LotjaGi1g1v0635000	Chalcone synthase	2986.49	-3.13233	0.881897	-3.55181	0.000382593	0.00554032
LotjaGi3g1v0031800	NAD(P)H-quinone oxidoreductase subunit H, chloroplastic	200.302	-3.11831	1.28874	-2.41965	0.0155356	0.0621236
LotjaGi2g1v0207000_LC	30S ribosomal protein S7, chloroplastic	99.4987	-3.06087	1.3455	-2.27489	0.0229122	0.0807196
LotjaGi2g1v0394000	Geranylgeranyl pyrophosphate synthase	297.023	-3.02537	0.757352	-3.99467	6.47853e-05	0.00179244
LotjaGi1g1v0021900	Lipid transfer protein	3207.92	-0.616082	0.65427	-0.941633	0.346381	0.50996
LotjaGi1g1v0007300_LC	Protein TOC75-3, chloroplastic	62.0048	-3.0178	1.86723	-1.6162	0.106052	0.227796
LotjaGi5g1v0310100	Early light-induced protein	491.813	-2.99363	1.02206	-2.92902	0.00340035	0.0224814
LotjaGi1g1v0710000_LC	Retrovirus-related Pol polyprotein from transposon TNT 1-94	592.337	-2.96802	0.638481	-4.64856	3.34262e-06	0.000279109
LotjaGi1g1v0660100_LC	DNA-directed RNA polymerase subunit beta''	148.482	-2.94875	1.31716	-2.23872	0.0251744	0.0857983
LotjaGi1g1v0752700	heat shock protein 60-2	75.6426	-2.9322	0.992829	-2.95338	0.00314314	0.0213651
LotjaGi1g1v0562700	Arginine decarboxylase	2874.1	-2.92837	0.81811	-3.57944	0.000344336	0.00513363
LotjaGi1g1v0022700	Syntaxin, putative	1040.21	0.21892	0.431141	0.507768	0.611616	0.743906
LotjaGi4g1v0210300	ATP synthase subunit beta	471.152	-2.8824	1.1393	-2.52998	0.0114069	0.0503209
LotjaGi5g1v0027600	Remorin	447.922	-2.86365	0.373688	-7.66322	1.81323e-14	1.35776e-11
LotjaGi1g1v0348000	Aspartic proteinase nepenthesin-1	2164.34	-2.86014	1.08239	-2.64243	0.00823141	0.0405853
LotjaGi1g1v0023100	Leucine-rich repeat receptor-like protein kinase family protein	73.1056	-0.285284	0.628431	-0.453962	0.649856	0.774393
LotjaGi1g1v0023400	PHD-finger protein	267.509	0.185927	0.214479	0.866877	0.386009	0.547697
LotjaGi1g1v0023500	Carboxyl methyltransferase	346.138	-0.0505164	0.559115	-0.0903507	0.928009	0.958353
LotjaGi1g1v0023600	Vacuolar protein sorting-associated protein VTA1 like	764.886	-0.0725594	0.212786	-0.340997	0.733106	0.836245
LotjaGi4g1v0207400	14 kDa proline-rich protein DC2.15	94.5451	-2.85598	1.09067	-2.61855	0.0088304	0.0426198
LotjaGi1g1v0023800	Microtubule associated protein 65	260.261	0.266558	0.348102	0.765746	0.443827	0.602877
LotjaGi4g1v0030400	WAT1-related protein	68.4597	-2.80669	0.671904	-4.17722	2.95093e-05	0.00108215
LotjaGi4g1v0207300_LC	Ribonuclease H-like superfamily protein	316.036	-2.78667	0.987264	-2.82261	0.00476338	0.0281713
LotjaGi1g1v0340300	Arabinogalactan protein	265.944	-2.77596	0.724738	-3.83029	0.000127994	0.00273971
LotjaGi2g1v0134100_LC	extensin 3	202.176	-2.74693	1.13339	-2.42364	0.0153659	0.0616362
LotjaGi1g1v0224400_LC	Acetyl-coenzyme A carboxylase carboxyl transferase subunit beta, chloroplastic	1145.3	-2.74097	1.08816	-2.5189	0.0117723	0.0514829
LotjaGi3g1v0495200	Leucine-rich repeat receptor-like protein kinase family	353.488	-2.74065	1.03982	-2.6357	0.00839638	0.041154
LotjaGi4g1v0123800_LC	Polyprotein	195.541	-2.72861	1.20285	-2.26845	0.0233018	0.0816706
LotjaGi3g1v0211100	HXXXD-type acyl-transferase family protein	728.714	-2.71526	0.844787	-3.21413	0.0013084	0.0121313
LotjaGi1g1v0025600	Adenylyltransferase and sulfurtransferase MOCS3	662.54	-0.114886	0.157215	-0.73076	0.464926	0.622097
LotjaGi4g1v0434800	Endoglucanase	2695.89	-2.68621	0.826952	-3.24833	0.00116086	0.0112139
LotjaGi6g1v0226000	Myb transcription factor	283.817	-2.68002	1.57715	-1.69928	0.0892659	0.202653
LotjaGi1g1v0026000	UPF0505 protein C16orf62	544.929	0.214889	0.284134	0.756293	0.449473	0.608091
LotjaGi1g1v0594900	Protease inhibitor/seed storage/lipid transfer protein family protein	656.441	-2.67302	0.826389	-3.23458	0.00121822	0.0115896
LotjaGi1g1v0026400	Ribonuclease 3-like protein 3	70.4284	0.0443378	0.306035	0.144878	0.884807	0.932702
LotjaGi5g1v0359300	Chalcone-flavonone isomerase family protein	228.434	-2.67086	1.43459	-1.86175	0.0626381	0.158326
LotjaGi3g1v0345700	Zinc finger, B-box	174.93	-2.66803	1.09854	-2.42871	0.0151527	0.0610025
LotjaGi3g1v0145900	9-cis-epoxycarotenoid dioxygenase	57.6602	-2.65209	1.01398	-2.61552	0.00890914	0.042775
LotjaGi1g1v0279100	Ribonucleoside-diphosphate reductase	349.277	-2.6309	0.742476	-3.54342	0.000394972	0.00565402
LotjaGi3g1v0083800	Acid phosphatase 1	59.1913	-2.60986	0.649069	-4.02094	5.79676e-05	0.00167539
LotjaGi1g1v0367000	Late embryogenesis abundant (LEA) hydroxyproline-rich glycoprotein family	272.536	-2.60448	0.724955	-3.5926	0.000327391	0.00496309
LotjaGi4g1v0463800	Pathogenesis-related thaumatin family protein	515.188	-2.59294	0.687488	-3.77162	0.000162188	0.0031611
LotjaGi1g1v0027500_LC	Aldolase-type TIM barrel family protein	113.59	-0.156506	0.421053	-0.371701	0.710116	0.82034
LotjaGi2g1v0281000	Photosystem II protein D1	2165.5	-2.57353	1.16117	-2.21633	0.0266692	0.0891648
LotjaGi4g1v0077600	glucuronoxylan 4-O-methyltransferase-like protein (DUF579)	102.675	-2.55886	0.792232	-3.22994	0.00123817	0.0117074
LotjaGi4g1v0155900	High-affinity nitrate transporter 2.2	171.148	-2.54269	0.574575	-4.42534	9.62889e-06	0.000554782
LotjaGi2g1v0178400	Eukaryotic aspartyl protease family protein	106.228	-2.53385	0.922172	-2.74769	0.00600163	0.0328111
LotjaGi3g1v0494400_LC	Feline leukemia virus subgroup C receptor-related protein 2	107.226	-2.49967	0.680908	-3.67108	0.000241528	0.00409539
LotjaGi4g1v0263000	Oleosin	93.4232	-2.49614	0.730377	-3.4176	0.000631755	0.00757486
LotjaGi2g1v0461100_LC	Chaperone DnaJ-domain superfamily protein	1867.13	-2.46711	0.667962	-3.69349	0.000221197	0.00387228
LotjaGi1g1v0406400	GATA transcription factor	83.4873	-2.46673	0.793083	-3.11031	0.00186894	0.015277
LotjaGi1g1v0152000	Nitrate reductase	68.8794	-2.4536	0.893002	-2.74758	0.0060036	0.0328141
LotjaGi5g1v0261100	Transducin/WD-like repeat-protein	167.24	-2.45176	0.696956	-3.51781	0.000435119	0.00599431
LotjaGi1g1v0035700_LC	Small nuclear ribonucleoprotein-associated protein	1836.12	-2.44654	0.847223	-2.88772	0.00388049	0.0245377
LotjaGi1g1v0029700	Peptide methionine sulfoxide reductase MsrA	1588.25	-0.0547649	0.198186	-0.276332	0.782293	0.869119
LotjaGi6g1v0263200	Polygalacturonase	107.567	-2.42989	1.2505	-1.94313	0.0519999	0.13974
LotjaGi1g1v0031200	Rho GTPase-activating protein	65.9613	0.322916	0.353205	0.914245	0.360588	0.523476
LotjaGi1g1v0031300	Heat shock 70 kDa protein	97.0977	-0.0843555	0.383667	-0.219866	0.825975	0.89806
LotjaGi2g1v0406200	Lysine-rich arabinogalactan protein	2640.25	-2.4273	0.581293	-4.1757	2.9707e-05	0.00108597
LotjaGi1g1v0031600	Disease resistance protein (TIR-NBS-LRR class)	639.814	-0.0815548	0.225302	-0.36198	0.717367	0.82494
LotjaGi1g1v0031700	RNA helicase	244.544	0.148103	0.253287	0.584723	0.558734	0.701606
LotjaGi1g1v0464000	Fasciclin-like arabinogalactan protein	943.545	-2.40223	0.478027	-5.02531	5.02625e-07	6.9038e-05
LotjaGi1g1v0267900_LC	Werner Syndrome-like exonuclease	163.02	-2.39354	0.682016	-3.50951	0.000448934	0.0061225
LotjaGi4g1v0114600	Hexosyltransferase	85.0846	-2.38287	0.781141	-3.05051	0.00228455	0.0173873
LotjaGi1g1v0432700	Calmodulin	564.946	-2.37814	0.660168	-3.60233	0.000315378	0.00486045
LotjaGi5g1v0211100	Auxin-induced in root cultures protein 12	1353.73	-2.37321	0.50619	-4.68837	2.75389e-06	0.000242279
LotjaGi1g1v0032500	Disease resistance protein (TIR-NBS-LRR class)	214.865	0.143786	0.283475	0.507227	0.611996	0.744173
LotjaGi1g1v0032600	U3 small nucleolar RNA-associated protein 10	836.552	0.0999293	0.231761	0.431174	0.666342	0.786864
LotjaGi4g1v0226400	Transducin/WD40 repeat protein	53.1707	-2.37088	0.853573	-2.77759	0.00547637	0.0308894
LotjaGi1g1v0155100	Nodulation signaling pathway 2 protein	72.7085	-2.36735	0.943479	-2.50917	0.0121016	0.0523998
LotjaGi5g1v0295600	ABC transporter G family member	186.025	-2.36534	0.944729	-2.50372	0.0122896	0.0529568
LotjaGi4g1v0207900	14 kDa proline-rich protein DC2.15	618.646	-2.36292	1.08214	-2.18356	0.0289944	0.0941077
LotjaGi6g1v0322900	Light-dependent short hypocotyls protein	89.507	-2.36114	0.794743	-2.97095	0.00296881	0.020627
LotjaGi1g1v0668100	2-oxoglutarate-dependent dioxygenase	333.763	-2.34603	0.573528	-4.09052	4.30398e-05	0.00138377
LotjaGi1g1v0171700	Bidirectional sugar transporter SWEET	324.135	-2.32834	0.731602	-3.18252	0.00146001	0.0130051
LotjaGi3g1v0059300	Leucine-rich repeat receptor-like protein kinase family	387.009	-2.31442	0.456864	-5.0659	4.0648e-07	5.93435e-05
LotjaGi1g1v0033600	Disease resistance protein (TIR-NBS-LRR class)	179.349	0.286074	0.431758	0.662579	0.5076	0.659263
LotjaGi3g1v0472500	Late embryogenesis abundant (LEA) hydroxyproline-rich glycoprotein family	129.738	-2.30912	0.642672	-3.59299	0.000326905	0.00495976
LotjaGi1g1v0004100	Transmembrane 9 superfamily member	384.128	-2.30199	0.960055	-2.39777	0.0164952	0.0645597
LotjaGi1g1v0033900	Inositol-1,4,5-trisphosphate 5-phosphatase 4 isoform 1	851.323	0.18924	0.203324	0.930731	0.351993	0.515183
LotjaGi2g1v0178000	Kunitz trypsin inhibitor	204.317	-2.29695	0.729603	-3.14822	0.00164267	0.0140395
LotjaGi1g1v0034700	Apolipoprotein D	1000.78	-0.119697	0.151978	-0.787597	0.430933	0.591243
LotjaGi5g1v0213700	Mitochondrial import inner membrane translocase subunit tim23	139.105	-2.29676	0.608352	-3.77538	0.000159766	0.0031376
LotjaGi1g1v0035200	gamma carbonic anhydrase 2	149.329	0.11791	0.228886	0.515147	0.60645	0.739755
LotjaGi2g1v0236900	Methyl-CpG-binding domain protein	320.918	-2.29373	1.20475	-1.9039	0.0569227	0.148432
LotjaGi2g1v0269100	Alpha-1,4-glucan-protein synthase [UDP-forming]-like protein	188.973	-2.29286	1.05341	-2.1766	0.0295106	0.0951958
LotjaGi1g1v0035800	Homogentisate phytyltransferase	1718.16	0.199159	0.256644	0.776014	0.437741	0.597371
LotjaGi1g1v0036300	F-box protein interaction domain protein	284.161	0.0961889	0.209949	0.458153	0.646842	0.772027
LotjaGi1g1v0036500	F-box protein	107.443	-0.0252005	0.250475	-0.100611	0.91986	0.953927
LotjaGi1g1v0036600	F-box protein	88.1995	-0.047095	0.255755	-0.184141	0.853903	0.913693
LotjaGi1g1v0036700	F-box protein	122.436	0.0651363	0.254357	0.256082	0.797887	0.880083
LotjaGi1g1v0036800	F-box protein	111.345	0.238667	0.266357	0.896041	0.370231	0.533468
LotjaGi1g1v0036900	F-box protein	59.3218	-0.149158	0.418715	-0.356228	0.72167	0.828124
LotjaGi1g1v0307600	Expansin	1666.11	-2.28067	0.810544	-2.81375	0.00489672	0.0287693
LotjaGi4g1v0031500_LC	Vacuolar iron transporter-like protein	242.576	-2.27807	0.473703	-4.80908	1.51629e-06	0.000155742
LotjaGi4g1v0408500	Pectinesterase	99.787	-2.27659	0.573746	-3.96795	7.24944e-05	0.00191171
LotjaGi2g1v0208300_LC	Galactose oxidase/kelch repeat superfamily protein	50.8778	-2.27133	0.523011	-4.34279	1.40684e-05	0.000694831
LotjaGi1g1v0759900	BZIP transcription factor	192.045	-2.26103	0.46014	-4.91378	8.93382e-07	0.000106349
LotjaGi4g1v0429600	Mitogen-activated protein kinase	180.977	-2.25799	0.270655	-8.34269	7.26169e-17	7.66207e-14
LotjaGi3g1v0494700	Kinase family protein	485.769	-2.2573	0.678092	-3.3289	0.00087191	0.00932273
LotjaGi1g1v0396300_LC	Cell division protein FtsZ	765.554	-2.25702	1.03274	-2.18548	0.0288536	0.0938329
LotjaGi2g1v0371700	Pathogenesis-related thaumatin family protein	1058.94	-2.25572	0.495181	-4.55535	5.22995e-06	0.00037586
LotjaGi4g1v0195900	Expansin-like protein	122.494	-2.25126	1.32507	-1.69898	0.0893238	0.202734
LotjaGi1g1v0661500	Auxin efflux carrier component	175.912	-2.2417	0.569508	-3.9362	8.27806e-05	0.00208868
LotjaGi4g1v0205600_LC	Retrotransposon protein, putative, Ty3-gypsy subclass	60.8508	-2.22161	1.01908	-2.18	0.0292572	0.0946942
LotjaGi1g1v0586800_LC	Glucose-1-phosphate adenylyltransferase	131.86	-2.20484	1.14112	-1.93216	0.0533394	0.142144
LotjaGi6g1v0187200	Hydroxycinnamoyl-CoA shikimate/quinate hydroxycinnamoyltransferase	316.659	-2.19337	0.717674	-3.05622	0.00224145	0.0171662
LotjaGi5g1v0260500	Leucine-rich repeat receptor-like kinase	79.7871	-2.19076	0.468542	-4.6757	2.92954e-06	0.000253548
LotjaGi1g1v0040700	At1g06530-like protein	930.147	-0.0721509	0.228664	-0.315533	0.752357	0.84915
LotjaGi5g1v0249000	Endoglucanase	58.4291	-2.18534	0.606815	-3.60133	0.000316592	0.00486334
LotjaGi6g1v0143000	eukaryotic translation initiation factor 4G	376.136	-2.17985	0.487456	-4.47189	7.75326e-06	0.000483807
LotjaGi1g1v0718600	Patatin	54.2738	-2.17761	0.536519	-4.05879	4.93286e-05	0.00151064
LotjaGi1g1v0041200	Transcription factor, putative	115.904	-0.225457	0.299806	-0.752009	0.452046	0.610328
LotjaGi3g1v0455500	Expansin-B3	3588.47	-2.17228	0.627661	-3.46091	0.000538362	0.00678815
LotjaGi4g1v0098300	Lysine-rich arabinogalactan protein	1975.83	-2.17117	0.557475	-3.89465	9.8341e-05	0.00233414
LotjaGi1g1v0042200	Nascent polypeptide associated complex alpha subunit, putative	247.236	-0.162581	0.193379	-0.840736	0.400496	0.561735
LotjaGi1g1v0042300	Tubulin beta chain	283.974	-0.142742	0.236779	-0.602848	0.54661	0.692372
LotjaGi1g1v0606800	Ribonucleoside-diphosphate reductase	450.309	-2.16363	0.663798	-3.25947	0.00111619	0.0109557
LotjaGi1g1v0042600	WRKY family transcription factor	66.9334	0.295843	0.350115	0.844987	0.398118	0.55946
LotjaGi4g1v0268200_LC	Early nodulin-93	147.219	-2.16157	1.17136	-1.84535	0.0649872	0.162489
LotjaGi4g1v0462200	Guanine nucleotide-binding protein subunit beta-like protein	5147.36	-2.16063	0.520369	-4.1521	3.29435e-05	0.00115516
LotjaGi1g1v0713700	Auxin-responsive protein	280.127	-2.16056	0.497347	-4.34418	1.39796e-05	0.000693396
LotjaGi4g1v0103700	Hydroxycinnamoyl-CoA shikimate/quinate hydroxycinnamoyltransferase	128.95	-2.15856	0.680916	-3.17008	0.00152397	0.0133328
LotjaGi6g1v0294100	5'-adenylylsulfate reductase	475.783	-2.15305	0.561546	-3.83414	0.000126005	0.00272243
LotjaGi2g1v0233100	Cytidine deaminase	427.559	-2.15197	0.468871	-4.58969	4.43909e-06	0.000331333
LotjaGi1g1v0278000	Dirigent protein	994.506	-2.15174	0.422403	-5.09406	3.50484e-07	5.2489e-05
LotjaGi2g1v0210200	Heavy metal-associated protein	1634.11	-2.15016	0.873254	-2.46224	0.0138071	0.0574074
LotjaGi3g1v0256700	FBD-associated F-box protein	69.9661	-2.14722	0.846659	-2.5361	0.0112093	0.0497598
LotjaGi6g1v0142700	Fasciclin-like arabinogalactan protein	1405.19	-2.1451	0.579519	-3.70151	0.000214317	0.00379767
LotjaGi3g1v0290800	Histone H3	1108.24	-2.14026	0.806701	-2.65311	0.00797545	0.0397199
LotjaGi6g1v0066800	Protein kinase-related protein	277.047	-2.13335	0.428392	-4.97991	6.36148e-07	8.34288e-05
LotjaGi5g1v0103800	Late embryogenesis abundant (LEA) hydroxyproline-rich glycoprotein family, putative	181.694	-2.1321	0.562905	-3.78767	0.000152068	0.00304832
LotjaGi2g1v0024900	Aspartyl protease family protein	89.6385	-2.12808	0.715226	-2.97539	0.00292618	0.0204042
LotjaGi1g1v0075300	CASP-like protein	143.928	-2.1247	0.501124	-4.23987	2.23645e-05	0.000920476
LotjaGi1g1v0003100	Glycosyltransferase	285.69	-2.11151	0.686469	-3.0759	0.0020987	0.0164529
LotjaGi1g1v0045700	Aspartyl/glutamyl-tRNA(Asn/Gln) amidotransferase subunit B, putative isoform 2	50.4483	-0.210099	0.38769	-0.541927	0.587869	0.725028
LotjaGi6g1v0055900	Cysteine-rich repeat secretory protein	59.2567	-2.10976	0.493219	-4.27754	1.88972e-05	0.000830796
LotjaGi6g1v0055000	Eukaryotic aspartyl protease family protein	283.835	-2.10799	0.719144	-2.93125	0.00337597	0.0223712
LotjaGi6g1v0255400	CheY-like two-component responsive regulator family protein	490.372	-2.10727	0.548809	-3.83971	0.000123181	0.00268993
LotjaGi1g1v0046300	Transmembrane protein 56	374.642	0.037496	0.270874	0.138426	0.889904	0.93544
LotjaGi4g1v0407000	Histone H3	1153.4	-2.10627	0.634758	-3.31822	0.000905929	0.00956749
LotjaGi6g1v0040900	Adenosylhomocysteinase	164.241	-2.1006	0.704616	-2.98121	0.00287116	0.0201693
LotjaGi1g1v0204100	Histone H3	186.796	-2.0929	0.723422	-2.89306	0.00381513	0.024257
LotjaGi4g1v0028300	Leucine-rich repeat receptor-like protein kinase family protein	628.548	-2.09184	0.611267	-3.42214	0.000621296	0.00750762
LotjaGi6g1v0345300	Pathogenesis-related protein 1	2611.66	-2.09114	0.520172	-4.0201	5.81727e-05	0.00167539
LotjaGi4g1v0457300	30S ribosomal protein S5	4710.53	-2.0895	0.538565	-3.87975	0.000104563	0.00243958
LotjaGi1g1v0636900	Xyloglucan endotransglucosylase/hydrolase	413.571	-2.08863	0.90681	-2.30327	0.0212637	0.0766333
LotjaGi1g1v0047600	Pentatricopeptide repeat (PPR) superfamily protein	96.1713	-0.31278	0.380928	-0.821101	0.411589	0.572143
LotjaGi2g1v0129600	3-oxo-5-alpha-steroid 4-dehydrogenase family protein	59.9357	-2.08862	0.836156	-2.49788	0.0124939	0.0536154
LotjaGi1g1v0150100	Glycosyltransferase	404.112	-2.08847	0.730759	-2.85794	0.00426399	0.026123
LotjaGi6g1v0317800	CTD small phosphatase-like protein	67.348	-2.08537	0.613774	-3.39763	0.000679733	0.00796096
LotjaGi5g1v0359230	Chalcone-flavonone isomerase family protein	192.3	-2.07364	1.11433	-1.86089	0.0627601	0.158432
LotjaGi1g1v0048200	Alanine:glyoxylate aminotransferase	3342.28	-0.279232	0.330996	-0.843611	0.398887	0.560053
LotjaGi6g1v0226200	Stress responsive A/B barrel domain protein	158.031	-2.07355	0.700859	-2.95858	0.00309063	0.0211381
LotjaGi4g1v0239500	Glucan endo-1,3-beta-glucosidase, putative	372.474	-2.07297	0.565272	-3.6672	0.000245217	0.00413079
LotjaGi5g1v0116100	Dirigent protein	267.169	-2.07211	0.472522	-4.38521	1.15875e-05	0.000620965
LotjaGi6g1v0204400	Non-specific serine/threonine protein kinase	715.553	-2.0691	0.707819	-2.92321	0.00346443	0.0227496
LotjaGi1g1v0048700	Protein PATRONUS 1	266.378	-0.122449	0.148703	-0.823443	0.410256	0.570768
LotjaGi1g1v0048900	GTPase obg	272.763	0.0260721	0.224508	0.11613	0.90755	0.946276
LotjaGi4g1v0064100	Histone H3	1388.34	-2.06858	0.555463	-3.72406	0.000196042	0.00356973
LotjaGi1g1v0050700_LC	cytochrome P450, family 735, subfamily A, polypeptide 2	570.489	-2.06325	1.0879	-1.89655	0.0578877	0.150173
LotjaGi1g1v0049400	Pentatricopeptide repeat-containing protein	93.2151	0.220575	0.309796	0.712001	0.476464	0.631612
LotjaGi3g1v0169700	Histone H2B	164.516	-2.05861	0.56864	-3.62024	0.000294333	0.00468291
LotjaGi4g1v0450500_LC	Leucine-rich repeat protein kinase family protein	174.645	-2.05859	0.932135	-2.20846	0.0272119	0.0902901
LotjaGi1g1v0754300	Chitinase	731.841	-2.05601	0.451853	-4.55018	5.36007e-06	0.000381667
LotjaGi5g1v0224600	Rapid alkalinization factor (RALF) family protein	185.766	-2.04631	0.381644	-5.36183	8.23846e-08	1.67859e-05
LotjaGi4g1v0398800	Lipoxygenase domain-containing 1	5025.66	-2.04263	0.541975	-3.76886	0.000163994	0.00318559
LotjaGi1g1v0687600	Xyloglucan endotransglucosylase/hydrolase	179.317	-2.04255	0.782398	-2.61063	0.00903757	0.0432386
LotjaGi3g1v0554600	Phosphate-responsive 1 family protein	965.482	-2.04178	0.593603	-3.43963	0.0005825	0.00717292
LotjaGi3g1v0115600	Dirigent protein	3400.71	-2.04022	0.881663	-2.31406	0.0206646	0.0751509
LotjaGi5g1v0182100	LIGHT-DEPENDENT SHORT HYPOCOTYLS-like protein (DUF640)	57.843	-2.03974	0.844375	-2.41568	0.0157059	0.0625889
LotjaGi5g1v0337400	Receptor-like kinase	51.6082	-2.03868	0.813696	-2.50546	0.0122293	0.0527851
LotjaGi1g1v0148400	Glucan 1,3-beta-glucosidase	51.3715	-2.03588	0.714134	-2.85084	0.00436035	0.0265512
LotjaGi1g1v0449600_LC	carboxyl-terminal peptidase (DUF239)	69.0873	-2.03445	0.388508	-5.23658	1.63582e-07	2.75161e-05
LotjaGi5g1v0083600	Pectate lyase	218.201	-2.02774	0.580855	-3.49095	0.000481301	0.0063879
LotjaGi1g1v0051600	RPM1-interacting protein 4 (RIN4) family protein	143.064	-0.107833	0.344146	-0.313335	0.754026	0.850194
LotjaGi1g1v0613800_LC	RNA binding protein	59.7372	-2.02638	1.31763	-1.53789	0.124075	0.254296
LotjaGi6g1v0260400_LC	Werner syndrome-like exonuclease, putative	68.4316	-2.02541	0.473911	-4.27383	1.92145e-05	0.000833696
LotjaGi1g1v0636400_LC	3'-hydroxy-N-methyl-(S)-coclaurine 4'-O-methyltransferase	125.857	-2.01757	0.526165	-3.83449	0.000125826	0.00272243
LotjaGi4g1v0239300	F-box protein interaction domain protein	56.7445	-2.01661	0.331192	-6.08893	1.13671e-09	3.7695e-07
LotjaGi2g1v0243200	cyclin-dependent kinase inhibitor	75.5345	-2.01426	0.667642	-3.01698	0.00255304	0.0186422
LotjaGi2g1v0360400_LC	Hydroxyproline-rich glycoprotein	337.279	-2.00943	0.610626	-3.29076	0.000999155	0.0102084
LotjaGi1g1v0169300	Leucine-rich repeat transmembrane protein kinase	184.319	-2.00784	0.571964	-3.51044	0.000447366	0.00610866
LotjaGi1g1v0007400	50S ribosomal protein L18	60.098	-2.00652	0.508835	-3.94335	8.03498e-05	0.00205984
LotjaGi1g1v0555000	Bidirectional sugar transporter SWEET	320.615	-2.00484	0.992715	-2.01955	0.0434296	0.123727
LotjaGi1g1v0052700	Cyclin	467.85	-0.122237	0.229978	-0.531516	0.595061	0.730584
LotjaGi2g1v0421500	Ribosomal protein L15	649.007	-2.00174	0.535146	-3.74056	0.000183613	0.0034345
LotjaGi1g1v0735800	Eukaryotic aspartyl protease family protein	393.881	-1.9989	0.641485	-3.11605	0.00183289	0.0150702
LotjaGi1g1v0053000	Nuclear control of ATPase protein 2	239.865	-0.0160711	0.185892	-0.0864543	0.931105	0.96027
LotjaGi1g1v0053200	Nuclear transcription factor Y subunit C5	74.5969	0.382968	0.555453	0.689469	0.490528	0.6436
LotjaGi1g1v0512200	Histone H3	1738.75	-1.99825	0.554887	-3.60118	0.000316778	0.00486334
LotjaGi4g1v0050800	Internal alternative NAD(P)H-ubiquinone oxidoreductase A1, mitochondrial	53.2849	-1.98902	0.720746	-2.75968	0.00578586	0.0320925
LotjaGi6g1v0247900	2-oxoglutarate (2OG) and Fe(II)-dependent oxygenase superfamily protein	53.9308	-1.98683	1.742	-1.14054	0.25406	0.413018
LotjaGi4g1v0085200	Glucan endo-1,3-beta-glucosidase	201.832	-1.98367	0.671279	-2.95505	0.00312614	0.0212869
LotjaGi3g1v0414900	Germin-like family protein	311.757	-1.97264	0.59274	-3.328	0.000874718	0.00933126
LotjaGi6g1v0032600	Endoglucanase	196.158	-1.97013	0.654025	-3.01231	0.00259268	0.018831
LotjaGi1g1v0606700_LC	Cell division cycle 5-related protein	350.667	-1.96616	0.666206	-2.95127	0.00316468	0.0214675
LotjaGi4g1v0239200	F-box protein interaction domain protein	160.594	-1.96357	0.370287	-5.30282	1.14027e-07	2.14048e-05
LotjaGi1g1v0406300_LC	Peptidyl-tRNA hydrolase, putative	89.9419	-1.961	0.445046	-4.40629	1.05155e-05	0.000586773
LotjaGi2g1v0002400	H+-transporting two-sector ATPase, alpha/beta subunit, central region, related	54.6745	-1.96026	0.43121	-4.54595	5.4687e-06	0.00038518
LotjaGi6g1v0356300	Vacuolar iron transporter-like protein	127.513	-1.95873	0.426644	-4.59102	4.41084e-06	0.000330627
LotjaGi6g1v0335100	envelope membrane protein, chloroplastic	145.248	-1.95416	1.04578	-1.86861	0.0616776	0.156846
LotjaGi5g1v0208500	Light-dependent short hypocotyls protein	114.532	-1.95135	0.730032	-2.67297	0.00751829	0.0382389
LotjaGi1g1v0055200	SNF1-related protein kinase regulatory subunit beta-1	1483.91	-0.129561	0.252742	-0.512621	0.608216	0.741286
LotjaGi3g1v0530900	Peptidyl-prolyl cis-trans isomerase	7299.25	-1.94793	0.577923	-3.37057	0.000750118	0.00846911
LotjaGi1g1v0793100	Aspartyl protease family protein	1283.74	-1.94562	0.575453	-3.38103	0.000722157	0.00826599
LotjaGi5g1v0087700	Senescence-associated protein	172.912	-1.94403	0.652238	-2.98055	0.0028773	0.0201742
LotjaGi2g1v0412000	BZIP transcription factor	72.0429	-1.93872	0.506559	-3.82723	0.000129595	0.00275914
LotjaGi1g1v0056000	Argonaute	1664.34	-0.0896009	0.207931	-0.430918	0.666528	0.786864
LotjaGi1g1v0547500	50S ribosomal-like protein, putative	55.138	-1.93644	0.684037	-2.8309	0.00464165	0.0276591
LotjaGi4g1v0399900	Myo-inositol-1-phosphate synthase	152.374	-1.93531	0.809895	-2.38958	0.0168675	0.0656516
LotjaGi3g1v0359100	Late embryogenesis-abundant protein	792.028	-1.92555	1.23148	-1.5636	0.117911	0.2453
LotjaGi1g1v0078700	Polynucleotidyl transferase, ribonuclease H-like superfamily protein	161.769	-1.92418	0.409958	-4.69361	2.68426e-06	0.000237823
LotjaGi1g1v0056900	bZIP transcription factor (DUF630 and DUF632)	81.7388	-0.300746	0.414651	-0.725301	0.468268	0.624419
LotjaGi1g1v0390400	Molybdate transporter 1-like protein	88.5837	-1.92124	0.698744	-2.74957	0.00596739	0.0327009
LotjaGi1g1v0531600	Gap junction beta-4 protein isoform 1	371.236	-1.92038	0.550295	-3.48972	0.000483522	0.00640239
LotjaGi4g1v0335800	Progesterone 5-beta-reductase family protein	404.117	-1.91912	0.615896	-3.11597	0.00183338	0.0150702
LotjaGi1g1v0763200	Endoglucanase	442.168	-1.91897	0.682486	-2.81174	0.00492748	0.0288843
LotjaGi2g1v0302000	Expansin	2613.84	-1.91819	0.64337	-2.98148	0.00286861	0.0201693
LotjaGi1g1v0057700	DNA-directed RNA polymerase II family protein	3186.76	-0.196552	0.208756	-0.94154	0.346428	0.509965
LotjaGi2g1v0297300_LC	nodulin-related protein 1	350.859	-1.91671	0.899801	-2.13014	0.0331597	0.103092
LotjaGi4g1v0070500	Dirigent protein	55.3015	-1.90122	0.502882	-3.78065	0.000156421	0.00309755
LotjaGi2g1v0213700	Sulfate transporter, putative	424.162	-1.8977	0.458644	-4.13764	3.50891e-05	0.00119607
LotjaGi5g1v0153200_LC	Pectin lyase-like superfamily protein	647.701	-1.89346	0.427644	-4.42765	9.52634e-06	0.000554223
LotjaGi6g1v0027900	Leucine-rich repeat receptor-like protein kinase	60.7283	-1.89202	0.592599	-3.19275	0.00140924	0.0126499
LotjaGi1g1v0668400	Replication factor A 51 kDa subunit	380.078	-1.88745	0.734519	-2.56964	0.0101805	0.046723
LotjaGi5g1v0193200	Phosphate-responsive 1 family protein	1558.7	-1.88727	0.505784	-3.73138	0.000190432	0.00350555
LotjaGi1g1v0058500	RNA-directed DNA polymerase (reverse transcriptase)-related family protein	188.081	0.179741	0.257694	0.697498	0.485491	0.639282
LotjaGi3g1v0029600	Lectin protein	382.461	-1.88191	0.499767	-3.76558	0.000166166	0.00321703
LotjaGi5g1v0331100	Ribose-5-phosphate isomerase A	363.414	-1.88144	0.515944	-3.64659	0.000265744	0.0043626
LotjaGi1g1v0059200	BTB-POZ and MATH domain protein	861.836	-0.0888084	0.154475	-0.574904	0.565356	0.707625
LotjaGi1g1v0059300	Molybdopterin biosynthesis protein CNX1	174.588	0.025036	0.270849	0.0924353	0.926352	0.957634
LotjaGi3g1v0222900	Glyoxal oxidase-related family protein	72.3461	-1.87675	0.623059	-3.01215	0.002594	0.0188347
LotjaGi3g1v0495500	Histone H3	687.413	-1.87516	0.613684	-3.05557	0.00224632	0.0171978
LotjaGi2g1v0256900	AP2-like ethylene-responsive transcription factor	220.307	-1.87406	0.413103	-4.53654	5.7184e-06	0.000393891
LotjaGi5g1v0090000	Receptor-like kinase	437.796	-1.87181	0.468487	-3.99544	6.45744e-05	0.00179088
LotjaGi6g1v0349800_LC	Collagen alpha chain	430.723	-1.87078	0.700912	-2.66907	0.00760623	0.0384489
LotjaGi6g1v0156300	Cytochrome c biogenesis C	386.886	-1.86976	0.59634	-3.13539	0.00171626	0.0144325
LotjaGi1g1v0276400	Ethylene-responsive transcription factor, putative	236.545	-1.85879	0.498134	-3.7315	0.000190345	0.00350555
LotjaGi1g1v0060400	50S ribosomal protein L20	551.73	0.039497	0.214416	0.184208	0.85385	0.913693
LotjaGi1g1v0060500	Polynucleotidyl transferase, ribonuclease H-like superfamily protein	98.6803	0.185909	0.418784	0.443926	0.657096	0.779735
LotjaGi5g1v0099800	CASP-like protein	361.575	-1.85806	0.494816	-3.75505	0.000173305	0.00329747
LotjaGi1g1v0060700_LC	50S ribosomal protein L20	70.1303	-0.05961	0.335325	-0.177768	0.858905	0.916553
LotjaGi1g1v0595100	Lactoylglutathione lyase / glyoxalase I family protein	706.011	-1.85227	0.54097	-3.42399	0.000617094	0.00748752
LotjaGi1g1v0061000	rRNA-processing protein PIN domain protein	151.156	0.0962636	0.232442	0.414141	0.678771	0.797102
LotjaGi2g1v0181700	Blue copper protein	63.6952	-1.85195	0.560207	-3.30583	0.000946944	0.00983949
LotjaGi3g1v0459800	Transmembrane protein, putative	405.785	-1.8477	0.620506	-2.97774	0.00290383	0.0202939
LotjaGi1g1v0061300	Mediator of RNA polymerase II transcription subunit 7	364.494	0.110496	0.198903	0.555527	0.578534	0.717942
LotjaGi1g1v0061600	ERD (Early-responsive to dehydration stress) family protein	488.743	-0.148352	0.265993	-0.557729	0.577029	0.716758
LotjaGi3g1v0359600	transmembrane protein, putative (Protein of unknown function, DUF642)	430.649	-1.84494	0.736776	-2.50407	0.0122772	0.0529232
LotjaGi3g1v0311400_LC	Subtilisin-like protease	72.7284	-1.8449	0.620907	-2.97129	0.0029655	0.0206132
LotjaGi3g1v0505900	Protease inhibitor/seed storage/lipid transfer protein family protein	2811.32	-1.8443	0.505574	-3.64793	0.000264361	0.00434604
LotjaGi1g1v0062300_LC	ATP synthase subunit b	118.799	0.210827	0.305451	0.690215	0.490059	0.643206
LotjaGi1g1v0062600	Receptor protein kinase, putative	1401.94	0.308986	0.471521	0.655297	0.512277	0.663698
LotjaGi1g1v0679000	Growth-regulating factor	99.6844	-1.84181	0.555484	-3.3157	0.000914155	0.00961935
LotjaGi1g1v0062800	Coiled-coil domain-containing protein 21, putative isoform 2	177.059	-0.202576	0.289302	-0.700225	0.483787	0.637787
LotjaGi6g1v0047200	Deoxyuridine 5'-triphosphate nucleotidohydrolase	137.498	-1.83848	0.649498	-2.83062	0.0046458	0.0276666
LotjaGi1g1v0358900	RAN GTPase-activating protein 2	1221.98	-1.83736	0.479737	-3.82994	0.000128173	0.00273971
LotjaGi1g1v0063100	RmlC-like cupins superfamily protein	831.769	0.04825	0.208958	0.230907	0.817387	0.892989
LotjaGi1g1v0063200	Leucine-rich repeat receptor-like protein kinase family protein	78.2955	-0.369716	1.78758	-0.206824	0.836147	0.903313
LotjaGi1g1v0678000	60S acidic ribosomal protein P2	895.832	-1.83554	0.493204	-3.72167	0.00019791	0.00359194
LotjaGi1g1v0063400	Lycopene beta/epsilon cyclase	164.715	-0.0177747	0.330778	-0.053736	0.957146	0.974471
LotjaGi1g1v0063500	receptor-like kinase	403.103	-0.12323	0.276897	-0.445039	0.656292	0.779019
LotjaGi1g1v0063900	Integrator complex subunit 7	193.488	-0.00927341	0.2492	-0.0372126	0.970315	0.981948
LotjaGi3g1v0289600	Leucine-rich repeat receptor-like protein kinase family	983.931	-1.83441	0.48821	-3.75741	0.000171679	0.00328319
LotjaGi1g1v0348200	Mitochondrial carrier protein	67.5353	-1.83372	0.83126	-2.20595	0.0273875	0.09073
LotjaGi5g1v0031100	Isoaspartyl peptidase/L-asparaginase	3200.44	-1.8333	0.856149	-2.14133	0.0322476	0.101061
LotjaGi3g1v0409500	40S ribosomal protein SA	1717.87	-1.83237	0.493041	-3.71646	0.000202032	0.00364678
LotjaGi2g1v0324700	60S ribosomal protein L27a, putative	8570.99	-1.82838	0.421162	-4.34126	1.41668e-05	0.000695471
LotjaGi5g1v0328600	DNA polymerase III PolC-type	262.797	-1.82784	0.402253	-4.544	5.51963e-06	0.000386338
LotjaGi1g1v0065200	Homeobox protein knotted-1, putative	74.5785	0.0676083	0.524281	0.128954	0.897394	0.940485
LotjaGi2g1v0402200	RALF	516.992	-1.82706	0.586779	-3.11371	0.00184748	0.0151486
LotjaGi5g1v0073200	60S ribosomal protein L4	5201.22	-1.82631	0.543903	-3.35778	0.000785706	0.00871826
LotjaGi1g1v0065700	Nitrate transporter 1.1	397.134	0.0058926	0.459456	0.0128252	0.989767	0.994378
LotjaGi1g1v0065800_LC	BZIP transcription factor family protein	176.19	0.109392	0.316752	0.345355	0.729827	0.834021
LotjaGi1g1v0065900	Receptor-like protein kinase	280.293	-0.390644	0.42508	-0.918989	0.358101	0.521126
LotjaGi6g1v0359100	Elongation of very long chain fatty acids protein 3	52.8426	-1.8261	0.478475	-3.81649	0.000135362	0.0028443
LotjaGi3g1v0040900	Pentatricopeptide repeat-containing family protein	60.4795	-1.82365	0.551136	-3.30889	0.000936662	0.00975227
LotjaGi4g1v0331400	Dirigent protein	479.195	-1.82362	0.423757	-4.30346	1.6815e-05	0.000770081
LotjaGi2g1v0392700	Scarecrow transcription factor family protein	156.363	-1.82068	0.563601	-3.23044	0.001236	0.0116917
LotjaGi3g1v0522300	Pathogenesis-related thaumatin family protein	326.151	-1.82022	0.535421	-3.3996	0.000674854	0.00793586
LotjaGi6g1v0052600_LC	chaperonin 60 beta	142.299	-1.81882	0.347007	-5.24145	1.59321e-07	2.69951e-05
LotjaGi1g1v0066900	1-aminocyclopropane-1-carboxylate oxidase	89.5761	0.13295	0.779621	0.170531	0.864592	0.920266
LotjaGi1g1v0480000	Pectin lyase-like superfamily protein	289.777	-1.81824	0.707963	-2.56827	0.0102207	0.0468227
LotjaGi1g1v0067200	1-aminocyclopropane-1-carboxylate oxidase	2475.01	-0.319855	0.440843	-0.725554	0.468112	0.624284
LotjaGi1g1v0067300	Tyrosine-protein phosphatase	2573.16	0.133266	0.173622	0.767565	0.442746	0.601936
LotjaGi1g1v0735000	E3 ubiquitin-protein ligase	51.9903	-1.81789	0.499695	-3.638	0.000274762	0.00447176
LotjaGi6g1v0195600	50S ribosomal protein L11	481.437	-1.81718	0.395123	-4.59903	4.24457e-06	0.000324109
LotjaGi6g1v0221500	Plant invertase/pectin methylesterase inhibitor superfamily protein	167.089	-1.81715	0.366907	-4.95262	7.3221e-07	9.23739e-05
LotjaGi3g1v0115400	Dirigent protein	1884.71	-1.81677	0.919334	-1.97618	0.0481345	0.133001
LotjaGi2g1v0251100	Peroxidase	636.667	-1.81267	0.478959	-3.7846	0.000153958	0.00306765
LotjaGi1g1v0385900	Acyl-protein thioesterase 2	54.5686	-1.81187	0.501298	-3.61435	0.000301096	0.00475143
LotjaGi1g1v0068200	Lipase	100.32	-0.421349	0.499279	-0.843915	0.398717	0.55995
LotjaGi2g1v0382300	50S ribosomal protein L2	6600.94	-1.80734	0.433294	-4.17117	3.03036e-05	0.00109412
LotjaGi5g1v0226000_LC	Epoxide hydrolase 2	465.683	-1.80558	0.389209	-4.63911	3.49918e-06	0.000287019
LotjaGi1g1v0068500	Mitochondrial transcription termination factor family protein, putative	51.038	0.110273	0.366047	0.301254	0.763221	0.856028
LotjaGi1g1v0743600	60S ribosomal protein L21	11440.5	-1.80117	0.420296	-4.28548	1.82347e-05	0.00081244
LotjaGi3g1v0147100	Periplasmic nitrate reductase	576.778	-1.79944	0.558169	-3.22383	0.00126487	0.0118793
LotjaGi2g1v0250700	Gibberellin-regulated family protein	912.335	-1.79872	0.53965	-3.33313	0.000858759	0.00925144
LotjaGi2g1v0326500	Mitochondrial carrier protein	3834.44	-1.7984	0.596301	-3.01593	0.0025619	0.0186893
LotjaGi3g1v0071200	ATP synthase epsilon chain	3128.86	-1.79763	0.440555	-4.08038	4.49616e-05	0.00142776
LotjaGi1g1v0070000_LC	Histone H3 K4-specific methyltransferase SET7/9 family protein	67.6899	0.110403	0.447793	0.246549	0.805257	0.88531
LotjaGi4g1v0268100	Kinase family protein	85.3158	-1.79666	0.68836	-2.61006	0.00905264	0.0432652
LotjaGi1g1v0070800	Indole-3-glycerol phosphate synthase	969.29	0.0855643	0.144158	0.593544	0.552817	0.697231
LotjaGi6g1v0154800	extracellular ligand-gated ion channel protein (DUF3537)	89.2594	-1.79551	0.623849	-2.87812	0.00400049	0.0249602
LotjaGi2g1v0399200	3-ketodihydrosphingosine reductase	466.17	-1.79523	0.392264	-4.57659	4.72616e-06	0.00034939
LotjaGi2g1v0417900	Beta-amylase	110.807	-1.79058	0.892622	-2.00597	0.0448591	0.126441
LotjaGi1g1v0071700	Coiled-coil domain-containing protein 93	102.935	-0.0385796	0.313122	-0.123209	0.901941	0.94297
LotjaGi5g1v0043300	Desaturase	352.392	-1.78999	0.596508	-3.00079	0.0026928	0.0193045
LotjaGi6g1v0248800	Flowering promoting factor 1	318.774	-1.78973	0.324714	-5.51171	3.55372e-08	7.85644e-06
LotjaGi1g1v0072100	Amino acid transporter protein	394.664	0.275533	0.335011	0.822457	0.410817	0.57124
LotjaGi4g1v0203300	Hexosyltransferase	285.57	-1.78589	0.411434	-4.34066	1.42059e-05	0.000695471
LotjaGi1g1v0072400	Alpha-soluble NSF attachment protein	1350.68	-0.0439052	0.179401	-0.244733	0.806664	0.886227
LotjaGi1g1v0072500	Plant cadmium resistance protein	847.546	0.0634181	0.178764	0.354759	0.72277	0.82869
LotjaGi1g1v0061900	50S ribosomal protein L30	244.226	-1.78512	0.323322	-5.52118	3.36723e-08	7.58869e-06
LotjaGi5g1v0253600	Histone H2B	134.632	-1.78491	0.685607	-2.6034	0.00923036	0.0438168
LotjaGi1g1v0073000	neuronal PAS domain protein	153.941	0.24457	0.366132	0.667983	0.504144	0.656386
LotjaGi3g1v0445300	14 kDa proline-rich protein DC2.15	1657.39	-1.78187	0.956832	-1.86226	0.0625669	0.158244
LotjaGi1g1v0790500_LC	DNA ligase	72.9599	-1.78178	1.29876	-1.3719	0.170093	0.31534
LotjaGi3g1v0182900	U-box domain-containing family protein	64.3677	-1.78012	1.21323	-1.46725	0.142307	0.278695
LotjaGi1g1v0756000	Short-chain dehydrogenase/reductase	199.176	-1.77882	0.762223	-2.33372	0.0196104	0.0725444
LotjaGi5g1v0337900	Zinc finger family protein	344.413	-1.77832	0.479227	-3.7108	0.000206605	0.00370237
LotjaGi6g1v0340600_LC	homogentisate prenyltransferase	97.8595	-1.77769	0.295133	-6.02335	1.70847e-09	5.50815e-07
LotjaGi6g1v0151500	Lipid transfer protein	226.793	-1.77334	0.619487	-2.8626	0.00420184	0.0258651
LotjaGi1g1v0074000	Abscisic acid receptor	4560	0.246585	0.631482	0.390486	0.696177	0.810043
LotjaGi4g1v0113400	Pathogenesis-related protein 1	228.655	-1.77206	0.462476	-3.83168	0.00012727	0.00273549
LotjaGi1g1v0758700_LC	Chloride intracellular channel protein 6	410.643	-1.77142	1.1229	-1.57754	0.114672	0.240589
LotjaGi4g1v0346000	CASP-like protein	126.44	-1.77075	0.620183	-2.85521	0.00430083	0.0262862
LotjaGi1g1v0251400	Polyprotein	1479.03	-1.7564	0.262819	-6.68293	2.34212e-11	1.15676e-08
LotjaGi1g1v0074600	S-adenosyl-L-methionine-dependent methyltransferases superfamily protein	202.619	-0.25377	0.28909	-0.877824	0.380039	0.54213
LotjaGi3g1v0181400	Late embryogenesis abundant (LEA) hydroxyproline-rich glycoprotein family	242.409	-1.75478	0.401707	-4.36831	1.25213e-05	0.000650239
LotjaGi4g1v0097700	Subtilisin-like protease	3018.67	-1.75222	0.594284	-2.94845	0.00319368	0.0215938
LotjaGi3g1v0494200	Cytochrome C-type biogenesis protein CcmE	2052.73	-1.74706	0.537502	-3.25034	0.00115269	0.0111612
LotjaGi3g1v0200600	Dirigent protein	16692.6	-1.74393	0.917452	-1.90084	0.0573231	0.149275
LotjaGi1g1v0075200	Elongator complex protein 1	1026.12	0.144479	0.169767	0.851042	0.394746	0.556094
LotjaGi6g1v0251300	vitellogenin-like protein	135.296	-1.74299	0.614988	-2.83418	0.00459432	0.0275002
LotjaGi1g1v0075900	Ring finger protein, putative	214.068	-0.351004	0.479359	-0.732237	0.464024	0.621223
LotjaGi4g1v0371500	Adenosylhomocysteinase	19803.6	-1.74262	0.560634	-3.1083	0.00188165	0.0153157
LotjaGi1g1v0076200	Basic helix-loop-helix transcription factor	267.911	-0.0956818	0.296027	-0.32322	0.746529	0.845325
LotjaGi1g1v0076300_LC	Pentatricopeptide repeat-containing protein	124.715	-0.0739075	0.348394	-0.212138	0.832	0.901324
LotjaGi3g1v0493200	Extensin-like protein	1159.72	-1.74199	0.571867	-3.04615	0.00231793	0.0175245
LotjaGi1g1v0076600	Anaphase-promoting complex subunit 1	524.22	0.143755	0.217642	0.660512	0.508925	0.660573
LotjaGi3g1v0199800_LC	2,3-bisphosphoglycerate-independent phosphoglycerate mutase	967.064	-1.73991	0.535313	-3.25027	0.00115296	0.0111612
LotjaGi1g1v0076800	1-aminocyclopropane-1-carboxylate oxidase 2	178.981	-0.22154	0.32693	-0.677638	0.498001	0.650376
LotjaGi4g1v0380700	Fasciclin-like arabinogalactan protein	1422.66	-1.73864	0.761268	-2.28388	0.0223786	0.0793997
LotjaGi1g1v0077000	Zinc finger CCCH domain protein, putative	2259.57	-0.15529	0.262292	-0.592048	0.553818	0.698001
LotjaGi4g1v0291200	Nuclear pore complex protein NUP43	283.151	-1.73811	0.545695	-3.18513	0.00144689	0.012908
LotjaGi4g1v0033500	Non-specific lipid-transfer protein-like protein family	1957.55	-1.73808	0.416726	-4.17079	3.03543e-05	0.00109412
LotjaGi3g1v0395900_LC	Phospholipid-transporting ATPase tat-1	623.433	-1.73689	0.54439	-3.19052	0.00142015	0.0127232
LotjaGi1g1v0077600	Phosphoinositide phospholipase C	1070.94	0.0911288	0.196636	0.463439	0.64305	0.76909
LotjaGi6g1v0112200	C2H2-like zinc finger protein	371.53	-1.73663	0.509493	-3.40854	0.000653118	0.0077708
LotjaGi1g1v0210700	Alpha-1,4-glucan-protein synthase [UDP-forming]-like protein	74.8796	-1.73571	0.448771	-3.8677	0.000109868	0.00251584
LotjaGi1g1v0078000	Protein yippee-like	1151.81	-0.162131	0.235363	-0.688856	0.490914	0.643911
LotjaGi6g1v0204300_LC	Bifunctional dihydrofolate reductase-thymidylate synthase	1069.6	-1.73471	0.685441	-2.53079	0.0113806	0.0502613
LotjaGi1g1v0328600_LC	Defensin-like family protein	93.839	-1.73299	0.551229	-3.14386	0.00166735	0.014167
LotjaGi1g1v0520000	60S ribosomal L4-like protein	1495.63	-1.73296	0.514912	-3.36555	0.000763924	0.00856665
LotjaGi1g1v0078600	Ethylene-dependent gravitropism-deficient and yellow-green-like 2 isoform 2	71.4521	-0.293977	0.349011	-0.842315	0.399612	0.560766
LotjaGi4g1v0031200	Vacuolar iron transporter-like protein	340.408	-1.73017	0.573636	-3.01614	0.00256015	0.0186883
LotjaGi2g1v0291100	Polynucleotidyl transferase, ribonuclease H-like superfamily protein	68.2105	-1.72928	0.458634	-3.77049	0.000162929	0.00316757
LotjaGi1g1v0079200	Auxin influx transporter	1185.4	0.22825	0.493843	0.462191	0.643944	0.769676
LotjaGi1g1v0079300	Syntaxin, putative	337.141	-0.0713289	0.202046	-0.353033	0.724063	0.829763
LotjaGi3g1v0440700	Xylosyltransferase 1	247.647	-1.72818	0.5375	-3.21523	0.00130342	0.0121102
LotjaGi3g1v0540000	AIG2-like (Avirulence induced gene) family protein	533.555	-1.72791	0.621836	-2.77873	0.00545725	0.0308597
LotjaGi4g1v0374000	Lipid transfer protein	151.171	-1.72612	0.409514	-4.21504	2.4973e-05	0.000975775
LotjaGi4g1v0249100	30S ribosomal protein S4	5687.46	-1.72455	0.470915	-3.66213	0.000250125	0.00418311
LotjaGi4g1v0444700	Protein DETOXIFICATION	104.941	-1.72329	0.658497	-2.61701	0.00887033	0.0427011
LotjaGi1g1v0079900	Tetratricopeptide repeat (TPR)-like superfamily protein	149.216	0.0146076	0.29724	0.0491443	0.960804	0.976624
LotjaGi5g1v0345300	Germin-like protein	61.5069	-1.72313	0.474478	-3.63163	0.000281637	0.00453512
LotjaGi1g1v0080300	Eukaryotic translation initiation factor 3 subunit F	611.078	-0.113395	0.157357	-0.720624	0.471141	0.627135
LotjaGi1g1v0080400	Microfibrillar-associated protein 1	578.055	0.108935	0.284406	0.383026	0.701701	0.813981
LotjaGi6g1v0068100	maternal effect embryo arrest 60	137.734	-1.71653	0.476002	-3.60613	0.000310795	0.00482575
LotjaGi3g1v0233900	Histone H2A	1415.61	-1.71513	0.396894	-4.32138	1.55056e-05	0.000740599
LotjaGi4g1v0416100	Myb transcription factor	61.8612	-1.71207	0.55342	-3.09362	0.00197729	0.0158146
LotjaGi5g1v0100000	CASP-like protein	79.8951	-1.71045	0.557913	-3.06581	0.00217083	0.0168084
LotjaGi1g1v0081000	Coronatine-insensitive 1-like protein	2002.09	0.0927794	0.278553	0.333076	0.739077	0.840166
LotjaGi1g1v0081100_LC	Myb family transcription factor family protein	337.128	-0.0106149	0.273006	-0.0388813	0.968985	0.981392
LotjaGi3g1v0362200	Sulfate transporter, putative	319.871	-1.70835	0.536954	-3.18156	0.00146485	0.0130328
LotjaGi2g1v0178600	Kunitz trypsin inhibitor	194.263	-1.70764	0.455652	-3.7477	0.000178467	0.00336809
LotjaGi3g1v0492100	Dicarboxylate transporter 2.1, chloroplastic	532.923	-1.70632	0.553065	-3.08521	0.00203405	0.0161093
LotjaGi1g1v0081700	Acid phosphatase 1	664.694	0.193605	0.230673	0.839303	0.401299	0.562291
LotjaGi2g1v0382700	GDP-mannose 4,6 dehydratase-like protein	1161.93	-1.70423	0.564448	-3.01928	0.00253376	0.0185657
LotjaGi3g1v0381400	40S ribosomal protein S28	3040.42	-1.70407	0.344621	-4.94476	7.62359e-07	9.51432e-05
LotjaGi3g1v0174800	60S acidic ribosomal protein	834.273	-1.70246	0.496416	-3.42951	0.000604682	0.00739152
LotjaGi1g1v0082800_LC	Ubiquitin-like domain-containing CTD phosphatase	62.5539	0.330986	0.519058	0.637668	0.52369	0.674158
LotjaGi5g1v0364000	inner centromere protein, ARK-binding region protein	2668.6	-1.7014	0.586867	-2.89912	0.00374211	0.0239761
LotjaGi4g1v0429700	40S ribosomal protein S10	4071.77	-1.70086	0.40219	-4.22901	2.34723e-05	0.000945943
LotjaGi1g1v0083300	Phosphoglucosamine mutase	1708.29	-0.173648	0.221798	-0.782911	0.433679	0.593958
LotjaGi5g1v0102500	CASP-like protein	78.0051	-1.69979	0.574002	-2.9613	0.00306344	0.0210501
LotjaGi1g1v0642700_LC	H/ACA ribonucleoprotein complex subunit 1-like protein 1	1113.94	-1.69386	0.401107	-4.22296	2.41118e-05	0.000958318
LotjaGi1g1v0636600	Calcium-dependent lipid-binding domain-containing protein	75.4885	-1.69311	0.592862	-2.85583	0.00429243	0.0262686
LotjaGi6g1v0287400	Blue copper protein	435.631	-1.69268	0.419415	-4.0358	5.44158e-05	0.00160096
LotjaGi1g1v0083800_LC	zinc finger MYM-type-like protein	190.425	-0.177968	0.212639	-0.836948	0.402622	0.563593
LotjaGi1g1v0084000	Rop guanine nucleotide exchange factor, putative	127.791	-0.126492	0.318041	-0.397724	0.690834	0.805967
LotjaGi1g1v0014300	Albumin-2 protein	1072.04	-1.69219	0.496582	-3.40766	0.000655214	0.00777979
LotjaGi1g1v0079600	60S acidic ribosomal protein P0	7298.35	-1.69206	0.481824	-3.51177	0.000445126	0.006096
LotjaGi1g1v0084800	Subtilisin-like serine protease	1114.36	0.287172	0.30928	0.928517	0.353139	0.51634
LotjaGi1g1v0686800_LC	BEACH domain-containing protein	57.0266	-1.68791	0.393361	-4.291	1.77873e-05	0.000800189
LotjaGi2g1v0222800	Lachrymatory-factor synthase	53.4917	-1.68773	0.699609	-2.41239	0.0158482	0.0629401
LotjaGi2g1v0174100	H+-transporting two-sector ATPase, alpha/beta subunit, central region, related	54.1349	-1.68656	0.557568	-3.02485	0.00248756	0.0183522
LotjaGi6g1v0116900	LIGHT-DEPENDENT SHORT HYPOCOTYLS-like protein (DUF640)	206.384	-1.68594	0.570269	-2.9564	0.00311253	0.0212254
LotjaGi1g1v0085800	Mitochondrial carrier protein, expressed	204.39	0.0469119	0.282515	0.166051	0.868117	0.922734
LotjaGi2g1v0281900	Eukaryotic aspartyl protease family protein	151.17	-1.68436	0.531567	-3.16866	0.00153141	0.0133592
LotjaGi1g1v0086000	Serine/threonine-protein phosphatase	872.976	0.0592314	0.317487	0.186563	0.852003	0.912375
LotjaGi3g1v0465400	Transmembrane protein 97	154.098	-1.67892	0.600342	-2.79661	0.00516423	0.0298288
LotjaGi3g1v0436700	Plant invertase/pectin methylesterase inhibitor	126.721	-1.67659	0.581684	-2.8823	0.00394779	0.0247877
LotjaGi1g1v0086300	Folylpolyglutamate synthase	503.017	-0.113604	0.150762	-0.753532	0.45113	0.609622
LotjaGi3g1v0210600_LC	cleavage and polyadenylation specificity factor 73 kDa subunit-II	98.9807	-1.67402	0.314071	-5.33007	9.81738e-08	1.94779e-05
LotjaGi5g1v0314300	Sec14p-like phosphatidylinositol transfer family protein	96.3494	-1.6718	0.464106	-3.60219	0.000315543	0.00486045
LotjaGi4g1v0155500	Trichome birefringence	1886.8	-1.67125	0.356565	-4.68708	2.77132e-06	0.000242757
LotjaGi1g1v0003600	Glycosyltransferase	137.375	-1.67028	0.544172	-3.06939	0.00214493	0.0166746
LotjaGi3g1v0201000	Dirigent protein	321.819	-1.66969	0.468355	-3.56502	0.000363826	0.00531498
LotjaGi1g1v0086900	S-adenosyl-L-methionine-dependent methyltransferases superfamily protein	1090.11	-0.12252	0.331323	-0.369789	0.71154	0.821168
LotjaGi5g1v0184800	Repetitive proline-rich cell wall protein 2	194.658	-1.66932	0.68839	-2.42497	0.0153097	0.0614965
LotjaGi6g1v0183500	ATP-dependent RNA helicase	261.984	-1.66874	0.60523	-2.75719	0.00582997	0.0322447
LotjaGi1g1v0087200	Protein phosphatase 2C-like protein	757.458	-0.254776	0.399689	-0.637436	0.523841	0.674202
LotjaGi1g1v0087500	Guanine nucleotide exchange family protein	718.168	0.0482603	0.171017	0.282197	0.777793	0.865943
LotjaGi1g1v0087600	Chaperone DnaJ	489.5	0.37936	0.526525	0.720498	0.471218	0.627201
LotjaGi1g1v0087700	AT hook motif DNA-binding family protein	298.813	-0.0193843	0.266088	-0.0728493	0.941926	0.96662
LotjaGi1g1v0274200	WAT1-related protein	69.4801	-1.66768	0.729389	-2.2864	0.0222307	0.0790505
LotjaGi1g1v0088100	Pumilio, putative	946.846	0.0323711	0.171893	0.188322	0.850624	0.911596
LotjaGi1g1v0088200	Glycerol-3-phosphate acyltransferase	308.025	-0.283509	0.482372	-0.58774	0.556707	0.700024
LotjaGi3g1v0281100	Histone H2A	1821.1	-1.66761	0.49541	-3.36613	0.000762312	0.00855684
LotjaGi3g1v0321700	Late embryogenesis abundant protein-related	466.249	-1.66659	0.642925	-2.5922	0.00953651	0.0447666
LotjaGi1g1v0088900	Peptidylprolyl isomerase	1079.1	-0.0255539	0.235061	-0.108712	0.913431	0.949508
LotjaGi1g1v0295700	60S acidic ribosomal protein P1, putative	5081.95	-1.66101	0.384433	-4.32069	1.55544e-05	0.000741404
LotjaGi3g1v0290700	Cyclin	377.644	-1.66069	0.416034	-3.99171	6.55989e-05	0.00180172
LotjaGi2g1v0239200	GMP synthase [glutamine-hydrolyzing]	343.037	-1.65827	1.11713	-1.4844	0.137703	0.272721
LotjaGi4g1v0455700	B-cell receptor-associated-like protein	1834.35	-1.65464	0.348174	-4.75235	2.01069e-06	0.000191863
LotjaGi5g1v0061000	Mitochondrial carrier	112.233	-1.65348	0.347345	-4.76034	1.93271e-06	0.000187471
LotjaGi3g1v0221700	Glutathione S-transferase	1135.57	-1.65308	0.553926	-2.98429	0.00284234	0.0200766
LotjaGi1g1v0090700	Calcium-dependent lipid-binding domain-containing protein	378.264	-0.168229	0.202421	-0.831085	0.405926	0.566884
LotjaGi1g1v0594300	dCTP pyrophosphatase 1	539.184	-1.65107	0.490319	-3.36734	0.000758962	0.00852749
LotjaGi1g1v0090900	Dual-specificity RNA methyltransferase RlmN	398.04	-0.098119	0.18332	-0.535234	0.592488	0.728464
LotjaGi1g1v0091000	Protein kinase	846.046	0.274763	0.303828	0.904337	0.365817	0.529177
LotjaGi1g1v0091400	Pyridoxal kinase	845.73	-0.0185375	0.198754	-0.0932686	0.92569	0.957227
LotjaGi1g1v0091500	Receptor-type tyrosine-protein phosphatase U	388.346	-0.0018746	0.265904	-0.0070499	0.994375	0.996435
LotjaGi1g1v0091800	Plastid movement impaired protein	252.309	0.132013	0.311057	0.424402	0.671272	0.790816
LotjaGi5g1v0250600_LC	Alpha/beta-Hydrolases superfamily protein	1066.34	-1.651	0.426149	-3.87423	0.000106963	0.00248046
LotjaGi3g1v0544700	Heat shock protein	1309.62	-1.65073	0.249066	-6.62767	3.41018e-11	1.58321e-08
LotjaGi2g1v0369000	Aquaporin	1535.51	-1.64982	0.495267	-3.33117	0.000864816	0.00928538
LotjaGi5g1v0359350	Chalcone-flavonone isomerase family protein	2134.54	-1.6492	0.55233	-2.98589	0.00282751	0.0200107
LotjaGi1g1v0092600	Transmembrane protein 214	811.84	0.0988175	0.228741	0.432005	0.665738	0.786411
LotjaGi3g1v0185000	Fasciclin-like arabinogalactan protein	284.924	-1.64729	0.857994	-1.91993	0.0548664	0.145015
LotjaGi2g1v0325500_LC	Plant self-incompatibility protein S1 family	7766.75	-1.64724	0.602842	-2.73246	0.00628639	0.0338659
LotjaGi1g1v0776300	Histone H2A	742.83	-1.64676	0.420183	-3.91914	8.88649e-05	0.00219216
LotjaGi1g1v0093400	Calcium binding family protein	542.505	-0.170299	0.41878	-0.406654	0.684262	0.800714
LotjaGi2g1v0322700	50S ribosomal protein L6, putative	176.831	-1.6455	0.526245	-3.12686	0.00176681	0.0147106
LotjaGi3g1v0012400	transmembrane protein, putative (Protein of unknown function, DUF642)	1231.1	-1.6451	0.765967	-2.14775	0.0317337	0.0998828
LotjaGi1g1v0435700_LC	ATP-dependent Clp protease proteolytic subunit	191.824	-1.64336	0.493712	-3.32857	0.000872935	0.00932691
LotjaGi1g1v0572300	3-oxo-5-alpha-steroid 4-dehydrogenase	97.3255	-1.64252	0.556357	-2.95228	0.00315439	0.0214272
LotjaGi1g1v0012300_LC	CST complex subunit STN1	84.9654	-1.63909	0.598431	-2.73898	0.00616294	0.0334409
LotjaGi4g1v0265800	GDP-mannose transporter, putative	1767.19	-1.63886	0.570835	-2.87099	0.0040919	0.0253623
LotjaGi1g1v0304600_LC	Mitogen-activated protein kinase	52.8125	-1.63677	0.557144	-2.93779	0.00330563	0.0221007
LotjaGi4g1v0461000	T-complex protein 1 subunit delta	1100.53	-1.63581	0.482202	-3.39237	0.000692903	0.0080583
LotjaGi5g1v0093300	GDSL esterase/lipase family	147.252	-1.63555	0.759939	-2.15221	0.0313807	0.0992967
LotjaGi1g1v0095700	Eukaryotic aspartyl protease family protein	172.917	-0.179643	0.321505	-0.558757	0.576327	0.716144
LotjaGi3g1v0464700	RING-box protein	154.836	-1.6355	0.402296	-4.06543	4.79444e-05	0.00147604
LotjaGi3g1v0470000	Alpha/beta-Hydrolases superfamily protein	942.863	-1.6335	0.602006	-2.71343	0.00665915	0.0351757
LotjaGi1g1v0096400	PHD finger protein family	69.7139	0.142442	0.34777	0.409588	0.682108	0.799484
LotjaGi1g1v0096500	PLATZ transcription factor family protein	80.8448	-0.0614671	0.384941	-0.159679	0.873134	0.926243
LotjaGi1g1v0217400	Transcription factor	51.5457	-1.6321	0.721046	-2.26351	0.0236041	0.0823693
LotjaGi4g1v0389200	Basic blue protein	1335.28	-1.63098	0.519648	-3.13863	0.0016974	0.0143227
LotjaGi1g1v0097000_LC	B3 domain-containing protein	90.8421	0.142544	0.272624	0.522859	0.601072	0.735291
LotjaGi4g1v0095900	Acyl-CoA N-acyltransferases superfamily protein	71.1192	-1.63027	0.482344	-3.37989	0.000725142	0.0082879
LotjaGi1g1v0097300	Zinc finger protein, putative	901.297	0.138043	0.386524	0.35714	0.720987	0.827463
LotjaGi1g1v0097400	Transmembrane protein, putative	269.109	-0.24512	0.262889	-0.93241	0.351125	0.514464
LotjaGi3g1v0031500_LC	Ycf1	263	-1.63027	0.758102	-2.15046	0.0315186	0.0994784
LotjaGi2g1v0248500	Kinase family protein	112.836	-1.62983	0.555549	-2.93373	0.00334912	0.0222441
LotjaGi1g1v0357500	Receptor protein kinase, putative	58.2924	-1.62757	0.674245	-2.41391	0.0157823	0.0627772
LotjaGi1g1v0192100_LC	RNA-binding protein	134.116	-1.62662	0.459641	-3.53889	0.000401812	0.00571844
LotjaGi1g1v0098400	Transmembrane 9 superfamily member	141.49	-0.0270884	0.339831	-0.0797114	0.936467	0.963359
LotjaGi2g1v0373500	Mitochondrial import inner membrane translocase subunit Tim9	142.979	-1.62643	0.410852	-3.95866	7.5371e-05	0.00196142
LotjaGi1g1v0098600_LC	U2 snRNP auxilliary factor, large subunit, splicing factor	339.401	0.0821686	0.314226	0.261495	0.793711	0.877311
LotjaGi1g1v0172700	Protein phosphatase 2C-like protein	57.4796	-1.62567	0.871315	-1.86577	0.0620734	0.157287
LotjaGi3g1v0249700	Receptor-like kinase	1262.26	-1.62454	0.503412	-3.22705	0.00125074	0.011779
LotjaGi1g1v0099300	Sister chromatid cohesion protein PDS5 like B-B	98.4791	-0.234371	0.320772	-0.730647	0.464995	0.622097
LotjaGi1g1v0099500	Armadillo repeat-containing protein 7	387.419	-0.0156617	0.213827	-0.0732449	0.941611	0.966462
LotjaGi4g1v0229500	60S ribosomal protein L27A	1724.31	-1.62221	0.493068	-3.29003	0.00100175	0.0102259
LotjaGi5g1v0257600_LC	Blue copper protein	137.223	-1.62211	0.557067	-2.91188	0.00359266	0.0233449
LotjaGi1g1v0073200	PRA1 family protein	1133.46	-1.62197	0.410954	-3.94686	7.91844e-05	0.00203781
LotjaGi5g1v0232400	Hexosyltransferase	234.589	-1.61911	0.620471	-2.60948	0.00906787	0.0433098
LotjaGi3g1v0118100	Chaperone protein dnaJ, putative	412.083	-1.61653	0.328597	-4.9195	8.67638e-07	0.000103817
LotjaGi1g1v0100500	Protein SET DOMAIN GROUP 40	59.6434	-0.15967	0.329654	-0.484356	0.628134	0.757093
LotjaGi2g1v0168300	Cytosine-specific methyltransferase	251.3	-1.61593	0.433874	-3.72443	0.000195756	0.00356959
LotjaGi1g1v0100700	Ras family protein	1981.73	-0.0508895	0.20252	-0.251281	0.801597	0.882665
LotjaGi4g1v0076600	30S ribosomal protein S9	3668.99	-1.6158	0.378853	-4.26497	1.99925e-05	0.000854669
LotjaGi2g1v0279900	Lysine histidine transporter	183.815	-1.61393	0.414298	-3.89558	9.7964e-05	0.00233243
LotjaGi5g1v0219200	Ring finger protein, putative	166.211	-1.6139	0.675321	-2.38983	0.016856	0.0656288
LotjaGi6g1v0057400	Anthocyanin 5-aromatic acyltransferase	276.365	-1.61374	0.75693	-2.13196	0.0330102	0.10282
LotjaGi1g1v0686400	Pectate lyase	366.196	-1.61303	0.544549	-2.96214	0.00305511	0.0210066
LotjaGi1g1v0771500	Histone H2A	297.735	-1.61255	0.504055	-3.19916	0.00137831	0.0124833
LotjaGi4g1v0459400	30S ribosomal protein S9	5165.69	-1.61206	0.368004	-4.38055	1.18382e-05	0.0006274
LotjaGi5g1v0059300	14 kDa proline-rich protein DC2.15	1918.37	-1.61018	0.793087	-2.03027	0.0423291	0.121442
LotjaGi6g1v0057900	F-box/LRR protein	79.045	-1.60951	0.434535	-3.70398	0.000212243	0.00377221
LotjaGi1g1v0103000	serine/arginine repetitive matrix-like protein	167.132	-0.379719	0.402636	-0.943082	0.345639	0.509191
LotjaGi1g1v0103100	Cbs domain protein	7122.64	0.366815	0.388206	0.944897	0.344711	0.508147
LotjaGi1g1v0126800	Fructose-bisphosphate aldolase	17681.1	-1.60828	0.438871	-3.66458	0.000247742	0.00415473
LotjaGi3g1v0409900	SAUR-like auxin-responsive family protein	55.0695	-1.60815	0.577893	-2.78279	0.00538944	0.0307157
LotjaGi3g1v0130900	40S ribosomal protein SA	6172.75	-1.60771	0.394759	-4.07264	4.64825e-05	0.00145411
LotjaGi1g1v0103500_LC	Ankyrin repeat family protein	70.2333	0.0110638	0.415069	0.0266553	0.978735	0.987326
LotjaGi1g1v0605600	WAT1-related protein	454.147	-1.6051	0.441761	-3.63341	0.000279704	0.004512
LotjaGi2g1v0262500	Hus1-like protein	74.1772	-1.60482	0.689668	-2.32695	0.019968	0.0734786
LotjaGi1g1v0104000	Metal tolerance protein	467.636	-0.052074	0.389793	-0.133594	0.893724	0.938097
LotjaGi1g1v0104100	B3 domain-containing protein	50.2158	0.131785	0.404989	0.325404	0.744875	0.844194
LotjaGi4g1v0124400	Leucine-rich repeat receptor-like protein kinase	63.7133	-1.60394	0.703634	-2.27951	0.0226368	0.0800657
LotjaGi6g1v0076000	Carboxyl methyltransferase	129.771	-1.60358	1.23647	-1.2969	0.194664	0.345232
LotjaGi4g1v0012700	L-ascorbate oxidase like	628.184	-1.60119	0.667692	-2.3981	0.0164805	0.0645457
LotjaGi3g1v0225600	Expansin	392.235	-1.60104	0.501797	-3.19062	0.00141969	0.0127232
LotjaGi4g1v0104000	Late embryogenesis abundant protein	137.512	-1.60098	0.531381	-3.01287	0.00258787	0.0188137
LotjaGi1g1v0105200	Ethylene-responsive transcription factor, putative	439.624	0.133254	0.303935	0.438429	0.661076	0.783096
LotjaGi6g1v0134900	Proliferating cell nuclear antigen	558.957	-1.59689	0.55016	-2.90259	0.00370088	0.0238067
LotjaGi1g1v0577300	Protease inhibitor/seed storage/lipid transfer family protein	4318.15	-1.5952	0.389876	-4.09156	4.28485e-05	0.00138145
LotjaGi2g1v0157900	Lectin	17341.7	-1.59482	0.423278	-3.76778	0.000164709	0.00319681
LotjaGi1g1v0105800_LC	Leucine-rich repeat transmembrane protein kinase	261.606	0.248907	0.438453	0.567693	0.570243	0.711708
LotjaGi5g1v0094500	L-rhamnonate dehydratase	59.495	-1.59467	0.457317	-3.48702	0.000488432	0.00643472
LotjaGi6g1v0224300	Subtilisin-like protease	2645.91	-1.59326	0.486916	-3.27215	0.00106732	0.0106583
LotjaGi2g1v0356400	Serine acetyltransferase	110.555	-1.59254	0.570874	-2.78966	0.00527639	0.0302721
LotjaGi4g1v0396500	Tubulin folding cofactor C, putative	121.458	-1.59159	0.464824	-3.42408	0.000616883	0.00748752
LotjaGi1g1v0492000	Cyclin family protein	85.1131	-1.58948	0.482266	-3.29585	0.000981233	0.010088
LotjaGi4g1v0398900	Protein SCO1, mitochondrial-like protein	919.571	-1.58945	0.414508	-3.83455	0.000125795	0.00272243
LotjaGi1g1v0107900	CBL-interacting Serine/Threonine-kinase	531.399	0.141173	0.340584	0.414503	0.678505	0.796871
LotjaGi3g1v0364100	Pyridoxal 5'-phosphate synthase subunit PdxS	215.64	-1.58939	0.477023	-3.3319	0.000862553	0.00927367
LotjaGi1g1v0265200	Amino acid permease	264.055	-1.58937	0.45117	-3.52277	0.000427068	0.00592809
LotjaGi1g1v0355900	Heat shock transcription factor	56.8066	-1.58881	0.410946	-3.86623	0.000110532	0.00252538
LotjaGi6g1v0172400	Hydroxycinnamoyl CoA shikimate/quinate hydroxycinnamoyltransferase	138.331	-1.58864	0.434022	-3.66027	0.000251951	0.00420455
LotjaGi2g1v0430500	Hydroxymethylglutaryl-CoA synthase	2538.72	-1.58844	0.782517	-2.02991	0.0423659	0.121532
LotjaGi1g1v0108900	Biogenesis of lysosome-related organelles complex 1 subunit 1	186.452	-0.210756	0.257248	-0.819271	0.412632	0.57324
LotjaGi1g1v0064700	Phosphatidylglycerol/phosphatidylinositol transfer protein	1944.57	-1.58701	0.892194	-1.77878	0.0752766	0.179552
LotjaGi2g1v0422000	Aquaporin	2291.33	-1.58416	0.443071	-3.5754	0.000349688	0.00517685
LotjaGi1g1v0109200	Peroxidase	52.2123	-0.505783	0.572359	-0.883682	0.376868	0.539309
LotjaGi1g1v0109400	Chloroplast inner envelope family protein	1042.88	-0.00174197	0.222813	-0.00781806	0.993762	0.996261
LotjaGi1g1v0109500	tRNA pseudouridine synthase A, related protein	92.9894	0.194176	0.242977	0.799155	0.424201	0.584765
LotjaGi2g1v0258800_LC	Octicosapeptide/Phox/Bem1p (PB1) domain-containing protein / tetratricopeptide repeat (TPR)-containing protein	690.512	-1.58312	0.389915	-4.06017	4.90375e-05	0.00150371
LotjaGi1g1v0488300	Topless-related protein 3	1015.56	-1.58278	0.440491	-3.59323	0.000326609	0.00495976
LotjaGi2g1v0122000	rRNA 2'-O-methyltransferase fibrillarin 2	274.862	-1.58218	0.506465	-3.12396	0.00178434	0.014814
LotjaGi1g1v0648400	Cation calcium exchanger	80.4512	-1.57801	0.431254	-3.65911	0.000253091	0.00422054
LotjaGi2g1v0266700	Anthocyanin 5-aromatic acyltransferase	890.058	-1.57766	0.672936	-2.34444	0.0190556	0.071299
LotjaGi5g1v0253500_LC	calcium-dependent protein kinase 28	309.045	-1.57762	0.56174	-2.80845	0.0049781	0.0291148
LotjaGi3g1v0349500	N-methyltransferase	213.666	-1.57721	0.436535	-3.61301	0.000302661	0.00475994
LotjaGi1g1v0310000	LOB domain-containing protein, putative	128.048	-1.57708	0.564137	-2.79557	0.00518085	0.0299087
LotjaGi4g1v0207600	14 kDa proline-rich protein DC2.15	6821.25	-1.57569	0.52245	-3.01596	0.00256163	0.0186893
LotjaGi1g1v0366800	zinc transporter	520.687	-1.57473	0.584809	-2.69273	0.0070869	0.0367288
LotjaGi2g1v0409300	Ribosomal protein L24	6551.45	-1.57454	0.348155	-4.52252	6.11081e-06	0.000415683
LotjaGi1g1v0112400	Exocyst complex component, putative	180.765	0.0651956	0.462874	0.14085	0.887989	0.934269
LotjaGi3g1v0324000_LC	Cysteine protease	191.274	-1.57375	0.496535	-3.16947	0.00152715	0.013342
LotjaGi1g1v0112700	Exocyst complex component, putative	1226.54	0.0374644	0.163304	0.229416	0.818546	0.893668
LotjaGi1g1v0235700	AtIII18x5-like protein	62.4481	-1.57355	0.753337	-2.08878	0.036728	0.110436
LotjaGi1g1v0114300	sorting nexin	367.879	-0.0462472	0.275814	-0.167675	0.866839	0.921798
LotjaGi2g1v0206700_LC	CTP synthase	78.0844	-1.57273	0.608862	-2.58306	0.00979295	0.0455376
LotjaGi6g1v0233700	Oligosaccharyltransferase complex subunit OSTC-like protein	1034.95	-1.57263	0.376884	-4.17272	3.00985e-05	0.00109056
LotjaGi3g1v0024100	Inorganic pyrophosphatase 2	1036.11	-1.57196	0.825585	-1.90405	0.0569036	0.148412
LotjaGi2g1v0324000	Receptor protein kinase, putative	253.54	-1.5711	0.744565	-2.1101	0.0348502	0.1065
LotjaGi4g1v0207500	serine/arginine-rich splicing factor-like protein, putative	19821.7	-1.57059	0.540955	-2.90336	0.00369183	0.0237919
LotjaGi1g1v0115300	Protein flx-like 1	187.22	-0.109854	0.331071	-0.331814	0.74003	0.84092
LotjaGi1g1v0308500	40S ribosomal protein S26	2741.19	-1.56895	0.409345	-3.83283	0.000126677	0.00272779
LotjaGi4g1v0453500	40S ribosomal protein S7	1114.37	-1.56724	0.425102	-3.68675	0.000227134	0.00394035
LotjaGi3g1v0434000	40S ribosomal protein S13	1517.96	-1.56722	0.323654	-4.84227	1.28363e-06	0.000137949
LotjaGi1g1v0338500	Acetolactate synthase	1202.69	-1.56714	0.632153	-2.47905	0.0131733	0.0555643
LotjaGi1g1v0116000	Protein kinase, putative	105.758	0.0548277	0.350883	0.156256	0.875831	0.927727
LotjaGi1g1v0430000	N-alpha-acetyltransferase 40	391.783	-1.56545	0.509214	-3.07425	0.00211035	0.0165052
LotjaGi3g1v0060500	Adp,atp carrier protein, mitochondrial	716.145	-1.56257	0.419655	-3.72346	0.000196509	0.00357368
LotjaGi2g1v0292200	Alpha-1,4-glucan-protein synthase [UDP-forming]	6528.32	-1.56238	0.446584	-3.49851	0.000467865	0.00628868
LotjaGi3g1v0200700	Dirigent protein	243.155	-1.56136	0.45129	-3.45978	0.000540617	0.00681289
LotjaGi5g1v0244300	Histone-lysine N-methyltransferase	1000.49	-1.56118	0.19849	-7.8653	3.68203e-15	2.94728e-12
LotjaGi1g1v0116800	Exocyst complex component, putative	114.987	0.010811	0.377019	0.0286748	0.977124	0.98643
LotjaGi4g1v0081300_LC	10 kDa chaperonin	866.764	-1.56069	0.395917	-3.94196	8.08172e-05	0.00206165
LotjaGi1g1v0117100	Disease resistance protein	101.969	-0.251096	0.40432	-0.621032	0.534579	0.683026
LotjaGi1g1v0117200_LC	Disease resistance protein	252.524	-0.0279544	0.331613	-0.0842984	0.932819	0.961292
LotjaGi1g1v0794200	40S ribosomal protein S26	3553.87	-1.56011	0.384561	-4.05687	4.97355e-05	0.00151909
LotjaGi5g1v0166300	Pentatricopeptide repeat-containing family protein	55.7715	-1.56007	0.517392	-3.01526	0.00256763	0.0187092
LotjaGi1g1v0117900_LC	Clathrin heavy chain	57.8077	0.339733	0.387146	0.877533	0.380197	0.542241
LotjaGi1g1v0118000_LC	Amiloride-sensitive sodium channel subunit beta-2	196.029	0.484116	0.527932	0.917005	0.35914	0.52222
LotjaGi1g1v0118100	Protein phosphatase 2C	483.801	-0.0136008	0.220799	-0.0615982	0.950883	0.971012
LotjaGi1g1v0118200	Asparagine synthetase	14311.2	0.0442833	0.262594	0.168638	0.866082	0.921283
LotjaGi1g1v0118300_LC	B3 domain-containing protein	403.113	-0.0291772	0.312047	-0.0935028	0.925504	0.957172
LotjaGi4g1v0392800_LC	60S acidic ribosomal protein P3	4804.45	-1.55974	0.365396	-4.26863	1.9668e-05	0.000843908
LotjaGi6g1v0283300	50S ribosomal protein L6, putative	139.492	-1.55866	0.553883	-2.81406	0.00489194	0.0287558
LotjaGi1g1v0085600_LC	ethylene response sensor 1	59.6655	-1.55854	0.410114	-3.80026	0.000144542	0.00295599
LotjaGi1g1v0119000	Internal alternative NAD(P)H-ubiquinone oxidoreductase A1, mitochondrial	690.067	-0.00743809	0.125325	-0.0593502	0.952673	0.97161
LotjaGi2g1v0137700_LC	Polyprotein	56.1433	-1.55824	1.03856	-1.50038	0.133517	0.266977
LotjaGi2g1v0362600	Transmembrane protein 209	65.3958	-1.55684	0.414014	-3.76035	0.000169675	0.00326049
LotjaGi4g1v0065100	Peroxidase	141.004	-1.55654	0.658114	-2.36515	0.0180229	0.068652
LotjaGi5g1v0317500	Magnesium transporter protein 1	841.04	-1.55567	0.366193	-4.24822	2.15474e-05	0.000890002
LotjaGi6g1v0337500	60S ribosomal protein L26, putative	4015.36	-1.55564	0.438566	-3.5471	0.000389504	0.00560543
LotjaGi4g1v0267000	GTP-binding nuclear protein	136.314	-1.55429	0.438649	-3.54335	0.000395073	0.00565402
LotjaGi5g1v0101900	40S ribosomal protein S17	4146.03	-1.5535	0.350203	-4.436	9.16444e-06	0.000539934
LotjaGi5g1v0316400	Alpha/beta-Hydrolases superfamily protein	393.09	-1.55241	0.402922	-3.85289	0.000116732	0.00260493
LotjaGi6g1v0123500	Omega-3 fatty acid desaturase	549.286	-1.55113	0.397412	-3.90308	9.49762e-05	0.00228702
LotjaGi2g1v0456500	Membrane-associated kinase regulator-like protein, putative	125.381	-1.54951	0.554686	-2.79348	0.00521439	0.0300575
LotjaGi5g1v0168500	Heat shock protein	496.512	-1.54799	0.320088	-4.83614	1.32385e-06	0.000140966
LotjaGi1g1v0121400	RNA binding protein	898.063	0.196788	0.250018	0.787096	0.431226	0.591575
LotjaGi3g1v0522700	Cold shock protein	7822.08	-1.54676	0.377724	-4.09494	4.22271e-05	0.00136521
LotjaGi1g1v0121600	Glycosyltransferase	211.215	-0.0918618	0.456236	-0.201347	0.840427	0.905504
LotjaGi6g1v0047800	Late embryogenesis abundant (LEA) hydroxyproline-rich glycoprotein	530.993	-1.54668	0.363323	-4.25705	2.07145e-05	0.000872677
LotjaGi3g1v0217800	Tubulin beta chain	3268.36	-1.54497	0.448113	-3.44771	0.000565352	0.00703956
LotjaGi6g1v0317600_LC	Glutathione S-transferase Mu 6	1575.3	-1.54425	0.424058	-3.6416	0.000270945	0.00442607
LotjaGi3g1v0462500	transmembrane protein, putative (DUF1218)	59.5448	-1.54315	0.75803	-2.03573	0.041777	0.120486
LotjaGi1g1v0502700	Gibberellin-regulated family protein	1500.1	-1.54206	0.407994	-3.77962	0.000157071	0.003102
LotjaGi1g1v0122400	Cytochrome P450, putative	1261.87	-0.0615777	0.419546	-0.146772	0.883312	0.931869
LotjaGi3g1v0123300	Adp,atp carrier protein, mitochondrial	6541.51	-1.54088	0.441793	-3.48778	0.000487041	0.00642734
LotjaGi2g1v0359600	50S ribosomal protein L11	5685.46	-1.54073	0.316311	-4.87092	1.11082e-06	0.000124567
LotjaGi3g1v0112700	Annexin	168.535	-1.53821	0.477271	-3.22293	0.00126888	0.0118912
LotjaGi5g1v0061300	transmembrane protein, putative (Protein of unknown function, DUF642)	72.2638	-1.53815	0.371662	-4.13857	3.49485e-05	0.00119478
LotjaGi1g1v0123400	Laccase	112.983	-0.0084705	0.348322	-0.024318	0.980599	0.988666
LotjaGi4g1v0275500	Bifunctional inhibitor/lipid-transfer protein/seed storage 2S albumin-like protein	2297.57	-1.53624	0.407146	-3.77318	0.000161182	0.00314974
LotjaGi1g1v0560400	Peptidyl-prolyl cis-trans isomerase	1862.19	-1.53556	0.410702	-3.73886	0.000184859	0.00344946
LotjaGi4g1v0172900_LC	Glucose-6-phosphate isomerase	66.4744	-1.53439	0.470248	-3.26294	0.00110264	0.0108502
LotjaGi1g1v0124100	Phosphate transporter	275.019	0.167904	0.192474	0.872344	0.383021	0.544662
LotjaGi4g1v0127000	50S ribosomal protein L2	679.125	-1.53401	0.410273	-3.73899	0.000184761	0.00344946
LotjaGi4g1v0113200	DUF4228 domain protein	87.2396	-1.53372	0.463544	-3.30869	0.000937341	0.0097528
LotjaGi2g1v0275000	Zinc finger family protein	673.535	-1.53346	0.432011	-3.54958	0.000385844	0.00556656
LotjaGi1g1v0404500	Carotenoid cleavage dioxygenase	76.0164	-1.53113	0.549397	-2.78694	0.0053209	0.0304122
LotjaGi3g1v0071800_LC	phospholipid:diacylglycerol acyltransferase	87.8335	-1.53053	0.396978	-3.85545	0.000115519	0.00258837
LotjaGi2g1v0279800	Aspartyl protease family protein	187.864	-1.53047	0.560374	-2.73116	0.00631115	0.033941
LotjaGi1g1v0125100_LC	Pentatricopeptide repeat-containing protein, mitochondrial	120.957	0.0757877	0.242634	0.312354	0.754771	0.850576
LotjaGi4g1v0350200	30S ribosomal protein S8, putative	2361.98	-1.53004	0.338768	-4.51649	6.28718e-06	0.000419381
LotjaGi3g1v0254400	50S ribosomal protein L5	3001.45	-1.52756	0.370318	-4.12499	3.70753e-05	0.00124368
LotjaGi1g1v0306600	Leucine-rich receptor-like kinase family protein	539.64	-1.52671	0.463392	-3.29463	0.000985499	0.0101223
LotjaGi2g1v0418300	60S ribosomal protein L37a	239.606	-1.52514	0.387312	-3.93776	8.22457e-05	0.00208602
LotjaGi1g1v0125800	U-box domain-containing protein	143.7	-0.110006	0.224665	-0.489643	0.624386	0.754026
LotjaGi1g1v0125900	Cell wall protein AWA1 isoform 1	797.805	-0.161347	0.240932	-0.669676	0.503065	0.655384
LotjaGi4g1v0158100	60S ribosomal protein L27A	2789.9	-1.52404	0.424165	-3.59303	0.000326857	0.00495976
LotjaGi1g1v0126900	NAC domain-containing protein	843.076	0.11651	0.199905	0.582827	0.56001	0.702639
LotjaGi1g1v0127000	Mitochondrial transcription termination factor family protein	235.309	-0.171936	0.21058	-0.816489	0.41422	0.574885
LotjaGi3g1v0546900	Stachyose synthase	590.084	-1.52397	0.606602	-2.51231	0.0119942	0.0521291
LotjaGi1g1v0207100	Transmembrane protein, putative	103.102	-1.52395	0.322649	-4.72324	2.32117e-06	0.000214666
LotjaGi1g1v0405500	Carotenoid cleavage dioxygenase	598.671	-1.52392	0.471654	-3.23102	0.00123349	0.0116884
LotjaGi6g1v0339200	External alternative nad(P)h-ubiquinone oxidoreductase b2, mitochondrial	173.359	-1.52386	0.39776	-3.83109	0.000127576	0.00273789
LotjaGi6g1v0211200	60S ribosomal protein L32, putative	8811.77	-1.52279	0.365668	-4.16441	3.12153e-05	0.00111447
LotjaGi6g1v0287000	MBOAT (Membrane bound O-acyl transferase) family protein, putative	123.899	-1.52159	0.670413	-2.26963	0.0232301	0.0815879
LotjaGi3g1v0310200	40S ribosomal protein S28	499.451	-1.51925	0.358821	-4.23402	2.29554e-05	0.000932213
LotjaGi3g1v0308500	Pectinesterase	410.144	-1.51924	0.616846	-2.46292	0.0137811	0.0573402
LotjaGi1g1v0128300	Autophagy-related protein 13	634.675	-0.0166995	0.195532	-0.0854055	0.931939	0.96084
LotjaGi1g1v0128600	Vacuolar iron transporter-like protein	264.566	0.198244	0.318056	0.623298	0.533089	0.681871
LotjaGi5g1v0005800	Gibberellin-regulated protein 2	473.118	-1.51903	0.415973	-3.65174	0.000260465	0.00431253
LotjaGi1g1v0729300_LC	Flavonol synthase/flavanone 3-hydroxylase	50.7301	-1.51881	0.756046	-2.00888	0.0445497	0.125941
LotjaGi3g1v0031600_LC	GDSL esterase/lipase	554.519	-1.51853	0.847007	-1.79282	0.0730013	0.175786
LotjaGi1g1v0129100_LC	SAC3/GANP/Nin1/mts3/eIF-3 p25 family	143.54	0.110334	0.233418	0.47269	0.636435	0.76361
LotjaGi3g1v0181500	Late embryogenesis abundant (LEA) hydroxyproline-rich glycoprotein family	115.303	-1.51844	0.499351	-3.04083	0.00235929	0.017723
LotjaGi1g1v0129600	Receptor-like protein kinase	77.304	-0.233033	0.408594	-0.570327	0.568456	0.710355
LotjaGi1g1v0129700	Receptor-like protein kinase	87.6092	0.338689	0.362929	0.933209	0.350712	0.514184
LotjaGi1g1v0417400	Hexosyltransferase	354.452	-1.51823	0.612619	-2.47826	0.0132026	0.0556111
LotjaGi2g1v0439300	Ethylene-responsive transcription factor, putative	115.978	-1.51787	0.458023	-3.31396	0.000919855	0.00965308
LotjaGi2g1v0254300	Pathogenesis-related thaumatin family protein	254.365	-1.5176	0.28464	-5.33163	9.73376e-08	1.94779e-05
LotjaGi4g1v0389100	60S ribosomal protein L30	462.648	-1.51708	0.41281	-3.67501	0.000237837	0.0040595
LotjaGi6g1v0333400	Sphingolipid delta-4 desaturase	164.375	-1.51549	0.344489	-4.39923	1.08635e-05	0.000600248
LotjaGi6g1v0211700	AP-2 complex subunit alpha-1	478.936	-1.51537	0.169022	-8.96548	3.08935e-19	4.48207e-16
LotjaGi4g1v0184800	Desaturase	1089.63	-1.51408	0.353039	-4.28871	1.79714e-05	0.000803795
LotjaGi1g1v0498100	Mitochondrial outer membrane protein porin	4009.81	-1.51331	0.411827	-3.67462	0.000238205	0.00405981
LotjaGi1g1v0595900_LC	D-lactate dehydrogenase (DUF668)	1310.54	-1.5127	0.366843	-4.12355	3.73084e-05	0.0012497
LotjaGi1g1v0131000	Extra-large G-like protein, putative (DUF3133)	245.191	0.0215627	0.356438	0.0604949	0.951762	0.971376
LotjaGi3g1v0446800_LC	nuclear fusion defective 6	284.894	-1.51262	0.413252	-3.66029	0.000251925	0.00420455
LotjaGi1g1v0234500	Adenine/guanine permease	817.16	-1.51175	0.382918	-3.94798	7.88144e-05	0.00203095
LotjaGi1g1v0131400	UPF0176 protein	212.307	-0.221472	0.257735	-0.859303	0.390173	0.551947
LotjaGi1g1v0665600	S-adenosylmethionine-dependent methyltransferase	133.892	-1.51157	0.541506	-2.79143	0.0052476	0.030187
LotjaGi1g1v0082400	60S ribosomal protein L35a	2230.49	-1.51141	0.428991	-3.52317	0.000426422	0.00592372
LotjaGi3g1v0174600	Protein kinase like protein	171.025	-1.51131	0.579284	-2.60892	0.00908281	0.0433202
LotjaGi1g1v0132300	Sucrose transporter	2421.89	-0.132086	0.208579	-0.633267	0.526559	0.676426
LotjaGi3g1v0198200	Dirigent protein	117.29	-1.51052	0.346101	-4.36438	1.27482e-05	0.000657609
LotjaGi4g1v0284200	Chitinase	1033.39	-1.50981	0.4334	-3.48364	0.000494648	0.00647253
LotjaGi2g1v0457300	Fantastic four-like protein	134.97	-1.50921	0.678131	-2.22554	0.0260448	0.08776
LotjaGi4g1v0156500	Heme-binding protein, putative	198.611	-1.50843	0.404782	-3.72652	0.000194142	0.00354852
LotjaGi5g1v0242700	Glycerol-3-phosphate acyltransferase	50.8607	-1.50784	0.788827	-1.91149	0.0559415	0.146889
LotjaGi4g1v0193700	60S ribosomal protein L37a	2572.88	-1.5072	0.377562	-3.99192	6.55403e-05	0.00180172
LotjaGi2g1v0072200	30S ribosomal protein S5	3771.77	-1.50554	0.346277	-4.34779	1.37519e-05	0.000689465
LotjaGi4g1v0038200	Arabinogalactan-protein	605.533	-1.50442	0.47617	-3.15941	0.00158087	0.0136689
LotjaGi1g1v0709400	Protodermal factor 1	111.338	-1.50297	0.626364	-2.39952	0.0164167	0.0644179
LotjaGi1g1v0134500	Serine hydroxymethyltransferase	1252.83	-0.0958039	0.268658	-0.356602	0.72139	0.82788
LotjaGi3g1v0366100	Ribosomal protein L37	1264.67	-1.50138	0.407685	-3.68269	0.000230787	0.00397718
LotjaGi5g1v0232500	ABC(ATP-binding) family transporter	349.608	-1.5006	0.499059	-3.00687	0.00263954	0.0190759
LotjaGi1g1v0304700	Ribosomal protein	2397.42	-1.5	0.44987	-3.33429	0.000855172	0.00922449
LotjaGi1g1v0134900	Rhamnogalacturonate lyase	619.371	-0.164724	0.192322	-0.8565	0.391721	0.553422
LotjaGi5g1v0287900	Transporter-related family protein	345.651	-1.49954	0.446224	-3.3605	0.000778002	0.00866761
LotjaGi5g1v0249600_LC	Pectinesterase	2152.65	-1.4989	0.370671	-4.04375	5.26022e-05	0.00156948
LotjaGi1g1v0135400	HVA22-like protein	223.02	-0.0177933	0.21392	-0.0831773	0.933711	0.961888
LotjaGi1g1v0135500	HVA22-like protein	151.784	-0.295477	0.311476	-0.948634	0.342807	0.50612
LotjaGi1g1v0135600	Golgi-body localization protein domain isoform 1	382.208	0.0711987	0.292193	0.24367	0.807486	0.886669
LotjaGi6g1v0244600	Haloacid dehalogenase-like hydrolase domain-containing protein 3	376.047	-1.49875	0.425907	-3.51895	0.00043326	0.0059758
LotjaGi1g1v0136500	Protein kinase family protein	631.814	0.0182908	0.224244	0.0815667	0.934991	0.962481
LotjaGi3g1v0068500	Nucleoside diphosphate kinase	6873.55	-1.49839	0.376916	-3.97541	7.02595e-05	0.00186819
LotjaGi1g1v0136700	Protein VERNALIZATION INSENSITIVE 3	149.635	0.159406	0.357242	0.446213	0.655443	0.778609
LotjaGi4g1v0043500_LC	Transposon protein, putative, Pong sub-class, expressed	75.6734	-1.49804	0.586957	-2.55222	0.010704	0.0482938
LotjaGi1g1v0137100	Kinesin-like protein	401.738	0.0217858	0.353588	0.0616136	0.950871	0.971012
LotjaGi4g1v0077700	Leucine-rich repeat protein kinase family protein	54.6724	-1.49661	0.722548	-2.07129	0.0383315	0.1139
LotjaGi1g1v0752300	Nitrate transporter 1.2	235.11	-1.49625	0.335283	-4.46265	8.09529e-06	0.000493218
LotjaGi1g1v0137600	Redox-regulatory protein FAM213A-like protein	289.853	0.291876	0.319115	0.914642	0.36038	0.523334
LotjaGi1g1v0114900	UDP-glycosyltransferase	355.482	-1.49564	0.67414	-2.21859	0.0265145	0.0889167
LotjaGi6g1v0211600	WD40 repeat-like protein	198.366	-1.49564	0.492803	-3.03496	0.00240566	0.017979
LotjaGi1g1v0138000	AT hook motif DNA-binding family protein	75.1206	0.287608	0.449745	0.639492	0.522503	0.673041
LotjaGi2g1v0194700	Receptor-like kinase	383.234	-1.49285	0.54895	-2.71947	0.00653866	0.0347297
LotjaGi1g1v0138200	Universal stress protein	1455.42	0.0191208	0.21999	0.0869165	0.930738	0.960019
LotjaGi1g1v0138400	RING finger protein	1000.88	0.291382	0.340556	0.855608	0.392215	0.553902
LotjaGi1g1v0138500	Pesticidal crystal cry8Ba	348.367	-0.015346	0.298059	-0.0514864	0.958938	0.975473
LotjaGi1g1v0138800	Glucose-6-phosphate isomerase	587.469	0.0287666	0.233923	0.122974	0.902127	0.94308
LotjaGi3g1v0358900	Zinc finger (Ran-binding) family protein	355.022	-1.49188	0.410157	-3.63733	0.000275481	0.00447185
LotjaGi6g1v0067800	Protein phosphatase 2C-like protein	248.411	-1.49153	0.583642	-2.55556	0.0106017	0.0479816
LotjaGi1g1v0139300	Transcription factor	4071.05	-0.112091	0.142397	-0.787169	0.431183	0.591552
LotjaGi1g1v0139400	RING/FYVE/PHD zinc finger-containing protein	206.799	0.0894689	0.215109	0.415925	0.677465	0.796172
LotjaGi4g1v0038100	Arabinogalactan protein	1742.55	-1.49144	0.470503	-3.16989	0.00152495	0.0133328
LotjaGi3g1v0435200	50S ribosomal protein L3, putative	552.783	-1.4909	0.316672	-4.70802	2.50136e-06	0.000227703
LotjaGi3g1v0107200	40S ribosomal protein S19	5185.82	-1.4898	0.339367	-4.38993	1.13385e-05	0.000619294
LotjaGi1g1v0154100	Flavonol synthase	343.298	-1.48822	0.884568	-1.68243	0.0924853	0.207713
LotjaGi2g1v0176500_LC	Polynucleotidyl transferase, ribonuclease H-like superfamily protein	9314.52	-1.48798	0.538107	-2.76522	0.00568849	0.0317054
LotjaGi1g1v0708000	Arabinose 5-phosphate isomerase, putative	413.359	-1.48797	0.566409	-2.62703	0.00861342	0.041884
LotjaGi6g1v0209000	30S ribosomal protein S10	1491.78	-1.48712	0.390862	-3.80471	0.00014197	0.00291641
LotjaGi1g1v0140500	Chaperone protein DNAj, putative	79.233	-0.170509	0.269138	-0.633535	0.526384	0.676301
LotjaGi3g1v0315200	40S ribosomal protein S19	1370.87	-1.48613	0.464426	-3.19993	0.00137461	0.0124595
LotjaGi4g1v0456200	30S ribosomal protein S19	5035.86	-1.48325	0.340836	-4.35181	1.35016e-05	0.000679854
LotjaGi1g1v0141500	Basic helix loop helix (BHLH) DNA-binding family protein	398.328	-0.311033	0.40782	-0.762672	0.445659	0.604548
LotjaGi1g1v0141600	Ring finger protein, putative	153.623	0.0793191	0.279445	0.283845	0.776529	0.865199
LotjaGi3g1v0557700	Glycosyltransferase	1131.82	-1.48213	0.823186	-1.80048	0.0717856	0.17399
LotjaGi5g1v0121600	70 kDa heat shock protein	5230	-1.48135	0.479297	-3.09068	0.00199701	0.0159028
LotjaGi2g1v0460500	Ubiquitin carboxyl-terminal hydrolase	116.735	-1.48131	0.348106	-4.25535	2.08719e-05	0.000876128
LotjaGi3g1v0510800	40S ribosomal protein S25, putative	2468.23	-1.48072	0.362943	-4.07975	4.50838e-05	0.00142969
LotjaGi3g1v0031300_LC	auxin response factor 2	831.503	-1.47885	0.381457	-3.87684	0.00010582	0.00245886
LotjaGi1g1v0676500	Protein TERMINAL FLOWER 1	755.217	-1.4776	0.438737	-3.36784	0.000757584	0.00852025
LotjaGi3g1v0401700	ubiquitin-conjugating enzyme 34	76.8533	-1.47617	0.747811	-1.97398	0.0483839	0.133579
LotjaGi3g1v0017600	Ribosomal protein L37	1338.53	-1.47599	0.392432	-3.76114	0.000169139	0.00325557
LotjaGi2g1v0211600	Aspartyl protease family protein	721.006	-1.47548	0.490466	-3.00832	0.002627	0.0190205
LotjaGi2g1v0446000	Cytochrome c	1947.04	-1.47489	0.436616	-3.37801	0.000730119	0.00832829
LotjaGi1g1v0015900	Protein TIC 20-v, chloroplastic	80.8825	-1.47451	0.405813	-3.63346	0.000279647	0.004512
LotjaGi1g1v0144400_LC	Glycosyltransferase	99.2603	-0.11916	0.404316	-0.294721	0.768207	0.859283
LotjaGi5g1v0194700	DUF1442 family protein	150.784	-1.47361	0.443854	-3.32004	0.000900056	0.00951412
LotjaGi4g1v0269800	ATP dependent RNA helicase	71.6139	-1.47214	0.555631	-2.64948	0.00806148	0.0400024
LotjaGi1g1v0144800	Protein EXORDIUM-like 1	230.333	-0.272753	0.468457	-0.582236	0.560408	0.702872
LotjaGi1g1v0144900	Protein EXORDIUM-like 1	249.97	-0.251878	0.43472	-0.579401	0.562318	0.70474
LotjaGi1g1v0145400	Glycosyltransferase	3505.9	-0.112228	0.364445	-0.307941	0.758127	0.852712
LotjaGi5g1v0072800	DNA topoisomerase 6 subunit A	157.969	-1.47147	0.485029	-3.03377	0.00241518	0.0180135
LotjaGi1g1v0201900	DELLA protein GAI	120.121	-1.47085	0.637269	-2.30806	0.0209959	0.0759511
LotjaGi6g1v0342800	Late embryogenesis abundant (LEA) hydroxyproline-rich glycoprotein family, putative	84.976	-1.47059	0.367743	-3.99896	6.3622e-05	0.00178381
LotjaGi1g1v0614400	Elongation factor 1-alpha	9747.02	-1.47054	0.378905	-3.88102	0.000104018	0.00243404
LotjaGi1g1v0146300	Sugar transporter, putative	66.7662	0.227092	0.306028	0.742063	0.458049	0.615746
LotjaGi3g1v0329600	Protein FAM136A family	170.499	-1.47053	0.488148	-3.01246	0.00259139	0.018831
LotjaGi1g1v0122500	JOSEPHIN-like protein, putative	158.003	-1.46957	0.56659	-2.59372	0.0094945	0.0446142
LotjaGi4g1v0364500	Signal peptidase subunit-12	476.008	-1.46758	0.28798	-5.0961	3.46728e-07	5.2426e-05
LotjaGi3g1v0390800	4-hydroxy-tetrahydrodipicolinate reductase	146.839	-1.46725	0.588766	-2.49207	0.0127	0.0541722
LotjaGi1g1v0147200	Trehalose 6-phosphate phosphatase	114.25	0.0873702	0.421263	0.207401	0.835697	0.903192
LotjaGi3g1v0530700	Peptidyl-prolyl cis-trans isomerase	24026.4	-1.46676	0.420147	-3.49106	0.000481104	0.0063879
LotjaGi1g1v0147400	ethylene-responsive transcription factor	2528.62	0.0526768	0.320899	0.164154	0.86961	0.923772
LotjaGi1g1v0147500	Protein FAR1-RELATED SEQUENCE 5	312.356	0.139215	0.436454	0.318968	0.749751	0.847588
LotjaGi5g1v0142800	C2 calcium/lipid-binding and GRAM domain protein	84.4676	-1.46635	0.582473	-2.51746	0.0118204	0.0516346
LotjaGi6g1v0313400_LC	Auxin response factor	137.023	-1.46633	0.444339	-3.30004	0.00096672	0.00997354
LotjaGi2g1v0241100	Kinase family protein	59.648	-1.46535	0.394449	-3.71492	0.000203265	0.00366051
LotjaGi5g1v0275000	alpha/beta-Hydrolases superfamily protein	147.461	-1.46478	1.17023	-1.2517	0.210678	0.363862
LotjaGi3g1v0020000	ethylene-responsive transcription factor	57.4981	-1.46381	0.780466	-1.87555	0.0607167	0.155188
LotjaGi1g1v0134100	Octicosapeptide/Phox/Bem1p domain-containing protein	107.054	-1.46352	0.687856	-2.12765	0.0333658	0.103462
LotjaGi3g1v0379800	Short chain dehydrogenase/reductase	143.919	-1.46228	0.576195	-2.53782	0.0111545	0.049613
LotjaGi1g1v0149000_LC	senescence-associated family protein, putative (DUF581)	391.625	0.141207	0.341451	0.413548	0.679205	0.797289
LotjaGi1g1v0149400	Aldo/keto reductase family oxidoreductase	1068.82	0.260763	0.272971	0.955276	0.339438	0.50308
LotjaGi3g1v0133100	Zinc transporter protein	160.911	-1.46076	0.736307	-1.9839	0.0472665	0.131259
LotjaGi1g1v0150300	DNA-directed RNA polymerase II	286.473	0.15182	0.198996	0.762931	0.445505	0.604483
LotjaGi5g1v0067800	Mitochondrial transcription termination factor family protein, putative	60.4775	-1.46059	0.564363	-2.58803	0.00965264	0.0450657
LotjaGi1g1v0150900	Protein BPS1, chloroplastic	146.163	0.151282	0.272196	0.555785	0.578358	0.717937
LotjaGi1g1v0151000	Hexosyltransferase	203.558	-0.329044	0.399442	-0.823758	0.410077	0.570613
LotjaGi5g1v0112400	30S ribosomal protein S7	2446.26	-1.45888	0.377969	-3.8598	0.000113478	0.00256243
LotjaGi5g1v0358100_LC	Lymphocyte antigen 6E	81.3352	-1.45539	0.434478	-3.34974	0.000808882	0.00886795
LotjaGi1g1v0152200_LC	SANTA (SANT associated) protein	60.0226	-0.213034	0.393184	-0.541819	0.587943	0.725028
LotjaGi1g1v0007600	Cytochrome b561 and domon domain-containing protein	226.965	-1.45474	0.418948	-3.47236	0.000515896	0.00661265
LotjaGi1g1v0152600	C-jun-amino-terminal kinase-interacting protein 3, putative	330.669	-0.161327	0.181017	-0.89123	0.372806	0.535715
LotjaGi6g1v0133800	Retrovirus-related Pol polyprotein from transposon TNT 1-94	62.8492	-1.45449	0.576952	-2.52098	0.0117028	0.0512463
LotjaGi1g1v0153200_LC	Serine/threonine protein phosphatase 7 long form isogeny	200.169	-0.0573879	0.183189	-0.313272	0.754074	0.850194
LotjaGi1g1v0153400_LC	HOPM interactor 7	53.3452	0.10139	0.467919	0.216683	0.828456	0.899567
LotjaGi1g1v0446900	Macrophage migration inhibitory factor	1003.62	-1.45313	0.281853	-5.15561	2.52805e-07	3.96511e-05
LotjaGi1g1v0153600	Pathogenesis-related thaumatin family protein	338.663	-0.110204	0.203105	-0.542596	0.587408	0.724744
LotjaGi6g1v0350700	Classical arabinogalactan protein 1	799.316	-1.45201	0.447395	-3.24548	0.00117255	0.0112752
LotjaGi1g1v0734700	Short-chain dehydrogenase/reductase	380.034	-1.45121	0.535096	-2.71205	0.00668689	0.0352539
LotjaGi1g1v0154400	DIS3-like exonuclease 2	287.924	-0.145644	0.193642	-0.75213	0.451973	0.610299
LotjaGi3g1v0079300_LC	Wound-responsive family protein	58.3192	-1.45061	0.640887	-2.26345	0.0236079	0.0823705
LotjaGi6g1v0360300	6-phosphogluconate dehydrogenase-like protein	523.307	-1.45048	0.497853	-2.91348	0.0035743	0.023267
LotjaGi1g1v0391300	Acetylglutamate kinase	319.299	-1.45001	0.420996	-3.44424	0.00057267	0.00710497
LotjaGi3g1v0004700	Aquaporin-1	875.255	-1.4493	0.509916	-2.84224	0.00447974	0.027045
LotjaGi1g1v0155700_LC	glycosyl hydrolase family 10 protein / carbohydrate-binding domain-containing protein	63.7919	-0.228373	0.406477	-0.561836	0.574228	0.714568
LotjaGi4g1v0122000	50S ribosomal protein L7/L12	364.652	-1.44806	0.48332	-2.99607	0.00273487	0.0195457
LotjaGi4g1v0444500	Pectinesterase	96.7506	-1.44602	0.71034	-2.03567	0.0417838	0.120486
LotjaGi6g1v0230500	30S ribosomal S16-like protein	451.903	-1.44522	0.348307	-4.14926	3.33553e-05	0.00116608
LotjaGi5g1v0167300	Patatin	110.796	-1.44432	0.564224	-2.55983	0.0104723	0.0476171
LotjaGi1g1v0590100	Cell division control protein 45-like protein	79.5126	-1.44333	0.596668	-2.41898	0.0155639	0.0622156
LotjaGi4g1v0079000	Hydroxyproline-rich glycoprotein	575.699	-1.44295	0.438846	-3.28806	0.0010088	0.0102617
LotjaGi1g1v0157300	Receptor-like kinase	607.808	-0.0624772	0.177353	-0.352276	0.724632	0.83025
LotjaGi1g1v0157400_LC	Phosphoenolpyruvate carboxykinase (ATP)	88.7978	-0.369716	2.46979	-0.149695	0.881005	0.930461
LotjaGi4g1v0262500	Single-stranded DNA-binding protein	259.455	-1.442	0.37101	-3.8867	0.000101616	0.00238504
LotjaGi1g1v0157800	U-box domain-containing protein	678.412	0.213806	0.242241	0.882619	0.377442	0.539871
LotjaGi1g1v0157900	Kinesin-like protein	56.8721	0.349283	0.381727	0.915008	0.360188	0.523184
LotjaGi1g1v0176600	Tryptophan aminotransferase-like protein	50.3948	-1.44106	0.526874	-2.73512	0.00623583	0.0336947
LotjaGi1g1v0798400	RNA-binding protein	508.353	-1.4402	0.549433	-2.62124	0.00876094	0.0424124
LotjaGi4g1v0449200_LC	Peroxisomal membrane 22 kDa (Mpv17/PMP22) family protein	3907.51	-1.43914	0.355198	-4.05166	5.08558e-05	0.0015395
LotjaGi1g1v0158600	BTB/POZ domain-containing protein	633.7	0.0483075	0.188472	0.256311	0.797711	0.879972
LotjaGi3g1v0452300	ADP,ATP carrier protein, mitochondrial	785.237	-1.43863	0.286083	-5.0287	4.9382e-07	6.82324e-05
LotjaGi3g1v0021100	40S ribosomal protein S17-like protein	1290.4	-1.43842	0.36108	-3.98366	6.78611e-05	0.00184155
LotjaGi1g1v0366400	NADH-quinone oxidoreductase subunit B	2753.12	-1.43776	0.301456	-4.76939	1.8478e-06	0.000182524
LotjaGi1g1v0159400	methionine sulfoxide reductase B 2	202.355	-0.0123503	0.289733	-0.0426265	0.965999	0.979545
LotjaGi2g1v0281700	Leucoanthocyanidin reductase	69.8245	-1.43626	0.635131	-2.26136	0.023737	0.0826246
LotjaGi1g1v0791800_LC	DUF1685 family protein	63.0324	-1.43598	0.388227	-3.69882	0.000216605	0.00382652
LotjaGi1g1v0160000	Tetratricopeptide repeat	462.111	0.11021	0.229939	0.479301	0.631725	0.760045
LotjaGi1g1v0160100	Sister chromatid cohesion PDS5-like protein	152.292	-0.00385826	0.34616	-0.0111459	0.991107	0.995039
LotjaGi4g1v0389000	F-box protein	74.5514	-1.43507	0.452663	-3.17029	0.00152288	0.0133298
LotjaGi1g1v0385000	Nucleotide/sugar transporter family protein	1616.2	-1.43424	0.422188	-3.39716	0.000680883	0.00797041
LotjaGi1g1v0160500	Elongation factor 4	918.351	0.00334139	0.157715	0.0211863	0.983097	0.990211
LotjaGi1g1v0094500	Glucan endo-1,3-beta-glucosidase-like protein	118.821	-1.43322	0.43039	-3.33005	0.000868296	0.00930035
LotjaGi1g1v0160700	WAT1-related protein	12440.7	0.211167	0.504376	0.41867	0.675457	0.794295
LotjaGi5g1v0247200	DUF3511 domain protein	72.8386	-1.43263	0.511046	-2.80333	0.00505785	0.0294255
LotjaGi1g1v0161000	WAT1-related protein	1200.78	0.401778	0.502114	0.800174	0.42361	0.58422
LotjaGi1g1v0659300	Tubulin beta chain	4423.54	-1.4325	0.530201	-2.7018	0.00689644	0.0359919
LotjaGi1g1v0074200	LOB domain-containing protein, putative	170.978	-1.43171	0.508359	-2.81633	0.00485752	0.0286259
LotjaGi5g1v0308200_LC	Maturase K	180.815	-1.43068	0.610761	-2.34246	0.0191572	0.071575
LotjaGi1g1v0162200	Cytochrome c-type biogenesis protein CcmE	523.763	0.165169	0.23617	0.699364	0.484325	0.638169
LotjaGi5g1v0075100	30S ribosomal protein S12	2897.99	-1.4306	0.399239	-3.58332	0.00033925	0.00507737
LotjaGi3g1v0369100	GATA transcription factor	804.236	-1.4304	0.440536	-3.24695	0.00116649	0.0112402
LotjaGi1g1v0162600	S-adenosyl-L-methionine-dependent methyltransferases superfamily protein	337.828	-0.162268	0.20093	-0.807587	0.419329	0.580009
LotjaGi4g1v0109100_LC	RNA-directed DNA polymerase (Reverse transcriptase)	52.7627	-1.42898	0.488723	-2.92391	0.00345669	0.0227111
LotjaGi4g1v0270200	Nucleotide/sugar transporter family protein	3437.29	-1.42895	0.369464	-3.86763	0.000109898	0.00251584
LotjaGi1g1v0209300	Dof zinc finger protein	289.396	-1.42859	0.711094	-2.009	0.044537	0.125932
LotjaGi1g1v0163600_LC	ERD (early-responsive to dehydration stress) family protein	62.957	0.189696	0.341923	0.554793	0.579037	0.718434
LotjaGi1g1v0163700	Retrovirus-related Pol polyprotein from transposon TNT 1-94	122.068	-0.159512	0.318883	-0.500222	0.616919	0.748317
LotjaGi1g1v0163800	Wall-associated receptor kinase-like protein	107.033	-0.256459	0.514072	-0.498878	0.617865	0.748949
LotjaGi3g1v0218300	PAR1 protein	1886	-1.42725	0.371485	-3.84202	0.000122026	0.00267731
LotjaGi1g1v0165000	TOM1-like protein 2	560.279	-0.0174754	0.163835	-0.106665	0.915055	0.950899
LotjaGi3g1v0520300	WD-40 repeat protein	384.53	-1.42659	0.466307	-3.05934	0.00221824	0.0170419
LotjaGi4g1v0342100	Xyloglucan galactosyltransferase KATAMARI1-like protein	137.338	-1.42647	0.521416	-2.73577	0.00622352	0.0336474
LotjaGi2g1v0371200	Pectinesterase	453.945	-1.4263	0.57433	-2.48341	0.0130131	0.0551228
LotjaGi3g1v0221000_LC	weak chloroplast movement under blue light protein (DUF827)	79.1122	-1.42536	0.561613	-2.53797	0.0111498	0.0496012
LotjaGi3g1v0012100	Acyl-protein thioesterase 2	145.165	-1.4249	0.415688	-3.42781	0.00060846	0.00742494
LotjaGi3g1v0418500_LC	Squamous cell carcinoma antigen recognized by T-cells 3	664.547	-1.42387	0.420148	-3.38897	0.000701557	0.00811825
LotjaGi4g1v0201800_LC	Early nodulin-like protein	150.658	-1.42213	0.341423	-4.1653	3.1095e-05	0.00111447
LotjaGi1g1v0166500	FBD-associated F-box protein	129.288	-0.152922	0.289498	-0.528233	0.597338	0.732527
LotjaGi1g1v0166900_LC	Ribonuclease H	54.9151	0.0307689	0.514209	0.0598374	0.952285	0.97161
LotjaGi1g1v0681100_LC	30S ribosomal protein S5	166.512	-1.42106	0.455232	-3.12162	0.00179861	0.0149058
LotjaGi1g1v0259200	LysM domain-containing GPI-anchored protein 1	628.505	-1.42063	0.368085	-3.85952	0.00011361	0.00256291
LotjaGi6g1v0162700	Tryptophan synthase beta chain	1006.16	-1.42031	0.452795	-3.13677	0.00170819	0.0143857
LotjaGi3g1v0358800	3-isopropylmalate dehydratase small subunit	955.024	-1.41915	0.369941	-3.83616	0.000124974	0.00271586
LotjaGi1g1v0167700	Thioredoxin	289.826	-0.324785	0.446969	-0.726638	0.467448	0.623861
LotjaGi1g1v0168500	Exostosin family protein	86.5393	-0.126834	0.223476	-0.567549	0.570341	0.711754
LotjaGi1g1v0168700	Acyl-[acyl-carrier-protein] desaturase	176.935	0.321985	0.400842	0.803272	0.421818	0.58249
LotjaGi1g1v0168900_LC	Pol polyprotein	52.4963	0.583648	0.636887	0.916408	0.359453	0.522479
LotjaGi1g1v0169200_LC	Long-chain-fatty-acid--CoA ligase	187.679	0.0831882	0.291614	0.285269	0.775438	0.864441
LotjaGi2g1v0407800	UPF0553 protein	114.972	-1.41914	0.354884	-3.99887	6.36444e-05	0.00178381
LotjaGi1g1v0169400	Hexosyltransferase	329.841	-0.183712	0.224989	-0.816538	0.414192	0.574885
LotjaGi4g1v0383400	Ubiquitin	5608.54	-1.41884	0.394361	-3.59781	0.000320902	0.00489532
LotjaGi6g1v0298600	RING zinc finger protein, putative	174.408	-1.41812	0.554875	-2.55576	0.0105958	0.047971
LotjaGi4g1v0020100	Polygalacturonase	91.5675	-1.41781	0.857094	-1.6542	0.0980864	0.216269
LotjaGi6g1v0032200	Mitochondrial import inner membrane translocase subunit	98.6604	-1.41659	0.55945	-2.5321	0.011338	0.0501408
LotjaGi3g1v0120800	Cytochrome P450	233.321	-1.41658	0.634886	-2.23123	0.0256656	0.0868857
LotjaGi4g1v0022900	30S ribosomal protein S11	3913.48	-1.41553	0.338764	-4.17853	2.93402e-05	0.00107925
LotjaGi1g1v0170600	Receptor-like kinase	90.9294	-0.153973	0.428707	-0.359156	0.719479	0.826471
LotjaGi0g1v0002200	translation initiation factor	80.1234	-1.41542	0.592724	-2.388	0.0169404	0.0658272
LotjaGi1g1v0351900	Myb transcription factor	70.6198	-1.41299	0.524348	-2.69476	0.00704403	0.0365474
LotjaGi6g1v0133900	Histone H4	737.317	-1.41288	0.395026	-3.57668	0.000347986	0.00516153
LotjaGi1g1v0711000	LOB domain protein	310.149	-1.41176	0.51977	-2.71613	0.00660498	0.034957
LotjaGi2g1v0356200	Phosphoserine aminotransferase	1267.1	-1.41089	0.568571	-2.48147	0.0130841	0.0552759
LotjaGi3g1v0428900	Core-2/I-branching beta-1,6-N-acetylglucosaminyltransferase family protein	191.135	-1.40902	0.402034	-3.50474	0.00045706	0.00618644
LotjaGi1g1v0171900	Abscisic acid receptor	304.767	0.220556	0.246713	0.893976	0.371335	0.534461
LotjaGi1g1v0172000	Hemoglobin-like protein	622.314	0.131333	0.208404	0.630183	0.528575	0.678228
LotjaGi1g1v0713100	PRA1 family protein	213.944	-1.40885	0.376392	-3.74303	0.000181815	0.00340635
LotjaGi3g1v0289300	Kinase family protein	91.288	-1.40861	0.763524	-1.84488	0.0650552	0.162589
LotjaGi1g1v0635900	40S ribosomal protein S27	598.093	-1.40765	0.30593	-4.60122	4.2003e-06	0.000322344
LotjaGi1g1v0172500	Glucosamine-6-phosphate deaminase	792.501	-0.0346293	0.186735	-0.185446	0.852879	0.91285
LotjaGi1g1v0172600	Glucosamine-6-phosphate deaminase	248.24	-0.105794	0.193594	-0.546475	0.584739	0.722766
LotjaGi1g1v0277900	Dirigent protein	1336.99	-1.40694	1.10502	-1.27323	0.202937	0.354376
LotjaGi1g1v0074800	Glutaredoxin family protein, putative	165.411	-1.40581	0.511323	-2.74936	0.00597114	0.0327067
LotjaGi1g1v0172900	Receptor-like protein kinase	158.662	0.456624	0.538639	0.847736	0.396585	0.55807
LotjaGi1g1v0063300	Phosphatidylglycerol/phosphatidylinositol transfer protein	1959.56	-1.40376	0.393827	-3.56441	0.00036468	0.00532098
LotjaGi1g1v0173400	Transposon Ty3-I Gag-Pol polyprotein	361.539	0.131229	0.407284	0.322205	0.747297	0.845783
LotjaGi3g1v0368900	CASP-like protein	244.679	-1.40272	0.644446	-2.17663	0.029508	0.0951958
LotjaGi6g1v0197900	RNA binding protein	64.7767	-1.4022	0.488415	-2.87092	0.00409285	0.0253623
LotjaGi2g1v0110400	C2 calcium/lipid-binding and GRAM domain protein	206.771	-1.40215	0.59714	-2.3481	0.0188693	0.0707859
LotjaGi1g1v0175000	Alpha/beta-hydrolase	275.219	0.257796	0.277988	0.927365	0.353737	0.51689
LotjaGi2g1v0423200	Pectinesterase	512.45	-1.40214	0.355549	-3.94358	8.02728e-05	0.00205984
LotjaGi1g1v0432300	Methyltransferase	2815.03	-1.40196	0.426574	-3.28656	0.0010142	0.0102821
LotjaGi1g1v0414700	Phosphoglycerate mutase-like protein	283.158	-1.40024	0.310521	-4.50933	6.50327e-06	0.000428133
LotjaGi1g1v0175600	60S ribosomal protein L24	883.701	-0.147264	0.261502	-0.563145	0.573336	0.713831
LotjaGi1g1v0175800	60S ribosomal protein L24	116.707	-1.62496	3.25841	-0.498698	0.617992	0.749032
LotjaGi1g1v0646300	Ankyrin repeat-containing protein	163.465	-1.39975	0.408415	-3.42726	0.000609704	0.00742553
LotjaGi3g1v0178400	CASP-like protein	243.159	-1.39961	0.414346	-3.37788	0.00073047	0.00832829
LotjaGi1g1v0176200	Histone deacetylase	517.073	0.23292	0.42894	0.543013	0.587121	0.7246
LotjaGi2g1v0125800_LC	GPI ethanolamine phosphate transferase	80.1932	-1.39952	0.40338	-3.46949	0.000521454	0.00665449
LotjaGi1g1v0176900	D111/G-patch domain protein	95.0496	0.0226896	0.274291	0.0827208	0.934074	0.962061
LotjaGi3g1v0508500	RNA-binding protein	20653.9	-1.39781	0.438781	-3.18567	0.00144421	0.0128891
LotjaGi1g1v0680500	Peroxiredoxin, putative	772.643	-1.39713	0.338274	-4.13017	3.62488e-05	0.00122659
LotjaGi1g1v0177300	Cell division cycle protein 48 like	179.833	-0.0734506	0.51592	-0.142368	0.886789	0.933689
LotjaGi3g1v0020800	Avr9/Cf-9 rapidly elicited protein	160.803	-1.39693	0.53514	-2.61041	0.00904336	0.0432386
LotjaGi3g1v0303400	Glycosyltransferase	556.095	-1.39609	0.912961	-1.52919	0.126217	0.256926
LotjaGi1g1v0177600	Embryo defective 2759 protein	197.864	-0.0738989	0.246446	-0.299858	0.764285	0.856491
LotjaGi4g1v0300900	Histone H4	1021.91	-1.39594	0.450303	-3.09999	0.00193525	0.0155712
LotjaGi1g1v0177900	Cationic amino acid transporter	156.53	-0.0686715	0.281494	-0.243953	0.807267	0.886476
LotjaGi4g1v0349300	Trihelix transcription factor	943.713	-1.39505	0.565058	-2.46886	0.0135546	0.0566924
LotjaGi3g1v0372800	GDSL esterase/lipase	602.962	-1.39503	0.301717	-4.62364	3.77061e-06	0.000301385
LotjaGi1g1v0714800	Histone H2A	824.948	-1.39453	0.430992	-3.23564	0.00121372	0.0115539
LotjaGi1g1v0575200	Copper transporter, putative	694.597	-1.39451	0.518368	-2.69019	0.0071411	0.0369214
LotjaGi1g1v0178600	Glutaredoxin	65.9759	0.0875146	0.324252	0.269897	0.78724	0.872402
LotjaGi1g1v0089200	Expansin	617.351	-1.39406	0.476172	-2.92763	0.00341556	0.0225306
LotjaGi1g1v0752200	Pectin acetylesterase	535.919	-1.39344	0.325468	-4.28134	1.85772e-05	0.000822963
LotjaGi4g1v0283900	WD repeat-containing protein 1	67.0778	-1.39323	0.536537	-2.59671	0.00941217	0.0443646
LotjaGi6g1v0323300_LC	DHHC-type zinc finger family protein	272.148	-1.39317	0.707458	-1.96926	0.0489231	0.134412
LotjaGi1g1v0179400	Boron transporter-like protein	1580.56	0.359177	0.427952	0.839294	0.401304	0.562291
LotjaGi1g1v0179500_LC	RNA-directed DNA polymerase (Reverse transcriptase)	99.8427	0.10499	0.308237	0.340613	0.733395	0.836492
LotjaGi2g1v0054900	Allene-oxide cyclase	404.592	-1.39287	0.393734	-3.5376	0.000403783	0.00572922
LotjaGi4g1v0440300	SAUR-like auxin-responsive family protein	180.134	-1.3916	0.39966	-3.48196	0.00049775	0.00648836
LotjaGi4g1v0077200	Glycosyltransferase	369.052	-1.39109	0.533518	-2.6074	0.00912333	0.043442
LotjaGi1g1v0180000_LC	ACT domain repeat 4	58.7749	-0.24096	0.304762	-0.790652	0.429147	0.589584
LotjaGi5g1v0017700	Outer envelope pore protein 24B, chloroplastic	998.753	-1.39068	0.330875	-4.20304	2.63358e-05	0.00100548
LotjaGi4g1v0188300	AT hook motif DNA-binding family protein	207.246	-1.39047	0.474323	-2.93148	0.00337353	0.0223678
LotjaGi6g1v0192600	Lipid transfer protein	52.6184	-1.38978	0.677207	-2.05222	0.0401485	0.117495
LotjaGi1g1v0557300	Histone chaperone	146.179	-1.38964	0.448887	-3.09575	0.00196315	0.0157303
LotjaGi1g1v0180500	NRT1/PTR family protein 2.1	468.147	-0.39969	0.420337	-0.95088	0.341665	0.505164
LotjaGi3g1v0018000	Glyoxylate reductase/hydroxypyruvate reductase	72.9121	-1.38909	0.496634	-2.797	0.00515787	0.0298058
LotjaGi4g1v0127600	Gibberellin-regulated protein 2	210.914	-1.38756	0.60515	-2.29293	0.0218523	0.0781503
LotjaGi1g1v0640300	Glucan endo-1,3-beta-glucosidase, putative	225.417	-1.38731	0.354416	-3.91434	9.06504e-05	0.00221307
LotjaGi5g1v0102100	B3 domain-containing protein family	73.8516	-1.38729	0.644229	-2.15341	0.0312864	0.0990603
LotjaGi3g1v0036500	Transmembrane protein, putative	109.618	-1.38702	0.48542	-2.85736	0.00427187	0.0261644
LotjaGi6g1v0020300	N-acetyltransferase	674.055	-1.38692	0.392183	-3.53641	0.000405612	0.00573765
LotjaGi5g1v0078100	50S ribosomal protein L11	1337.03	-1.38517	0.34828	-3.97717	6.97395e-05	0.00186012
LotjaGi5g1v0348100	30S ribosomal protein S17	1514.5	-1.3851	0.401731	-3.44782	0.000565131	0.00703956
LotjaGi4g1v0449400_LC	Disease resistance protein (TIR-NBS-LRR class) family	149.398	-1.38428	0.563988	-2.45445	0.0141102	0.0582707
LotjaGi1g1v0182300_LC	Protein COBRA	61.6219	-0.142366	0.499952	-0.28476	0.775828	0.864674
LotjaGi1g1v0371000	Ferredoxin-like protein	1034.81	-1.38312	0.391626	-3.53173	0.00041285	0.00581368
LotjaGi1g1v0074400	40S ribosomal protein S4	10209.6	-1.38263	0.32205	-4.29322	1.76102e-05	0.000796855
LotjaGi1g1v0182900	Receptor-like kinase	199.308	-0.369716	1.72547	-0.214271	0.830336	0.900654
LotjaGi1g1v0183200	Rac-like GTP binding protein	661.686	-0.156373	0.166362	-0.939953	0.347242	0.510741
LotjaGi5g1v0250500	UDP-glucuronate decarboxylase protein 1	1751.09	-1.38245	0.433492	-3.1891	0.00142717	0.0127676
LotjaGi2g1v0320200	BURP domain RD22-like protein	2505.26	-1.38204	0.648548	-2.13098	0.0330911	0.102941
LotjaGi6g1v0037700	Lipid transfer protein	1429.99	-1.38184	0.662267	-2.08653	0.0369302	0.110858
LotjaGi4g1v0293200_LC	Protein flx-like 1	416.149	-1.38148	0.32837	-4.20707	2.58703e-05	0.00099702
LotjaGi1g1v0183700	U-box domain-containing protein	375.905	-0.146311	0.333869	-0.438228	0.661221	0.783148
LotjaGi1g1v0066700	Glucan endo-1,3-beta-glucosidase, putative	437.377	-1.38114	0.585317	-2.35964	0.0182927	0.0693652
LotjaGi1g1v0184000	CDP-diacylglycerol--glycerol-3-phosphate 3-phosphatidyltransferase, putative	74.1958	-0.0528923	0.410054	-0.128989	0.897367	0.940485
LotjaGi2g1v0442200	GDSL esterase/lipase	110.638	-1.3806	0.351827	-3.92408	8.7063e-05	0.00217382
LotjaGi3g1v0080500	Calcium-binding family protein	141.454	-1.3801	0.613726	-2.24872	0.0245303	0.0843719
LotjaGi1g1v0780100	Ribose-5-phosphate isomerase A	423.667	-1.37991	0.491811	-2.80577	0.00501969	0.0293064
LotjaGi1g1v0184500	UDP-N-acetylglucosamine--N-acetylmuramyl-(pentapeptide) pyrophosphoryl-undecaprenol N-acetylglucosamine transferase	346.518	-0.0612682	0.242332	-0.252828	0.800401	0.881858
LotjaGi2g1v0368200	Dirigent protein	460.08	-1.37933	0.423383	-3.25786	0.00112254	0.0109901
LotjaGi3g1v0073900	Glycine-rich protein A3	1719.13	-1.37822	0.335869	-4.10346	4.07014e-05	0.00133535
LotjaGi1g1v0184800	Formin-like protein	78.9731	-0.091717	0.619438	-0.148065	0.882292	0.931234
LotjaGi5g1v0288600	Peroxidase	4695.61	-1.37801	0.327582	-4.20662	2.59221e-05	0.00099702
LotjaGi2g1v0333100_LC	Glycine-rich cell wall structural protein 1.0	876.186	-1.3759	0.430157	-3.1986	0.00138095	0.0124974
LotjaGi1g1v0185100	MYB-like transcription factor family protein	294.117	-0.221342	0.246301	-0.898668	0.368829	0.531845
LotjaGi3g1v0199000	30S ribosomal S17-like protein	129.422	-1.37534	0.445807	-3.08507	0.00203506	0.0161118
LotjaGi3g1v0449600	Transmembrane protein, putative	234.53	-1.37466	0.355505	-3.86677	0.000110284	0.00252219
LotjaGi3g1v0028100	ATP-dependent RNA helicase	2197.69	-1.3746	0.298405	-4.60648	4.09533e-06	0.00031696
LotjaGi5g1v0269000	ABC transporter G family member	254.727	-1.37265	0.472884	-2.90272	0.00369942	0.0238067
LotjaGi2g1v0248400	DAG protein, chloroplastic	97.2912	-1.3714	0.547978	-2.50266	0.0123263	0.0530858
LotjaGi4g1v0379900_LC	Leucyl/phenylalanyl-tRNA--protein transferase	94.3642	-1.37057	0.3476	-3.94295	8.04839e-05	0.00205984
LotjaGi5g1v0358200	Splicing factor 3B subunit-like protein	604.518	-1.36961	0.345862	-3.95998	7.49551e-05	0.00195718
LotjaGi1g1v0516900	Alpha-1,4-glucan-protein synthase [UDP-forming] 1	1205.32	-1.3681	0.395013	-3.46343	0.000533329	0.00674668
LotjaGi1g1v0186800	HIPL1 protein	3352.74	0.0947472	0.201954	0.469152	0.638961	0.765572
LotjaGi1g1v0186900	Chaperone DnaJ	148.823	0.0839429	0.337785	0.24851	0.80374	0.884186
LotjaGi4g1v0280200	Adenylate cyclase	1026.66	-1.36797	0.355987	-3.84275	0.000121664	0.00267443
LotjaGi2g1v0425400	60S acidic ribosomal protein	3688.34	-1.36769	0.361875	-3.77947	0.000157164	0.003102
LotjaGi1g1v0187600	Nodulin-like / Major Facilitator Superfamily protein	577.187	0.113466	0.367242	0.308967	0.757347	0.852213
LotjaGi4g1v0124800	GATA transcription factor	134.826	-1.36748	0.315383	-4.33595	1.45135e-05	0.000705789
LotjaGi5g1v0257700	Superoxide dismutase	441.549	-1.36657	0.362046	-3.77458	0.000160276	0.00313964
LotjaGi6g1v0363100	60S ribosomal protein L27	2787.54	-1.36625	0.382925	-3.56793	0.00035981	0.0052767
LotjaGi1g1v0188200	Mitochondrial carrier protein, expressed	116.345	-0.0626574	0.274216	-0.228497	0.81926	0.893973
LotjaGi1g1v0538500	70-kDa heat shock protein	1154.42	-1.36592	0.405543	-3.36812	0.000756834	0.00851594
LotjaGi1g1v0762700_LC	Protocadherin-11 X-linked	75.7682	-1.36571	0.425641	-3.20859	0.00133386	0.0122577
LotjaGi3g1v0277600	Histone H4	329.233	-1.36559	0.320296	-4.26352	2.01233e-05	0.000855881
LotjaGi1g1v0189100	GDSL esterase/lipase	1685.8	0.231584	0.266836	0.867888	0.385456	0.547364
LotjaGi1g1v0181700	Polygalacturonase non-catalytic subunit protein	297.752	-1.36476	0.465843	-2.92966	0.00339338	0.0224546
LotjaGi3g1v0175800	Zinc finger A20 and AN1 domain stress-associated protein	1245.93	-1.36443	0.334528	-4.07866	4.52966e-05	0.00143057
LotjaGi1g1v0732900	Histone H2A	686.115	-1.36365	0.41601	-3.27792	0.00104575	0.0105087
LotjaGi1g1v0190100_LC	CTP synthase	186.352	-0.0261599	0.304288	-0.0859708	0.93149	0.960522
LotjaGi2g1v0298600	Exosome complex component Rrp4	180.659	-1.36319	0.282337	-4.82823	1.37749e-06	0.000144913
LotjaGi1g1v0190400	Leucine-rich repeat (LRR) family protein	683.716	0.0568155	0.258163	0.220076	0.825812	0.89806
LotjaGi1g1v0190500	AT-rich interactive domain-containing protein 2	763.41	0.112188	0.170665	0.657359	0.51095	0.662423
LotjaGi3g1v0041000	Ras-related protein, expressed	493.202	-1.36187	0.4578	-2.97481	0.00293169	0.0204242
LotjaGi1g1v0190800	Nicotinamide-nucleotide adenylyltransferase	326.203	-0.0768742	0.361132	-0.21287	0.831428	0.901151
LotjaGi3g1v0437000	Xyloglucan endotransglucosylase/hydrolase	866.232	-1.3618	0.42945	-3.17103	0.00151898	0.0133057
LotjaGi2g1v0313200	Response regulator	510.917	-1.36128	0.294516	-4.6221	3.79871e-06	0.000301985
LotjaGi1g1v0191100	Heparanase	1020.5	-0.0651583	0.220954	-0.294895	0.768074	0.859283
LotjaGi1g1v0301500	50S ribosomal protein L6	4105.86	-1.36071	0.368147	-3.69611	0.000218928	0.00384925
LotjaGi1g1v0191500_LC	ATP-dependent DNA helicase PIF1	176.437	-0.0887854	0.328511	-0.270266	0.786955	0.872246
LotjaGi3g1v0178200	Lycopene beta-cyclase	346.134	-1.35953	0.275584	-4.93326	8.08664e-07	9.87975e-05
LotjaGi6g1v0005000	LIGHT-DEPENDENT SHORT HYPOCOTYLS-like protein (DUF640)	91.8885	-1.35868	0.557455	-2.43728	0.014798	0.0600221
LotjaGi1g1v0192200_LC	Polynucleotidyl transferase, ribonuclease H-like superfamily protein	368.316	-0.108335	0.274325	-0.394914	0.692906	0.807654
LotjaGi3g1v0295100	50S ribosomal protein L18	141.977	-1.35863	0.70989	-1.91386	0.0556384	0.146416
LotjaGi5g1v0215300	50S ribosomal protein L34	489.926	-1.35855	0.393344	-3.45386	0.000552632	0.00691923
LotjaGi1g1v0022100	Lipid transfer protein	4466.37	-1.3581	0.828557	-1.63911	0.10119	0.22064
LotjaGi1g1v0680400_LC	Retrotransposon protein, putative, unclassified	1338.11	-1.35786	0.348096	-3.90081	9.58698e-05	0.00229899
LotjaGi1g1v0193600	Kinase superfamily protein	279.166	-0.162182	0.392898	-0.412784	0.679765	0.797704
LotjaGi2g1v0296100	UDP-glucose 6-dehydrogenase	2366.99	-1.35779	0.507541	-2.67522	0.00746799	0.0380664
LotjaGi1g1v0193900	Transmembrane protein, putative	266.286	-0.214256	0.318907	-0.671845	0.501682	0.653921
LotjaGi1g1v0194100	F-box protein interaction domain protein	189.052	-0.156538	0.269017	-0.581888	0.560642	0.703052
LotjaGi1g1v0194200	RING finger protein 141	140.864	0.322711	0.39576	0.815421	0.414831	0.575513
LotjaGi6g1v0344100	Pentatricopeptide repeat-containing protein, putative	124.002	-1.35747	0.571339	-2.37594	0.0175045	0.067385
LotjaGi1g1v0586600	50S ribosomal protein L13	4285.48	-1.35583	0.415886	-3.2601	0.00111375	0.0109363
LotjaGi1g1v0694600	Adenylate kinase	665.084	-1.35521	0.380669	-3.56007	0.000370752	0.00539578
LotjaGi5g1v0287800	30S ribosomal protein S13	6109.62	-1.35463	0.317859	-4.26174	2.02841e-05	0.000857661
LotjaGi2g1v0425200	C2H2-like zinc finger protein	64.9585	-1.35454	0.449571	-3.01295	0.00258722	0.0188137
LotjaGi4g1v0094600	GRAS family transcription factor	261.91	-1.35425	0.487384	-2.77861	0.00545919	0.0308632
LotjaGi4g1v0459300	Mitochondrial import receptor subunit tom40, putative	1189.98	-1.35372	0.359808	-3.76234	0.000168329	0.00325076
LotjaGi3g1v0346400	Protein kinase	207.906	-1.35277	0.452055	-2.9925	0.00276701	0.0197027
LotjaGi2g1v0362000_LC	F-box family protein	690.641	-1.3527	0.327598	-4.12914	3.64126e-05	0.00122856
LotjaGi3g1v0386700	Protein kinase family protein	124.015	-1.35116	0.482899	-2.79801	0.00514178	0.0297424
LotjaGi1g1v0196000	Transposon Ty3-G Gag-Pol polyprotein	209.786	0.385706	0.50255	0.767497	0.442786	0.601938
LotjaGi1g1v0196100	Protein IQ-DOMAIN 1	135.837	0.20078	0.292304	0.686887	0.492154	0.644816
LotjaGi2g1v0143700_LC	2-dehydro-3-deoxy-D-arabinonate dehydratase	3459.43	-1.3504	0.410495	-3.28969	0.00100299	0.010227
LotjaGi1g1v0196400	Octicosapeptide/Phox/Bem1p domain-containing protein kinase	107.584	0.0449965	0.302343	0.148826	0.881691	0.930854
LotjaGi2g1v0078200	Blue copper protein	597.356	-1.35007	0.325224	-4.15121	3.3072e-05	0.00115792
LotjaGi6g1v0308300	30S ribosomal protein S11	4155.97	-1.34947	0.320049	-4.21645	2.48173e-05	0.000971474
LotjaGi1g1v0197100	Kinase family protein	224.558	-0.243835	0.293484	-0.83083	0.40607	0.56694
LotjaGi1g1v0565400	40S ribosomal protein S25, putative	4626.56	-1.34931	0.333873	-4.04137	5.31393e-05	0.00157152
LotjaGi1g1v0796600	60S acidic ribosomal protein P1	3483.67	-1.34917	0.386212	-3.49333	0.000477029	0.00636395
LotjaGi1g1v0197600	Pentatricopeptide repeat-containing protein, putative	407.84	-0.158913	0.279359	-0.568849	0.569459	0.711105
LotjaGi2g1v0198000	Calcium binding protein	421.989	-1.34913	0.338515	-3.98544	6.73547e-05	0.0018308
LotjaGi1g1v0197900	ATP-dependent zinc metalloprotease FtsH 1	102.571	-0.0669832	0.266895	-0.250972	0.801836	0.882677
LotjaGi1g1v0487400_LC	ER membrane protein complex subunit 10	2565.51	-1.34906	0.307469	-4.38761	1.14604e-05	0.000620965
LotjaGi4g1v0117100	Methyltransferase family protein, putative	108.109	-1.34879	0.481075	-2.80371	0.00505188	0.0294021
LotjaGi4g1v0083400	Pentatricopeptide repeat-containing protein	264.416	-1.34845	0.417608	-3.22899	0.00124227	0.011727
LotjaGi1g1v0198400	DUF868 family protein	68.4968	-0.0114249	0.344179	-0.0331946	0.973519	0.984118
LotjaGi1g1v0129500	Ribosomal protein	8894.74	-1.3484	0.312503	-4.31482	1.5973e-05	0.000745805
LotjaGi6g1v0243000	60S ribosomal protein L27	4934.85	-1.34795	0.411363	-3.2768	0.00104991	0.0105459
LotjaGi1g1v0058600	50S ribosomal protein L5	4444.67	-1.34773	0.296171	-4.55051	5.35168e-06	0.000381667
LotjaGi5g1v0237600	Chitinase	186.093	-1.34766	0.641631	-2.10036	0.0356972	0.108248
LotjaGi5g1v0153700	50S ribosomal protein L14	4659.89	-1.34738	0.427818	-3.14943	0.00163591	0.0139879
LotjaGi1g1v0199200_LC	Retrovirus-related Pol polyprotein from transposon 297 family	55.7595	-0.0869552	0.367336	-0.236718	0.812875	0.89021
LotjaGi1g1v0556400	30S ribosomal protein S3	3133.92	-1.34692	0.328097	-4.10525	4.03872e-05	0.0013298
LotjaGi1g1v0199600	Peroxidase	351.668	-0.2455	0.391406	-0.627224	0.530512	0.679849
LotjaGi1g1v0199700	Heme oxygenase 1	2841.62	0.158299	0.326312	0.485114	0.627595	0.756602
LotjaGi6g1v0357900	60S ribosome subunit biogenesis protein NIP7 homolog	434.61	-1.34647	0.368509	-3.65384	0.000258347	0.00428665
LotjaGi3g1v0056400	Inositol polyphosphate multikinase	107.849	-1.3459	0.325835	-4.13061	3.61799e-05	0.00122605
LotjaGi6g1v0019600_LC	Extensin	300.614	-1.34494	0.687115	-1.95737	0.0503034	0.136668
LotjaGi4g1v0249500	Malate dehydrogenase	1204.1	-1.344	0.431555	-3.11432	0.00184369	0.0151386
LotjaGi5g1v0069100	Histone H2B	1902.3	-1.34319	0.495036	-2.71331	0.00666145	0.0351757
LotjaGi1g1v0200500	Nudix family hydrolase	765.681	0.0559031	0.139447	0.400892	0.6885	0.804092
LotjaGi5g1v0093900	GDSL esterase/lipase family	75.9796	-1.34275	0.281138	-4.77613	1.78703e-06	0.000178035
LotjaGi6g1v0018600	SLL1 protein	744.283	-1.34256	0.39271	-3.41869	0.000629223	0.00756795
LotjaGi4g1v0364800	50S ribosomal protein L22	3700.14	-1.34219	0.333862	-4.02019	5.81514e-05	0.00167539
LotjaGi1g1v0762400_LC	Kinesin-related protein	484.868	-1.34179	0.332014	-4.04137	5.31398e-05	0.00157152
LotjaGi3g1v0043100	Malate dehydrogenase	4989.81	-1.34132	0.402806	-3.32995	0.000868615	0.00930035
LotjaGi4g1v0210700	Triose-phosphate transporter family protein	143.519	-1.34125	0.436594	-3.07207	0.00212576	0.0165753
LotjaGi1g1v0676600	Protein YIPF	723.462	-1.34121	0.380743	-3.52261	0.000427313	0.00592809
LotjaGi1g1v0202000	Pentatricopeptide repeat-containing protein	294.916	-0.130904	0.203644	-0.642808	0.520349	0.671346
LotjaGi2g1v0123900	Septum site-determining protein minD, putative	289.004	-1.3398	0.442686	-3.02653	0.00247381	0.0182998
LotjaGi1g1v0202200	Tudor domain-containing protein 3	242.105	0.117643	0.197661	0.595178	0.551724	0.696459
LotjaGi1g1v0631700	Phosphate carrier, mitochondrial	5238.17	-1.33898	0.342445	-3.91005	9.22781e-05	0.00224054
LotjaGi2g1v0186000	Transmembrane 9 superfamily member	3047.78	-1.33779	0.336355	-3.97733	6.96931e-05	0.00186012
LotjaGi1g1v0203200	Acyl-[acyl-carrier-protein] hydrolase	423.684	-0.036223	0.173417	-0.208878	0.834543	0.902925
LotjaGi1g1v0693700	30S ribosomal protein S12	1490.41	-1.33732	0.354491	-3.77251	0.000161614	0.00315522
LotjaGi2g1v0211400	Sterol-8,7-isomerase	787.181	-1.33694	0.36593	-3.65354	0.000258651	0.00428862
LotjaGi6g1v0185600	Mitochondrial transcription termination factor family protein	66.8366	-1.3364	0.380941	-3.50815	0.000451231	0.00613616
LotjaGi6g1v0040400	RNA-binding protein	2894.89	-1.33603	0.319763	-4.17819	2.93837e-05	0.00107925
LotjaGi1g1v0204800	Translation initiation factor eIF-2B delta subunit	218.485	-0.0755869	0.233559	-0.323631	0.746217	0.845097
LotjaGi4g1v0371700	transmembrane protein	547.088	-1.33584	0.453137	-2.94798	0.00319862	0.0216156
LotjaGi1g1v0086600	Mitochondrial glycoprotein	719.374	-1.33548	0.279083	-4.78526	1.70769e-06	0.000171605
LotjaGi1g1v0205500	F-box protein family	162.313	0.143289	0.290405	0.49341	0.621723	0.751865
LotjaGi1g1v0205900	High mobility group family	91.3969	0.00116155	0.348809	0.00333005	0.997343	0.998309
LotjaGi1g1v0206000	RNA helicase	388.23	0.128135	0.331837	0.386137	0.699395	0.812565
LotjaGi1g1v0206100	Kinesin-like protein	81.9697	0.220573	0.296464	0.744013	0.456868	0.614906
LotjaGi3g1v0004600	40S ribosomal protein S12	5394.66	-1.33516	0.345197	-3.86782	0.000109811	0.00251584
LotjaGi4g1v0323200	Interleukin enhancer-binding factor 2 homolog	955.451	-1.33482	0.278696	-4.78951	1.67187e-06	0.000169473
LotjaGi4g1v0273300	Blue copper protein	6309.66	-1.33472	0.401597	-3.32353	0.000888856	0.00944303
LotjaGi6g1v0068900	Lectin protein kinase family protein	1193.34	-1.33405	0.349949	-3.81213	0.000137772	0.00286936
LotjaGi4g1v0286000	ATP-binding cassette protein	64.5616	-1.33368	0.865086	-1.54167	0.123153	0.252875
LotjaGi5g1v0047500_LC	H+-transporting two-sector ATPase, alpha/beta subunit, central region, related	161.492	-1.33142	0.269681	-4.93702	7.93245e-07	9.74265e-05
LotjaGi1g1v0081900	Triose-phosphate transporter family protein	243.416	-1.33003	0.450059	-2.95523	0.00312433	0.0212809
LotjaGi2g1v0364200	30S ribosomal protein S12	1412.33	-1.32965	0.350569	-3.79283	0.000148942	0.00301013
LotjaGi6g1v0137100	Amino acid permease	411.368	-1.32928	0.588351	-2.25933	0.0238629	0.0828243
LotjaGi1g1v0673500	senescence regulator (Protein of unknown function, DUF584)	90.2869	-1.32918	0.459686	-2.89151	0.003834	0.0243498
LotjaGi1g1v0208800	WD-repeat protein, putative	65.788	-0.321161	0.573281	-0.560215	0.575333	0.715444
LotjaGi1g1v0209000	O-fucosyltransferase family protein	342.523	0.0687049	0.262002	0.26223	0.793144	0.87681
LotjaGi3g1v0484000	Cyclin-dependent kinases regulatory subunit	255.027	-1.32902	0.328776	-4.04232	5.29243e-05	0.00157152
LotjaGi1g1v0387400	DNA-directed RNA polymerase subunit beta	856.003	-1.3283	0.284855	-4.66306	3.11534e-06	0.000262969
LotjaGi1g1v0210100	ATP-dependent RNA helicase-like protein	78.2475	0.102079	0.276658	0.368973	0.712148	0.821665
LotjaGi6g1v0098000	Glucuronoxylan 4-O-methyltransferase	175.944	-1.32754	0.648232	-2.04795	0.0405652	0.118284
LotjaGi3g1v0199100	Receptor-like kinase	57.5542	-1.32637	0.58733	-2.2583	0.023927	0.0829956
LotjaGi1g1v0210800	Pentatricopeptide repeat-containing family protein	67.2382	0.0152808	0.325551	0.0469384	0.962562	0.977811
LotjaGi6g1v0114500	Progesterone 5-beta-reductase	98.7182	-1.3253	0.605429	-2.18903	0.0285949	0.0933576
LotjaGi4g1v0407100	Actin	3120.43	-1.32492	0.362596	-3.65398	0.000258204	0.00428665
LotjaGi1g1v0211300_LC	Pentatricopeptide repeat (PPR) superfamily protein	53.9705	-0.231354	0.302697	-0.764308	0.444684	0.603688
LotjaGi1g1v0554800	Pollen Ole e 1 allergen/extensin	159.487	-1.32394	0.576277	-2.29741	0.0215953	0.0774436
LotjaGi1g1v0211600	3-oxoacyl-reductase	168.563	0.017253	0.235983	0.0731113	0.941718	0.966491
LotjaGi1g1v0212000	Wd40-repeat-like protein	145.599	-0.147897	0.206994	-0.714499	0.474919	0.630428
LotjaGi4g1v0128600	Cold shock protein, putative	492.112	-1.32327	0.36478	-3.62757	0.000286098	0.0045833
LotjaGi1g1v0212200	zinc finger CCCH domain protein	435.703	0.0132134	0.197678	0.0668431	0.946707	0.968794
LotjaGi4g1v0266000	3-ketoacyl-CoA synthase	464.305	-1.32201	0.449603	-2.9404	0.00327792	0.0219724
LotjaGi1g1v0213400_LC	Phosphoserine phosphatase	183.647	-1.3213	0.369337	-3.5775	0.000346903	0.00515205
LotjaGi1g1v0212800	Longifolia protein	257.538	0.137795	0.397025	0.34707	0.728539	0.833329
LotjaGi4g1v0320000	Eukaryotic translation initiation factor 3 subunit K	1150.1	-1.32091	0.310869	-4.24909	2.14638e-05	0.000889714
LotjaGi3g1v0177000	Ribosomal protein	2957.27	-1.32068	0.355637	-3.71357	0.000204356	0.0036716
LotjaGi1g1v0213300	Non-structural glycoprotein 4	122.471	0.268282	0.308269	0.870284	0.384145	0.54586
LotjaGi6g1v0281600	Farnesyl diphosphate synthase	1511.88	-1.31992	0.446074	-2.95897	0.00308666	0.0211262
LotjaGi6g1v0155900	Stigma-specific Stig1 family protein	116.042	-1.31881	0.705014	-1.87062	0.0613983	0.156379
LotjaGi4g1v0427400	Aquaporin	1133.22	-1.31873	0.433639	-3.04109	0.00235727	0.0177142
LotjaGi6g1v0181800	Reactive oxygen species modulator 1	83.0301	-1.31778	0.372606	-3.53666	0.000405214	0.00573765
LotjaGi4g1v0152200	DNA-directed RNA polymerase II subunit RPB1	451.874	-1.31705	0.870639	-1.51274	0.130345	0.262446
LotjaGi4g1v0287000	Non-specific serine/threonine protein kinase	2121.79	-1.31678	0.624798	-2.10753	0.0350714	0.106951
LotjaGi1g1v0214200	Chaperone protein dnaJ, putative	203.649	1.35863e-05	0.217507	6.24636e-05	0.99995	0.999952
LotjaGi1g1v0179200	Phosphate translocator	1277.4	-1.31643	0.441592	-2.98109	0.00287227	0.0201693
LotjaGi1g1v0214400	Plasma membrane ATPase	2086.61	-0.00208289	0.228482	-0.00911619	0.992726	0.995901
LotjaGi1g1v0579000	Beta-1,3-N-acetylglucosaminyltransferase lunatic fringe	167.832	-1.31639	0.506108	-2.601	0.00929525	0.0440168
LotjaGi4g1v0254200	Carbohydrate-binding X8 domain protein	511.22	-1.31628	0.469393	-2.80421	0.00504394	0.0293667
LotjaGi1g1v0214800_LC	Transposon protein, putative, CACTA, En/Spm sub-class, expressed	420.862	0.0763527	0.213539	0.357559	0.720673	0.827267
LotjaGi5g1v0252200	Glutathione S-transferase	117.718	-1.31624	1.02878	-1.27942	0.200748	0.352013
LotjaGi1g1v0215100	Hypersensitive-induced response protein 1	3196.23	0.297754	0.386938	0.769514	0.441588	0.600898
LotjaGi2g1v0414900	DNA-directed RNA polymerase II subunit	153.686	-1.31618	0.353775	-3.72039	0.000198917	0.00359896
LotjaGi3g1v0481900	RecQ-mediated genome instability protein 2	139.762	-1.31609	0.358316	-3.67299	0.000239726	0.00407974
LotjaGi6g1v0136500_LC	Transposon Ty3-G Gag-Pol polyprotein	67.3747	-1.31407	0.461186	-2.84934	0.00438102	0.0266221
LotjaGi3g1v0544900	LUC7	838.188	-1.31394	0.269571	-4.87417	1.09265e-06	0.000123928
LotjaGi5g1v0290300	30S ribosomal protein S13	3330.09	-1.31328	0.280901	-4.67524	2.93605e-06	0.000253548
LotjaGi1g1v0556300	Chitinase	6865.88	-1.31222	0.445803	-2.94349	0.00324536	0.0218361
LotjaGi5g1v0358400	Ribosomal L29 family protein	6233.81	-1.3121	0.328299	-3.99666	6.42437e-05	0.00179073
LotjaGi1g1v0216600	Signal transducer and activator of transcription A	224.052	0.0392621	0.2012	0.19514	0.845283	0.908322
LotjaGi1g1v0216700	Aldose 1-epimerase	1710.04	0.800438	0.876373	0.913353	0.361057	0.52399
LotjaGi5g1v0327800	D-3-phosphoglycerate dehydrogenase	1564.47	-1.31193	0.476993	-2.75041	0.00595213	0.0326435
LotjaGi1g1v0661200_LC	Mitotic-spindle organizing protein 1	240.261	-1.31157	0.436672	-3.00356	0.00266844	0.019201
LotjaGi1g1v0217800	Pectinesterase	624.396	-0.286004	0.319574	-0.894953	0.370812	0.533908
LotjaGi3g1v0314100	30S ribosomal protein S3	2969.77	-1.3115	0.293261	-4.4721	7.7454e-06	0.000483807
LotjaGi1g1v0218100	RP/EB family microtubule-associated protein	116.696	0.148183	0.250659	0.591173	0.554404	0.698512
LotjaGi2g1v0321700	Ubiquitin	6759.22	-1.31112	0.387034	-3.38761	0.000705045	0.00814239
LotjaGi1g1v0218500	transmembrane protein	383.715	-0.00135281	0.245717	-0.00550556	0.995607	0.997197
LotjaGi0g1v0001800	2-oxoglutarate-dependent dioxygenase	932.065	-1.311	0.328076	-3.99603	6.44148e-05	0.00179073
LotjaGi1g1v0695700	Aluminum sensitive-like protein 3	384.774	-1.31039	0.38474	-3.4059	0.000659461	0.00781886
LotjaGi5g1v0244400	Calcium-dependent phosphotriesterase superfamily protein	1014.27	-1.31001	0.439043	-2.98378	0.00284709	0.0200798
LotjaGi5g1v0299100	60S ribosomal protein L36	5644.25	-1.31	0.346674	-3.77876	0.00015761	0.00310576
LotjaGi1g1v0765100	Phytochrome A-associated F-box protein	134.543	-1.30998	0.501416	-2.61256	0.00898671	0.0430387
LotjaGi2g1v0315700	Methylsterol monooxygenase 2-1	594.406	-1.3097	0.293054	-4.46913	7.85382e-06	0.000488613
LotjaGi1g1v0219400	Isocitrate dehydrogenase [NADP]	9621.23	0.0714884	0.118736	0.602078	0.547122	0.692646
LotjaGi1g1v0219600	Zinc finger family protein	77.5324	0.34956	0.402437	0.868609	0.385061	0.546893
LotjaGi1g1v0219800	Exostosin-like protein	564.049	0.136619	0.147596	0.925627	0.35464	0.517752
LotjaGi2g1v0167900	Pentatricopeptide repeat-containing protein, putative	137.83	-1.30915	0.347515	-3.76717	0.000165106	0.00319918
LotjaGi1g1v0220300	Thioredoxin	100.864	-0.213081	0.504945	-0.421989	0.673033	0.792096
LotjaGi5g1v0118800	Prohibitin, putative	1928.55	-1.30716	0.328954	-3.97367	7.07736e-05	0.00187971
LotjaGi1g1v0220700	Chlorophyll a-b binding protein, chloroplastic	8850.8	0.19979	0.313188	0.637921	0.523525	0.674057
LotjaGi2g1v0457500	30S ribosomal protein S8, putative	2984.25	-1.30712	0.306686	-4.26209	2.02523e-05	0.000857661
LotjaGi1g1v0221200_LC	Retrovirus-related Pol polyprotein from transposon TNT 1-94	153.22	-0.21857	0.313435	-0.697338	0.485591	0.639366
LotjaGi6g1v0078500	Pollen Ole e 1 allergen and extensin family protein	1094.94	-1.30703	0.394823	-3.31042	0.000931565	0.0097293
LotjaGi3g1v0431800	4-hydroxy-tetrahydrodipicolinate synthase	13091.1	-1.30655	0.470003	-2.77987	0.00543802	0.0308035
LotjaGi6g1v0249400_LC	40S ribosomal protein S21	1623.6	-1.30481	0.357862	-3.64612	0.000266227	0.00436744
LotjaGi2g1v0001100_LC	50S ribosomal L30-like protein	95.5248	-1.3047	0.342865	-3.80528	0.000141642	0.00291359
LotjaGi1g1v0222200	YGL010w-like protein	1402.29	0.152953	0.24177	0.632639	0.52697	0.676841
LotjaGi4g1v0176100	Desaturase	1463.39	-1.30448	0.304475	-4.28436	1.83263e-05	0.000813783
LotjaGi3g1v0419200_LC	Ion channel CASTOR	189.526	-1.30369	0.380601	-3.42534	0.000614039	0.00747048
LotjaGi1g1v0222600	Endoribonuclease YbeY	288.81	-0.180251	0.206841	-0.871447	0.38351	0.545224
LotjaGi1g1v0223800	Rhomboid family protein	152.346	-0.0781853	0.206672	-0.378307	0.705203	0.816575
LotjaGi5g1v0189400	60S ribosomal L14-like protein	4783.51	-1.30331	0.322063	-4.04676	5.19305e-05	0.00155745
LotjaGi1g1v0224300	Transcription factor jumonji domain-containing protein	345.688	0.137462	0.356607	0.385472	0.699888	0.812729
LotjaGi5g1v0081700	Transcription initiation factor TFIID subunit 8	300.411	-1.30207	0.431494	-3.01759	0.00254792	0.0186166
LotjaGi5g1v0334300_LC	Retrovirus-related Pol polyprotein from transposon TNT 1-94	294.642	-1.30185	0.363735	-3.57912	0.000344757	0.00513371
LotjaGi4g1v0375500	Calcium ion-binding protein	613.36	-1.30066	0.302524	-4.29935	1.71296e-05	0.000782736
LotjaGi5g1v0012500	Transferase family protein	149.591	-1.3002	0.477504	-2.72292	0.00647083	0.0345305
LotjaGi2g1v0340900	DNA-directed RNA polymerase subunit beta	1438.23	-1.3002	0.336515	-3.86373	0.000111668	0.00253388
LotjaGi5g1v0065200	Replication protein A 32 kDa subunit-like protein	124.403	-1.29976	0.602037	-2.15894	0.0308548	0.0981142
LotjaGi1g1v0227100	Photosystem I reaction center subunit psaK	4046.03	-0.096789	0.293981	-0.329235	0.741978	0.842062
LotjaGi2g1v0436000	40S ribosomal protein S10, putative	5255.18	-1.2992	0.29469	-4.40872	1.03984e-05	0.00058304
LotjaGi1g1v0227600	E3 ubiquitin-protein ligase RGLG2-like protein	536.593	-0.120717	0.172743	-0.698821	0.484664	0.638508
LotjaGi4g1v0414800	Ammonium transporter	302.763	-1.29899	0.601676	-2.15896	0.0308535	0.0981142
LotjaGi4g1v0282000	30S ribosomal protein S17	3788.64	-1.29852	0.318529	-4.07663	4.56928e-05	0.00143917
LotjaGi1g1v0228700	Copalyldiphosphate synthase	224	0.253013	0.307669	0.822352	0.410876	0.571289
LotjaGi1g1v0005900	Fasciclin-like arabinogalactan protein	1624.64	-1.29791	0.246483	-5.26571	1.39651e-07	2.49363e-05
LotjaGi1g1v0229100	Protein-L-isoaspartate O-methyltransferase	324.611	-0.0391978	0.217081	-0.180568	0.856707	0.91524
LotjaGi4g1v0335300_LC	Dihydrolipoyl dehydrogenase	1206.6	-1.29663	0.386406	-3.35561	0.00079189	0.00875406
LotjaGi1g1v0229700	Receptor-like protein kinase	403.773	0.207027	0.334871	0.61823	0.536424	0.684389
LotjaGi1g1v0229900_LC	CWF19-like protein 2	57.1734	0.0864526	0.689918	0.125309	0.900279	0.942081
LotjaGi1g1v0230300	Alpha/beta-Hydrolases superfamily protein	106.269	0.162107	0.338744	0.478553	0.632256	0.760382
LotjaGi1g1v0142400	14-3-3 protein	12472.1	-1.29642	0.280628	-4.61971	3.84284e-06	0.000303415
LotjaGi1g1v0230500	Cysteine proteinase	4034.62	0.373587	0.502349	0.743681	0.45707	0.614999
LotjaGi3g1v0036900	tRNA (Adenine-N(1)-)-methyltransferase catalytic subunit TRMT61A	100.197	-1.29588	0.29316	-4.42039	9.85228e-06	0.000564125
LotjaGi2g1v0425300	Adenine phosphoribosyltransferase-like protein	308.215	-1.29534	0.273121	-4.74273	2.10853e-06	0.00019816
LotjaGi5g1v0113000_LC	Genome polyprotein	395.626	-1.295	0.313862	-4.12603	3.69079e-05	0.00124166
LotjaGi1g1v0633700	Cytochrome b-c1 complex subunit Rieske, mitochondrial	3578.69	-1.29358	0.245908	-5.26042	1.43728e-07	2.52754e-05
LotjaGi1g1v0212100_LC	1,4-alpha-glucan branching enzyme GlgB	115.827	-1.29291	0.382972	-3.376	0.000735482	0.00836899
LotjaGi1g1v0224200	BEACH domain-containing protein	211.463	-1.29276	0.286069	-4.51904	6.21211e-06	0.000416074
LotjaGi1g1v0231300	Holliday junction resolvase-like protein	59.3868	-0.0115883	0.268554	-0.0431508	0.965581	0.979198
LotjaGi4g1v0376700	Tubulin alpha chain	6473.97	-1.29168	0.308129	-4.19202	2.76487e-05	0.00104021
LotjaGi1g1v0231500	Zinc finger protein	83.6214	0.129809	0.636135	0.204059	0.838307	0.904426
LotjaGi3g1v0230400	Gamma-glutamyl phosphate reductase	657.444	-1.29047	0.527057	-2.44845	0.0143472	0.0588149
LotjaGi6g1v0305200	Acyl carrier protein	5245.25	-1.29043	0.384388	-3.35712	0.000787598	0.00872995
LotjaGi6g1v0028000_LC	Bifunctional inhibitor/lipid-transfer protein/seed storage 2S albumin superfamily protein	9166.71	-1.29021	0.464193	-2.77947	0.00544473	0.0308265
LotjaGi1g1v0000700	3-oxo-5-alpha-steroid 4-dehydrogenase family protein	560.613	-1.28986	0.439489	-2.93491	0.00333648	0.0221984
LotjaGi1g1v0232100	Calcium-dependent kinase	113.338	-0.347212	0.452588	-0.76717	0.442981	0.602079
LotjaGi1g1v0445300	40S ribosomal protein S4	784.788	-1.28953	0.500983	-2.574	0.010053	0.0463386
LotjaGi1g1v0233100	Disease resistance protein (TIR-NBS-LRR class)	662.247	0.136408	0.199802	0.682717	0.494786	0.647297
LotjaGi4g1v0426900	GMP synthase [glutamine-hydrolyzing] protein	406.853	-1.28849	0.400714	-3.2155	0.00130219	0.0121056
LotjaGi1g1v0234100	Vesicle transport protein	186.963	-0.11903	0.348141	-0.341902	0.732425	0.835633
LotjaGi1g1v0234200_LC	Vesicle transport protein	65.6627	0.148756	0.306721	0.484988	0.627685	0.756631
LotjaGi1g1v0234300	FBD-associated F-box protein	53.0506	0.224697	0.328016	0.685019	0.493332	0.645957
LotjaGi1g1v0619500_LC	Poly [ADP-ribose] polymerase	192.21	-1.28791	0.419105	-3.073	0.00211918	0.0165483
LotjaGi1g1v0234600_LC	CHASE domain containing histidine kinase protein	53.4205	-0.210577	0.343324	-0.613349	0.539646	0.686852
LotjaGi4g1v0442100	60S ribosomal protein L31	2873.22	-1.28781	0.397012	-3.24376	0.00117964	0.0113252
LotjaGi2g1v0265800	Ribosome biogenesis protein WDR12 homolog	395.536	-1.28766	0.321268	-4.00806	6.12192e-05	0.00173514
LotjaGi1g1v0484900	Tyrosine phosphatase family protein	354.909	-1.28764	0.373747	-3.44521	0.000570608	0.00708696
LotjaGi1g1v0235300	Sentrin-specific protease	168.495	0.278172	0.313746	0.886617	0.375285	0.537813
LotjaGi5g1v0045800	40S ribosomal protein S27	863.465	-1.2872	0.281653	-4.57017	4.87326e-06	0.000353509
LotjaGi4g1v0212400	Cornichon family protein	190.237	-1.28695	0.311311	-4.13396	3.5657e-05	0.0012101
LotjaGi1g1v0235600	winged-helix DNA-binding transcription factor family protein	196.411	0.138411	0.208242	0.664665	0.506265	0.65808
LotjaGi5g1v0032500	40S ribosomal protein S24	2575.63	-1.28575	0.42506	-3.02486	0.00248749	0.0183522
LotjaGi2g1v0447000	Chalcone synthase	94.3131	-1.28535	0.850019	-1.51214	0.130498	0.262595
LotjaGi1g1v0236300	Aspartyl aminopeptidase-like protein, putative	1423	0.10846	0.125423	0.864755	0.387173	0.548885
LotjaGi1g1v0236400	4-coumarate:CoA ligase-like protein	688.109	0.13616	0.204477	0.665894	0.505479	0.657459
LotjaGi3g1v0157000	DAG protein, chloroplastic	1426.52	-1.28459	0.520102	-2.46989	0.0135155	0.0565493
LotjaGi3g1v0524500	Receptor-like kinase	315.434	-1.28446	0.455002	-2.82298	0.00475789	0.0281532
LotjaGi5g1v0251400	Small nuclear ribonucleoprotein SM D3, putative	238.575	-1.28347	0.368153	-3.48626	0.000489829	0.00643487
LotjaGi1g1v0237000	Core-2/I-branching beta-1,6-N-acetylglucosaminyltransferase family protein	239.946	-0.183439	0.270289	-0.678675	0.497344	0.649718
LotjaGi3g1v0169300	Zinc finger family protein	211.583	-1.28304	0.365395	-3.51138	0.000445792	0.00609654
LotjaGi1g1v0724100	30S ribosomal protein S10	6144.12	-1.28276	0.278472	-4.60643	4.09633e-06	0.00031696
LotjaGi5g1v0316300	Alpha/beta-Hydrolases superfamily protein	85.5516	-1.2823	0.423527	-3.02767	0.00246443	0.0182595
LotjaGi3g1v0521800	Subtilisin-like protease	2415.67	-1.2823	0.432006	-2.96824	0.00299507	0.0207165
LotjaGi1g1v0080500	HXXXD-type acyl-transferase family protein	216.736	-1.282	0.546852	-2.34433	0.0190612	0.0713082
LotjaGi6g1v0298000	Eukaryotic aspartyl protease family protein	560.527	-1.28192	0.327057	-3.91958	8.87039e-05	0.00219189
LotjaGi1g1v0018400	rRNA 2'-O-methyltransferase fibrillarin 2	1817.09	-1.28189	0.334785	-3.82898	0.000128673	0.00274284
LotjaGi3g1v0004800	UDP-N-acetylmuramoyl-L-alanyl-D-glutamate--2,6-diaminopimelate ligase	118.403	-1.28176	0.352655	-3.63461	0.000278403	0.0045004
LotjaGi5g1v0248600	Pollen Ole e 1 allergen and extensin family protein, putative	458.433	-1.28165	0.460833	-2.78115	0.00541663	0.0307649
LotjaGi4g1v0040400	CHCH-like protein	6134.16	-1.28114	0.35622	-3.59648	0.000322549	0.00491294
LotjaGi1g1v0057800	Hyccin protein	78.0358	-1.28052	0.586703	-2.18256	0.0290679	0.0942655
LotjaGi2g1v0104600	Cytochrome b-c1 complex subunit Rieske, mitochondrial	773.526	-1.28011	0.283287	-4.51878	6.21969e-06	0.000416074
LotjaGi1g1v0770000	60S ribosomal protein L22, putative	2509.1	-1.27957	0.319218	-4.00845	6.11195e-05	0.00173514
LotjaGi4g1v0255600	3-methyl-2-oxobutanoate hydroxymethyltransferase	1550.35	-1.27941	0.272581	-4.69368	2.68331e-06	0.000237823
LotjaGi4g1v0394000	Ring finger protein, putative	63.2369	-1.27744	0.537919	-2.37478	0.0175594	0.0675087
LotjaGi6g1v0284600	NADH-ubiquinone oxidoreductase subunit	2229.42	-1.27712	0.302668	-4.21956	2.44779e-05	0.000964696
LotjaGi3g1v0529000	ATP-dependent Clp protease proteolytic subunit	896.46	-1.27617	0.3022	-4.22292	2.41154e-05	0.000958318
LotjaGi6g1v0189900	IGR motif protein	247.135	-1.27576	0.297658	-4.286	1.81916e-05	0.000812081
LotjaGi2g1v0356600	3-isopropylmalate dehydrogenase	118.422	-1.27564	0.429466	-2.97028	0.0029753	0.0206598
LotjaGi5g1v0179300	HR-like lesion-inducing protein	2497.02	-1.27499	0.303523	-4.20062	2.66187e-05	0.00100846
LotjaGi3g1v0514900	Arginine decarboxylase	1337.71	-1.27493	0.647395	-1.96932	0.048916	0.134409
LotjaGi1g1v0240800	High mobility group B-like protein	54.4192	-0.281565	0.513748	-0.54806	0.583651	0.72209
LotjaGi4g1v0389700	Subtilisin-like protease	141.281	-1.27488	0.339836	-3.75146	0.000175805	0.00333224
LotjaGi1g1v0241000_LC	Potassium-transporting ATPase potassium-binding subunit	1503.35	0.0152913	0.313669	0.0487499	0.961119	0.976815
LotjaGi1g1v0241300_LC	Retrotransposon protein, putative, unclassified	156.276	-0.321909	0.41763	-0.7708	0.440826	0.600276
LotjaGi6g1v0254300	Class-10 pathogenesis-related protein 1	26475.8	-1.27479	0.332271	-3.8366	0.000124747	0.00271586
LotjaGi4g1v0283200	Transmembrane 9 superfamily member	1753.99	-1.27469	0.356453	-3.57605	0.000348829	0.00517073
LotjaGi3g1v0218800	Deoxyuridine 5'-triphosphate nucleotidohydrolase	149.76	-1.27428	0.361155	-3.52834	0.000418171	0.00585112
LotjaGi5g1v0041800	Protein REVERSION-TO-ETHYLENE SENSITIVITY1	459.847	-1.27361	0.497826	-2.55835	0.0105172	0.0477296
LotjaGi1g1v0058700	RING/U-box superfamily protein, putative	1704.26	-1.27346	0.785663	-1.62087	0.105046	0.226199
LotjaGi3g1v0017200	Mitochondrial carrier protein	614.407	-1.2733	0.91586	-1.39028	0.164445	0.308141
LotjaGi5g1v0157000	ABC(ATP-binding) family transporter	420.777	-1.27233	0.544634	-2.33612	0.019485	0.0723233
LotjaGi5g1v0274800	Aquaporin	13271.8	-1.27176	0.283187	-4.49089	7.09271e-06	0.000456075
LotjaGi1g1v0412500	Tubulin alpha chain	18924.6	-1.27169	0.433953	-2.93047	0.00338446	0.0224147
LotjaGi3g1v0511300	BZIP transcription factor	788.066	-1.27137	0.556101	-2.28623	0.0222411	0.0790631
LotjaGi1g1v0656600	Peroxisomal membrane MPV17/PMP22-like protein	197.938	-1.27114	0.506164	-2.51131	0.0120284	0.0522091
LotjaGi6g1v0275100	Glucose-6-phosphate/phosphate translocator	272.047	-1.26993	0.44866	-2.83049	0.00464765	0.0276701
LotjaGi1g1v0243400_LC	DUF223 domain protein	539.649	0.12032	0.556914	0.216049	0.82895	0.899851
LotjaGi6g1v0191100	L-ascorbate oxidase	669.905	-1.26963	0.371452	-3.41801	0.000630809	0.00757399
LotjaGi1g1v0502200	60S ribosomal protein L34	1893.18	-1.26894	0.31625	-4.01245	6.00919e-05	0.00171404
LotjaGi5g1v0332700	ATP synthase subunit beta	11981.1	-1.26873	0.345208	-3.67525	0.000237615	0.00405868
LotjaGi3g1v0405000	Receptor-like protein kinase	84.6724	-1.26808	0.53015	-2.39193	0.0167601	0.0653868
LotjaGi1g1v0244400	Protein phosphatase 2c, putative	278.425	-0.223166	0.299453	-0.745246	0.456123	0.614259
LotjaGi3g1v0478100	Poly [ADP-ribose] polymerase	148.055	-1.26779	0.304507	-4.16342	3.1351e-05	0.00111447
LotjaGi1g1v0775300	Basic helix-loop-helix transcription factor	178.019	-1.26698	0.664126	-1.90774	0.0564245	0.14759
LotjaGi6g1v0246200	Fasciclin-like arabinogalactan protein	246.347	-1.26526	0.468463	-2.70087	0.00691578	0.0360755
LotjaGi5g1v0333300	Origin recognition complex subunit 4	57.7377	-1.26486	0.417155	-3.0321	0.00242855	0.0180736
LotjaGi6g1v0003300	60S ribosomal L14-like protein	1854.38	-1.26429	0.334741	-3.77692	0.000158783	0.00312093
LotjaGi1g1v0246300	Acetyl-CoA carboxylase	3600.59	0.253817	0.282566	0.898256	0.369049	0.532063
LotjaGi3g1v0012200	Cytochrome c oxidase subunit 5B, mitochondrial	3080.71	-1.26428	0.349661	-3.61573	0.000299506	0.00474077
LotjaGi4g1v0326900	Stress responsive A/B barrel domain protein	3622.98	-1.26425	0.32292	-3.91506	9.03808e-05	0.00221076
LotjaGi4g1v0201500	Ribosomal protein L15	7704.7	-1.26408	0.329959	-3.83101	0.000127618	0.00273789
LotjaGi1g1v0112200	Protein transport protein Sec61 subunit beta	94.1587	-1.26392	0.346214	-3.65069	0.000261541	0.00431761
LotjaGi3g1v0041400	Peptide-N4-(N-acetyl-beta-glucosaminyl)asparagine amidase A	105.854	-1.26348	1.30788	-0.966058	0.334015	0.497625
LotjaGi6g1v0256700	ADP-ribosylation factor family protein	1256.62	-1.26261	0.342388	-3.68765	0.000226334	0.00393478
LotjaGi4g1v0213200	F5O11.10 isoform 1	106.147	-1.26212	0.471807	-2.67508	0.00747111	0.0380739
LotjaGi6g1v0355300	60S ribosomal protein L44	3995.75	-1.26026	0.357537	-3.52485	0.00042372	0.00589324
LotjaGi1g1v0248400	transcription factor-like protein	83.1985	0.0609931	0.259357	0.23517	0.814077	0.890856
LotjaGi2g1v0409200	Outer mitochondrial membrane protein porin	2108.01	-1.25991	0.342742	-3.67597	0.000236943	0.00405617
LotjaGi1g1v0248600	Phosphopantothenate--cysteine ligase	646.961	0.0391589	0.140582	0.278548	0.780591	0.867935
LotjaGi1g1v0795600	Auxin-responsive family protein	63.2307	-1.25951	0.444497	-2.83356	0.00460322	0.0275213
LotjaGi3g1v0097800	NAD(P)H dehydrogenase (Quinone)	4290.12	-1.25901	0.539146	-2.33519	0.0195336	0.0723944
LotjaGi1g1v0249200	GrpE protein homolog	209.844	0.105239	0.22521	0.467293	0.64029	0.766729
LotjaGi1g1v0249300	Auxin response factor	317.704	0.180666	0.228306	0.791332	0.42875	0.589328
LotjaGi5g1v0176100	30S ribosomal protein S19	3588.23	-1.259	0.365729	-3.44245	0.000576478	0.00713315
LotjaGi1g1v0249500	Hexosyltransferase	776.754	0.0365852	0.202925	0.180289	0.856926	0.915282
LotjaGi1g1v0249600	Vacuolar protein sorting-associated protein 9A	347.707	0.151268	0.214317	0.705811	0.480306	0.63499
LotjaGi1g1v0249700	myotubularin-like protein	121.501	0.128287	0.283156	0.45306	0.650506	0.774885
LotjaGi6g1v0330700	Pollen Ole e 1 allergen/extensin	2988.57	-1.25846	0.424509	-2.9645	0.00303176	0.0208832
LotjaGi3g1v0388700	Reticulon-like protein	1566.75	-1.25727	0.309986	-4.05588	4.99458e-05	0.00152351
LotjaGi3g1v0029100	Threonine synthase	803.944	-1.25714	0.5396	-2.32977	0.0198184	0.0730579
LotjaGi1g1v0250300	NADP-dependent alkenal double bond reductase	66.8345	-0.0317657	0.290403	-0.109385	0.912897	0.949081
LotjaGi3g1v0028800	Mitochondrial import inner membrane translocase subunit tim23	580.134	-1.25448	0.299288	-4.19157	2.77032e-05	0.00104057
LotjaGi1g1v0250500_LC	Zinc finger protein ZPR1	62.6329	-0.117941	0.383028	-0.307918	0.758144	0.852712
LotjaGi3g1v0063700	Serine carboxypeptidase-like protein	224.387	-1.25428	0.578566	-2.16791	0.0301656	0.0966508
LotjaGi1g1v0127800	transmembrane protein, putative (Protein of unknown function, DUF599)	66.428	-1.25386	0.329363	-3.80693	0.000140701	0.00290837
LotjaGi2g1v0214100	Pectinesterase	82.448	-1.25357	0.467375	-2.68216	0.00731488	0.0375415
LotjaGi1g1v0769700	60S ribosomal protein L18	884.983	-1.25284	0.379926	-3.29758	0.000975218	0.0100478
LotjaGi1g1v0251200_LC	NADPH--cytochrome P450 reductase	62.0987	0.301555	0.315869	0.954682	0.339738	0.503341
LotjaGi2g1v0194800	Receptor-like kinase	438.693	-1.25243	0.514719	-2.43323	0.0149647	0.0604675
LotjaGi1g1v0102600_LC	Serine/threonine protein phosphatase 7 long form isogeny	86.7736	-1.25188	0.385139	-3.25046	0.0011522	0.0111612
LotjaGi3g1v0426800	Inorganic pyrophosphatase 2	1362.03	-1.25176	0.391444	-3.19781	0.00138477	0.0125043
LotjaGi1g1v0628100	Pollen Ole e 1 allergen/extensin	517.919	-1.25124	0.411895	-3.03777	0.00238339	0.0178585
LotjaGi1g1v0665400	Pyrroline-5-carboxylate reductase	761.144	-1.25039	0.320466	-3.90177	9.54907e-05	0.00229464
LotjaGi4g1v0104100_LC	Opsin Rh1	84.8225	-1.25008	0.440782	-2.83604	0.00456761	0.0274087
LotjaGi1g1v0253300	30S ribosomal protein S13	856.353	-0.00789516	0.20504	-0.0385055	0.969285	0.981484
LotjaGi1g1v0253500	DUF1644 family protein	437.981	0.0829478	0.172367	0.481229	0.630354	0.759076
LotjaGi3g1v0539200_LC	bZIP transcription factor family protein	1130.07	-1.25	0.313872	-3.98251	6.81922e-05	0.00184155
LotjaGi1g1v0254100	Biotin holocarboxylase synthetase 1-like protein	598.295	-0.0492997	0.204694	-0.240846	0.809674	0.888441
LotjaGi1g1v0631300	Replicase polyprotein 1a	243.351	-1.24916	0.456612	-2.73571	0.00622465	0.0336474
LotjaGi1g1v0254500	Phosphatidylinositol-4-phosphate 5-kinase family protein	230.638	-0.18713	0.209208	-0.89447	0.37107	0.53418
LotjaGi2g1v0205000	Core-2/I-branching beta-1,6-N-acetylglucosaminyltransferase family protein, putative	94.2888	-1.24905	0.477711	-2.61466	0.00893151	0.0428362
LotjaGi1g1v0255000	Kinase family protein	120.167	-0.316156	0.411213	-0.768838	0.44199	0.601247
LotjaGi3g1v0490700	Tropinone reductase like	53.8398	-1.24903	0.449068	-2.78137	0.00541296	0.0307516
LotjaGi1g1v0702200	RmlC-like cupins superfamily protein	52.943	-1.24817	0.445036	-2.80466	0.00503703	0.0293542
LotjaGi2g1v0329500	Alcohol dehydrogenase, putative	1907.49	-1.24766	0.574343	-2.17232	0.0298314	0.0959241
LotjaGi6g1v0322600	WD40 repeat-like protein	534.448	-1.24721	0.460702	-2.70719	0.00678562	0.0355804
LotjaGi1g1v0256100	Camphor resistance CrcB-like protein	572.031	0.298626	0.322085	0.927163	0.353842	0.51689
LotjaGi3g1v0306600_LC	M protein, serotype 6	181.554	-1.24703	0.525836	-2.37152	0.0177152	0.0678586
LotjaGi1g1v0256500_LC	LINE-1 reverse transcriptase like	50.152	0.167062	0.320626	0.521051	0.602331	0.736239
LotjaGi3g1v0346500	Eukaryotic aspartyl protease family protein	134.818	-1.24457	0.470956	-2.64265	0.00822602	0.0405674
LotjaGi1g1v0549500	40S ribosomal protein S7	1802.24	-1.24423	0.312422	-3.98253	6.81868e-05	0.00184155
LotjaGi1g1v0474100	50S ribosomal protein L2	1504.8	-1.24339	0.386492	-3.2171	0.00129492	0.0120601
LotjaGi5g1v0194600	Pantothenate kinase	100.98	-1.2433	0.473459	-2.62598	0.00863998	0.0419493
LotjaGi6g1v0012100	Dirigent protein	458.355	-1.24322	0.404363	-3.07451	0.00210851	0.0164964
LotjaGi1g1v0257700	Prolyl-tRNA synthetase associated domain-containing protein 1	451.89	-0.00119902	0.166908	-0.00718368	0.994268	0.996435
LotjaGi1g1v0257900	Ethylene-responsive transcription factor	69.2986	0.373289	0.445534	0.837847	0.402116	0.563021
LotjaGi1g1v0258200	Transmembrane emp24 domain-containing protein	1474.68	-0.0317725	0.157767	-0.201389	0.840395	0.905504
LotjaGi1g1v0258300	Glutaredoxin-like protein	191.633	-0.0653145	0.225749	-0.289323	0.772334	0.86214
LotjaGi1g1v0340500	Blue copper protein	1089.36	-1.24262	0.328193	-3.78625	0.00015294	0.00305262
LotjaGi2g1v0270800	Pollen Ole e 1 allergen and extensin family protein	665.961	-1.24025	0.712496	-1.74071	0.0817349	0.190073
LotjaGi1g1v0258700	WAT1-related protein	2426.43	0.273143	0.461169	0.592283	0.553661	0.697878
LotjaGi1g1v0691400	Aquaporin-like protein	2419.18	-1.23973	0.328567	-3.77315	0.000161198	0.00314974
LotjaGi3g1v0457700	O-methyltransferase, putative	31761.2	-1.23832	0.843869	-1.46743	0.142258	0.278623
LotjaGi4g1v0016500	Histone-lysine N-methyltransferase	174.277	-1.23736	0.325834	-3.79753	0.000146148	0.00297152
LotjaGi1g1v0022200	Pentatricopeptide repeat-containing family protein	75.0403	-1.23634	0.842237	-1.46793	0.142124	0.278544
LotjaGi1g1v0396200	UAA transporter	480.066	-1.2356	0.380833	-3.24446	0.00117673	0.0113107
LotjaGi4g1v0316700	DNA-binding protein	180.756	-1.2353	0.403997	-3.05769	0.00223046	0.017116
LotjaGi1g1v0302700	Response to low sulfur 1 protein	1102.34	-1.23516	0.472298	-2.61522	0.00891699	0.0427931
LotjaGi1g1v0260000	Long-Chain Acyl-CoA Synthetase	707.677	-0.196632	0.223079	-0.881445	0.378077	0.540313
LotjaGi3g1v0342900	Protein kinase	1892.35	-1.23507	0.328172	-3.76347	0.000167572	0.00323884
LotjaGi5g1v0052500	Early nodulin-like protein	159.371	-1.23506	0.357496	-3.45477	0.000550766	0.00690362
LotjaGi1g1v0260500	DUF740 family protein	62.1857	-0.224321	0.333893	-0.671837	0.501688	0.653921
LotjaGi3g1v0039900	Pentatricopeptide repeat-containing protein, putative	54.9736	-1.235	0.497733	-2.48124	0.0130925	0.0552979
LotjaGi3g1v0407600	Pectinesterase	870.3	-1.23482	0.34454	-3.58397	0.000338408	0.00506804
LotjaGi4g1v0210100_LC	LRR and NB-ARC domains-containing disease resistance protein	53.9317	-1.23409	0.466981	-2.6427	0.0082249	0.0405674
LotjaGi1g1v0677300	GDSL esterase/lipase	776.062	-1.23387	0.306616	-4.02415	5.71808e-05	0.0016571
LotjaGi4g1v0164700	Spermidine synthase	189.308	-1.23308	0.390739	-3.15577	0.00160074	0.0137571
LotjaGi1g1v0089100_LC	1-deoxy-D-xylulose 5-phosphate reductoisomerase	55.8894	-1.23181	0.455608	-2.70365	0.00685826	0.035848
LotjaGi3g1v0277700	Histone H4	841.08	-1.23166	0.357855	-3.4418	0.000577862	0.00714106
LotjaGi1g1v0261700	Aldehyde dehydrogenase	263.668	-0.210119	0.286635	-0.733052	0.463527	0.620808
LotjaGi3g1v0230200	UPF0160 protein MYG1, mitochondrial	526.361	-1.23149	0.31398	-3.92218	8.77505e-05	0.00218323
LotjaGi3g1v0317300	Aspartic proteinase nepenthesin-1	1216.9	-1.23133	0.455746	-2.70179	0.00689665	0.0359919
LotjaGi1g1v0262100	Protein disulfide-isomerase	4932.86	-0.182232	0.193339	-0.942551	0.345911	0.509494
LotjaGi1g1v0262200	Two-component response regulator	165.034	-0.0823021	0.477695	-0.17229	0.863209	0.919582
LotjaGi2g1v0195800	transmembrane protein	304.988	-1.23025	0.327448	-3.75709	0.000171902	0.00328319
LotjaGi1g1v0592200_LC	ATP-binding protein, putative	101.008	-1.23019	0.406306	-3.02774	0.00246391	0.0182595
LotjaGi1g1v0262900	F-box family protein	798.069	-0.00404895	0.261152	-0.0155042	0.98763	0.99345
LotjaGi4g1v0223800	Glyceraldehyde-3-phosphate dehydrogenase	41069.4	-1.22959	0.330841	-3.71657	0.000201947	0.00364678
LotjaGi1g1v0263200	Beta-galactosidase	408.794	0.119828	0.2457	0.487702	0.625761	0.755214
LotjaGi6g1v0078400	Mitotic spindle checkpoint protein bubr1	1638.14	-1.22949	0.372462	-3.301	0.000963425	0.00995282
LotjaGi3g1v0320800	NAC domain protein	55.4549	-1.22945	0.954704	-1.28778	0.197823	0.348755
LotjaGi4g1v0325200	Membrane lipoprotein, putative	597.604	-1.229	0.391058	-3.14275	0.00167371	0.0141898
LotjaGi4g1v0081400	Mitochondrial import inner membrane translocase subunit tim17	1818.76	-1.22825	0.313893	-3.91296	9.11704e-05	0.00222304
LotjaGi1g1v0264200	Metal transporter, putative	1351.06	-0.460654	0.49434	-0.931858	0.35141	0.51472
LotjaGi1g1v0191800	Dynamin family protein	61.7217	-1.22787	0.579256	-2.11973	0.0340287	0.104874
LotjaGi2g1v0077000	Elongation factor 1-alpha	2685	-1.22778	0.307695	-3.99025	6.6005e-05	0.00180468
LotjaGi1g1v0264700	Holliday junction ATP-dependent DNA helicase RuvB	230.368	-0.109755	0.268667	-0.408518	0.682894	0.79988
LotjaGi1g1v0459800	Protein RETICULATA, chloroplastic	853.566	-1.22731	0.47934	-2.56042	0.0104547	0.0475574
LotjaGi1g1v0265000_LC	Protein TolB	467.849	-0.419168	0.90825	-0.461511	0.644432	0.770021
LotjaGi4g1v0021200	60S ribosomal protein L35a	3327.95	-1.22695	0.358702	-3.42052	0.000625009	0.0075368
LotjaGi5g1v0081600	Membrane magnesium transporter	911.901	-1.2267	0.220941	-5.55217	2.82141e-08	6.6155e-06
LotjaGi1g1v0265300_LC	RING/FYVE/PHD zinc finger protein, putative	130.622	0.284583	0.305278	0.932207	0.351229	0.514585
LotjaGi1g1v0265500	VAC14-like protein	218.893	0.25541	0.274611	0.930082	0.352329	0.515514
LotjaGi4g1v0068500	T-complex protein 1 subunit delta	675.619	-1.22658	0.361603	-3.39205	0.000693708	0.00806362
LotjaGi5g1v0342500	Pectate lyase	202.544	-1.22603	0.526536	-2.32848	0.0198866	0.0732859
LotjaGi4g1v0459200	PLATZ transcription factor family protein	117.724	-1.2254	0.358406	-3.41903	0.00062845	0.00756258
LotjaGi1g1v0670400	Triose-phosphate transporter family protein	204.732	-1.22528	0.391165	-3.1324	0.00173385	0.0145231
LotjaGi1g1v0266100	NAD kinase	410.203	0.0216798	0.196346	0.110416	0.912079	0.948754
LotjaGi6g1v0016400_LC	Transcriptional factor B3 family protein / auxin-responsive factor AUX/IAA-like protein	449.683	-1.22267	0.283239	-4.31673	1.58354e-05	0.000745805
LotjaGi1g1v0043800	60S ribosomal protein L18a	1195.19	-1.22075	0.360551	-3.38578	0.000709772	0.0081756
LotjaGi4g1v0336400	GATA transcription factor, putative	245.999	-1.22073	0.405097	-3.01343	0.00258314	0.018797
LotjaGi3g1v0277900	Histone H4	421.921	-1.21988	0.432993	-2.81732	0.00484257	0.0285596
LotjaGi1g1v0267200	Glutathione S-transferase family protein	135.793	-0.153017	0.223968	-0.683208	0.494475	0.647173
LotjaGi1g1v0685800	Aquaporin	69214.6	-1.21912	0.232456	-5.24453	1.56681e-07	2.69411e-05
LotjaGi1g1v0267500	UDP-sugar pyrophosphorylase 1	480.754	-0.146611	0.240642	-0.609248	0.54236	0.688838
LotjaGi1g1v0147600	Beta-xylosidase, putative	163.622	-1.21786	0.408995	-2.9777	0.00290425	0.0202939
LotjaGi3g1v0359300	Glutaredoxin	481.722	-1.21784	0.350324	-3.47631	0.000508357	0.00656677
LotjaGi6g1v0171500	Hydroxycinnamoyl-CoA shikimate/quinate hydroxycinnamoyltransferase	231.787	-1.21743	0.406884	-2.99209	0.00277078	0.0197184
LotjaGi1g1v0268000	BTB/POZ domain-containing protein	192.528	0.00123056	0.235214	0.00523169	0.995826	0.997306
LotjaGi1g1v0268600_LC	Hypersensitive-induced response protein 1	277.127	0.196302	0.332616	0.590175	0.555073	0.699145
LotjaGi1g1v0268700	O-methyltransferase	74.0969	0.136999	0.687132	0.199378	0.841967	0.906269
LotjaGi1g1v0127300	50S ribosomal protein L6	3410.23	-1.2173	0.304999	-3.99115	6.57545e-05	0.00180172
LotjaGi3g1v0169600	Histone H2B	1807.13	-1.21709	0.454396	-2.67848	0.00739564	0.0378222
LotjaGi1g1v0599900	Carotenoid cleavage dioxygenase	110.44	-1.21468	0.640215	-1.89729	0.0577894	0.150069
LotjaGi6g1v0317700	Pyridoxal 5'-phosphate synthase subunit PdxS	457.332	-1.21393	0.414065	-2.93174	0.00337071	0.0223639
LotjaGi3g1v0409100	Subtilisin-like protease	772.71	-1.21383	0.463179	-2.62064	0.00877641	0.0424405
LotjaGi5g1v0340700	Sodium channel protein type 9 subunit alpha	1070.04	-1.21349	0.401262	-3.02419	0.00249297	0.0183712
LotjaGi1g1v0270600	TOM1-like protein 2	1862.99	0.110782	0.140162	0.790384	0.429304	0.589689
LotjaGi5g1v0072000	RING/U-box superfamily protein, putative	67.2108	-1.21238	0.451781	-2.68356	0.0072842	0.037442
LotjaGi1g1v0271200	Pentatricopeptide repeat-containing family protein	52.577	0.252111	0.410892	0.613569	0.5395	0.686775
LotjaGi6g1v0300100	30S ribosomal protein S8, putative	3211.1	-1.2122	0.288584	-4.20051	2.66311e-05	0.00100846
LotjaGi4g1v0102100	Receptor protein kinase, putative	253.812	-1.2116	0.546977	-2.21507	0.026755	0.0892773
LotjaGi2g1v0363600	RING/U-box superfamily protein	104.947	-1.21152	0.336631	-3.59894	0.000319516	0.00488276
LotjaGi3g1v0508100_LC	nuclear fusion defective 6	156.751	-1.21083	0.500092	-2.42122	0.0154685	0.0619195
LotjaGi5g1v0214100	DUF868 family protein (DUF868)	231.529	-1.21048	0.362324	-3.34088	0.000835122	0.00905027
LotjaGi1g1v0272900	Photosystem II reaction center PsbP family protein	115.498	-0.109849	0.326125	-0.33683	0.736245	0.838355
LotjaGi1g1v0696300	Lung seven transmembrane receptor family protein	1313.9	-1.20999	0.355445	-3.40415	0.000663711	0.00784456
LotjaGi2g1v0251200	U-box domain-containing protein	162.668	-1.20953	0.531637	-2.27511	0.0228991	0.0806856
LotjaGi6g1v0069200	Proline transporter	847.61	-1.20943	0.42564	-2.84145	0.00449094	0.0270774
LotjaGi6g1v0330800	Eukaryotic translation initiation factor 3 subunit D	1464.71	-1.20929	0.396702	-3.04836	0.00230097	0.0174437
LotjaGi1g1v0784000	Caleosin	201.727	-1.20873	0.400284	-3.01969	0.00253037	0.0185499
LotjaGi3g1v0381100	Mitochondrial 37S ribosomal protein S27	479.507	-1.20873	0.351458	-3.43917	0.000583494	0.00717549
LotjaGi1g1v0763800	60S ribosomal protein L18	945.169	-1.20863	0.302825	-3.99118	6.57449e-05	0.00180172
LotjaGi6g1v0003500	Transducin/WD40 repeat-like superfamily protein	243.218	-1.20843	0.467829	-2.58307	0.00979262	0.0455376
LotjaGi4g1v0343100	WD-repeat protein, putative	199.093	-1.20814	0.437822	-2.75943	0.00579021	0.0321013
LotjaGi5g1v0277100	Elongation factor 1-alpha	49377.5	-1.20782	0.291217	-4.14749	3.36135e-05	0.00117158
LotjaGi1g1v0391200	Remodeling and spacing factor 1	225.021	-1.20756	0.356641	-3.38593	0.000709376	0.0081756
LotjaGi2g1v0393800	Major facilitator superfamily transporter	183.24	-1.20672	0.339799	-3.55127	0.000383383	0.00554146
LotjaGi4g1v0168900	Calmodulin family protein	266.307	-1.20575	0.3671	-3.28452	0.00102157	0.0103463
LotjaGi1g1v0071900	Transcription factor	105.469	-1.20567	0.818025	-1.47387	0.140516	0.276384
LotjaGi1g1v0577100	Glutathione S-transferase	3194.03	-1.20551	0.460249	-2.61926	0.00881201	0.0425532
LotjaGi3g1v0467400	Aquaporin-like protein	934.428	-1.20532	0.402102	-2.99756	0.0027215	0.0194653
LotjaGi3g1v0216800_LC	Thymidine kinase	69.3956	-1.20525	0.504967	-2.3868	0.0169957	0.0659956
LotjaGi1g1v0275800	Peroxiredoxin	164.797	-0.159042	0.218286	-0.728595	0.466249	0.62315
LotjaGi1g1v0275900	Receptor protein kinase	171.898	-0.126144	0.374521	-0.336815	0.736256	0.838355
LotjaGi4g1v0230300	Histidinol-phosphate aminotransferase	56.964	-1.20515	0.495803	-2.43071	0.0150692	0.0607611
LotjaGi1g1v0291900	Major facilitator superfamily domain	2172.59	-1.20423	0.3706	-3.2494	0.00115648	0.0111762
LotjaGi1g1v0312000	60S ribosomal L6-like protein	3741.61	-1.20397	0.412393	-2.91947	0.00350627	0.0229594
LotjaGi4g1v0032100	tRNA (Guanine(10)-N2)-methyltransferase like	98.9352	-1.20346	0.472846	-2.54514	0.0109234	0.0489412
LotjaGi1g1v0398300	tRNA (guanine-N(7)-)-methyltransferase	66.6948	-1.20339	0.47428	-2.5373	0.0111712	0.0496397
LotjaGi4g1v0144600	60S ribosomal protein L13	1338.57	-1.20335	0.391933	-3.07031	0.00213835	0.016629
LotjaGi6g1v0166200	Folate/biopterin transporter	104.276	-1.20308	0.31616	-3.8053	0.000141633	0.00291359
LotjaGi2g1v0066400	Exosome complex component	131.828	-1.20216	0.303247	-3.96428	7.3617e-05	0.00193048
LotjaGi2g1v0450100	Chalcone synthase	63.9206	-1.20203	0.886125	-1.3565	0.17494	0.32117
LotjaGi1g1v0277500_LC	tRNA-2-methylthio-N(6)-dimethylallyladenosine synthase	320.194	-0.0904681	0.20268	-0.446359	0.655338	0.778524
LotjaGi1g1v0207400	Enolase, putative	863.163	-1.20135	0.433331	-2.77236	0.00556517	0.0312313
LotjaGi2g1v0197400	Prostaglandin E synthase 2	263.553	-1.2011	0.405922	-2.95893	0.00308706	0.0211262
LotjaGi1g1v0787500	RPM1-interacting 4-like protein	310.439	-1.20092	0.375474	-3.1984	0.00138194	0.0125015
LotjaGi1g1v0278100	Colon cancer-associated Mic1-like protein	727.788	0.12011	0.173718	0.691406	0.489311	0.642587
LotjaGi6g1v0071300	Aquaporin	745.985	-1.20086	0.565508	-2.12351	0.0337112	0.104172
LotjaGi2g1v0382600	Sodium-dependent phosphate transporter 1	924.986	-1.20079	0.329694	-3.64214	0.000270384	0.00442002
LotjaGi1g1v0278600	Stress response protein nst1	686.417	0.255742	0.266227	0.960617	0.336745	0.500279
LotjaGi2g1v0101500	Transmembrane 70, mitochondrial	883.718	-1.19986	0.271249	-4.42346	9.71315e-06	0.000558098
LotjaGi4g1v0297400	F6A14.6 protein, putative	216.627	-1.19944	0.298142	-4.02305	5.74501e-05	0.00166283
LotjaGi5g1v0145800	ESSS subunit of NADH:ubiquinone oxidoreductase (complex I) protein	1811.54	-1.19891	0.262067	-4.57482	4.76629e-06	0.000350126
LotjaGi3g1v0466200	Succinate dehydrogenase subunit 3	1995.48	-1.19885	0.28994	-4.13481	3.55247e-05	0.00120737
LotjaGi1g1v0489900	Cytochrome c	1757.66	-1.19875	0.414355	-2.89305	0.00381521	0.024257
LotjaGi1g1v0094800	ADP-ribosylation factor, putative	105.203	-1.1973	0.284154	-4.21357	2.51371e-05	0.000979038
LotjaGi1g1v0279500	Protein trichome birefringence	371.794	-0.129704	0.277603	-0.46723	0.640335	0.766744
LotjaGi2g1v0340800	50S ribosomal protein L35	367.116	-1.19676	0.264723	-4.52082	6.16012e-06	0.000415683
LotjaGi1g1v0731100	2OG-Fe(II) oxygenase family oxidoreductase	89.2138	-1.19651	0.570154	-2.09857	0.0358549	0.108556
LotjaGi1g1v0705000	50S ribosomal protein L14	4974.73	-1.19649	0.366096	-3.26824	0.00108219	0.0107217
LotjaGi6g1v0285300	Glycosyltransferase	3019.38	-1.19647	0.517289	-2.31297	0.0207244	0.0752981
LotjaGi2g1v0452800	Proteasome subunit beta type	2670.58	-1.19634	0.307359	-3.89233	9.92858e-05	0.00234936
LotjaGi1g1v0280200	Protein phosphatase 2C-like protein	1577.01	0.0273268	0.148936	0.183479	0.854422	0.913973
LotjaGi5g1v0192800_LC	HLA class I histocompatibility antigen, A-66 alpha chain	233.704	-1.19576	0.519567	-2.30145	0.0213662	0.0768951
LotjaGi1g1v0280600	Abscisic acid receptor	1245.27	0.111999	0.286569	0.390829	0.695924	0.809911
LotjaGi1g1v0281000	Polypyrimidine tract-binding-like protein	683.588	-0.146841	0.17489	-0.839615	0.401125	0.562107
LotjaGi4g1v0441700	Mitochondrial ATP synthase subunit G protein	4939.19	-1.19526	0.27475	-4.35035	1.35919e-05	0.000682919
LotjaGi1g1v0719200	Ozone-responsive stress-like protein	393.339	-1.19471	0.288145	-4.14621	3.38024e-05	0.00117463
LotjaGi6g1v0271500	Transmembrane protein, putative	220.635	-1.19466	0.307843	-3.88076	0.000104131	0.00243424
LotjaGi2g1v0425800	Acid beta-fructofuranosidase	89.377	-1.19288	0.699574	-1.70516	0.0881647	0.200723
LotjaGi2g1v0412900	60S ribosomal L24	677.3	-1.19239	0.539061	-2.21199	0.0269677	0.0896848
LotjaGi1g1v0282100	Spermidine synthase	756.172	-0.0936494	0.189824	-0.493348	0.621767	0.751879
LotjaGi1g1v0282300	Receptor-like kinase	71.9214	0.202092	0.561685	0.359797	0.718999	0.826274
LotjaGi1g1v0282500	Receptor-like kinase	55.2171	0.24667	0.473253	0.521222	0.602212	0.736132
LotjaGi1g1v0282600	Receptor-like kinase	154.76	0.224207	0.508663	0.440777	0.659375	0.781719
LotjaGi1g1v0578300	Aldo-keto reductase, putative	447.68	-1.19232	0.433397	-2.7511	0.00593958	0.0326101
LotjaGi5g1v0166500_LC	Nesprin-1	564.158	-1.19231	0.325194	-3.66647	0.000245918	0.00413959
LotjaGi1g1v0707600_LC	H/ACA ribonucleoprotein complex subunit 3-like protein	1106	-1.19217	0.315183	-3.78246	0.000155284	0.00308085
LotjaGi1g1v0283100	mRNA cap guanine-N7 methyltransferase	225.697	0.0815795	0.294858	0.276674	0.782031	0.868959
LotjaGi2g1v0121800	Calcium-dependent lipid-binding domain protein	2720.57	-1.192	0.41944	-2.8419	0.00448463	0.0270534
LotjaGi1g1v0283600	Phosphomevalonate kinase	364.885	0.0807601	0.195838	0.412382	0.680059	0.797874
LotjaGi3g1v0446700	Nucleic acid-binding, OB-fold-like protein	1395.42	-1.19196	0.332947	-3.58002	0.000343565	0.00512543
LotjaGi1g1v0092300	HMG-Y-related protein A	404.82	-1.19179	0.270936	-4.39878	1.08863e-05	0.000600248
LotjaGi3g1v0515300	V-type proton ATPase proteolipid subunit	4007.88	-1.19116	0.299513	-3.97698	6.97956e-05	0.00186012
LotjaGi1g1v0284000	Nipped-B-like protein B	560.74	0.210925	0.339486	0.621308	0.534397	0.682935
LotjaGi4g1v0300800_LC	Histone H4	510.599	-1.19094	0.330366	-3.60491	0.000312259	0.00483554
LotjaGi3g1v0099700	8-amino-7-oxononanoate synthase	56.4409	-1.18968	0.429821	-2.76784	0.00564283	0.0315403
LotjaGi1g1v0284300	Zinc finger protein CONSTANS	581.861	-0.141485	0.205215	-0.689445	0.490543	0.6436
LotjaGi1g1v0315700	Transmembrane protein, putative	68.6143	-1.18911	0.427624	-2.78075	0.0054234	0.0307883
LotjaGi2g1v0162100	Receptor-like protein kinase	167.418	-1.1877	0.401719	-2.95654	0.00311111	0.0212219
LotjaGi4g1v0306700	Alpha/beta-Hydrolases superfamily protein	2939.25	-1.18767	0.405642	-2.92788	0.00341277	0.0225251
LotjaGi1g1v0285200	Pectinesterase	1232.25	-0.128883	0.41951	-0.307222	0.758675	0.852962
LotjaGi5g1v0311300	40S ribosomal protein S3a	4858.3	-1.18763	0.367043	-3.23566	0.0012136	0.0115539
LotjaGi1g1v0024900	Protein transport SEC13-like protein	1064.35	-1.18752	0.324963	-3.65433	0.000257853	0.00428665
LotjaGi3g1v0033700	Calmodulin-like protein	1430.37	-1.18732	0.380456	-3.12079	0.00180366	0.014921
LotjaGi3g1v0493400_LC	Extensin-like protein	3076.54	-1.18719	0.502511	-2.36253	0.0181509	0.0689585
LotjaGi2g1v0209700	Protein NIM1-INTERACTING 2	130.46	-1.18674	0.4605	-2.57707	0.00996424	0.0460482
LotjaGi1g1v0285800	E3 ubiquitin-protein ligase	998.904	0.00285886	0.260749	0.010964	0.991252	0.99511
LotjaGi3g1v0439200_LC	Myb transcription factor	483.53	-1.18672	0.493873	-2.40289	0.016266	0.0640298
LotjaGi1g1v0005100	Nudix family hydrolase	1561.95	-1.18653	0.487086	-2.43598	0.0148514	0.0601509
LotjaGi3g1v0095600	transmembrane protein, putative (Protein of unknown function, DUF538)	549.792	-1.1861	0.258084	-4.59579	4.31115e-06	0.000326372
LotjaGi1g1v0286900	F-box protein family	327.681	0.0934333	0.230916	0.40462	0.685757	0.801793
LotjaGi1g1v0287000	Starch synthase, chloroplastic/amyloplastic	474.54	0.119431	0.21029	0.567934	0.57008	0.711619
LotjaGi1g1v0127500	Kazal-type serine protease inhibitor	326.406	-1.18555	0.270379	-4.38479	1.16098e-05	0.000620965
LotjaGi1g1v0287700	Protein ABIL2	478.04	-0.0511712	0.286944	-0.178332	0.858462	0.916249
LotjaGi1g1v0769500	Epoxide hydrolase 2	280.38	-1.18551	0.413422	-2.86755	0.00413661	0.0255887
LotjaGi2g1v0286300	S-adenosylmethionine decarboxylase proenzyme	23593.8	-1.184	0.157222	-7.53075	5.04511e-14	3.54885e-11
LotjaGi1g1v0674100	Ubiquitin, putative	1199.41	-1.18361	0.339475	-3.48659	0.000489214	0.00643487
LotjaGi1g1v0681300	Receptor-like kinase	947.183	-1.18273	0.448406	-2.63764	0.00834848	0.0409797
LotjaGi1g1v0555500	Monosaccharide-sensing protein 2	317.667	-1.1824	0.419706	-2.8172	0.00484442	0.0285632
LotjaGi3g1v0120700	imidazolonepropionase (Protein of unknown function, DUF642)	3290.26	-1.18112	0.225309	-5.2422	1.58672e-07	2.69951e-05
LotjaGi1g1v0288900	Defective in meristem silencing 3	110.685	0.197726	0.221881	0.891138	0.372855	0.535753
LotjaGi1g1v0289100	Importin subunit beta-1	1815.81	0.112149	0.129382	0.866809	0.386047	0.547697
LotjaGi3g1v0419300_LC	Ion channel CASTOR	76.9845	-1.18102	0.52917	-2.23183	0.0256262	0.0868603
LotjaGi1g1v0289300	Thylakoid lumenal 17.4 kDa protein, chloroplastic	293.622	0.0447981	0.288455	0.155304	0.876582	0.927993
LotjaGi4g1v0362900	HXXXD-type acyl-transferase family protein	1687.16	-1.18045	0.452789	-2.60706	0.00913238	0.0434762
LotjaGi6g1v0008800	30S ribosomal protein S3	4163.45	-1.18041	0.237346	-4.97338	6.57964e-07	8.58052e-05
LotjaGi1g1v0290100	Gamma-tubulin complex component	388.393	-0.15928	0.231822	-0.687078	0.492033	0.64474
LotjaGi3g1v0430300_LC	UDP-N-acetylglucosamine--N-acetylmuramyl-(pentapeptide) pyrophosphoryl-undecaprenol N-acetylglucosamine transferase	91.733	-1.18031	0.73165	-1.61322	0.106697	0.228716
LotjaGi1g1v0290300	Protein yippee-like	1190.33	0.0545021	0.249249	0.218665	0.826911	0.898628
LotjaGi1g1v0632100	Short-chain dehydrogenase/reductase	262.103	-1.18028	0.27877	-4.23386	2.2971e-05	0.000932213
LotjaGi1g1v0290600_LC	myosin XI D	120.066	0.100212	0.321809	0.311404	0.755494	0.85101
LotjaGi4g1v0103100	Caffeoyl CoA O-methyltransferase	924.743	-1.17972	0.424727	-2.7776	0.00547616	0.0308894
LotjaGi1g1v0646100	5-methyltetrahydropteroyltriglutamate--homocysteine methyltransferase	20950.9	-1.17919	0.535959	-2.20016	0.0277956	0.0917986
LotjaGi1g1v0291000_LC	tRNA uridine 5-carboxymethylaminomethyl modification enzyme MnmG	148.085	0.343407	0.39955	0.859486	0.390073	0.551884
LotjaGi2g1v0440500	Plant/K16L22-9 protein, putative	115.316	-1.17811	0.436382	-2.69974	0.00693946	0.0361503
LotjaGi4g1v0214100	40S ribosomal protein S13	4993.47	-1.17795	0.323962	-3.63607	0.000276831	0.00448731
LotjaGi4g1v0290800	Ribonuclease H2 subunit C	107.805	-1.17729	0.50002	-2.35449	0.0185482	0.0700219
LotjaGi2g1v0366700	Histone H4	778.952	-1.1772	0.420044	-2.80257	0.00506966	0.0294698
LotjaGi5g1v0020700_LC	Adenylate kinase family protein	603.495	-1.17694	0.407059	-2.89132	0.00383631	0.0243578
LotjaGi5g1v0160300	Cysteine-rich repeat secretory protein	150.904	-1.17604	0.432759	-2.71755	0.00657677	0.0348602
LotjaGi1g1v0292600	Yellow stripe-like transporter 1	780.771	0.150088	0.212264	0.707082	0.479516	0.634317
LotjaGi6g1v0361100	indoleacetic acid-induced protein 8	87.8255	-1.17588	0.355375	-3.30883	0.00093687	0.00975227
LotjaGi4g1v0232500	Phosphate translocator	299.831	-1.17515	0.631634	-1.86049	0.0628162	0.158512
LotjaGi4g1v0432900_LC	Pentatricopeptide repeat (PPR) superfamily protein	2024.6	-1.17492	0.265332	-4.42813	9.50534e-06	0.000554223
LotjaGi4g1v0246700	C2 calcium/lipid-binding and GRAM domain protein	178.228	-1.17488	0.586177	-2.00432	0.0450361	0.126749
LotjaGi1g1v0443800	Pyruvate decarboxylase	1409.03	-1.1748	0.3396	-3.45936	0.000541455	0.00681769
LotjaGi3g1v0187300	Kinase family protein	52.2329	-1.17472	0.395619	-2.96932	0.00298464	0.0206725
LotjaGi1g1v0190200	Protein Asterix	1074.6	-1.17465	0.317836	-3.69577	0.00021922	0.00384925
LotjaGi4g1v0338100_LC	Pentatricopeptide repeat-containing protein	2131.31	-1.17448	0.498135	-2.35775	0.0183862	0.0696475
LotjaGi1g1v0751900_LC	Phloem-specific lectin	451.28	-1.17437	0.464162	-2.53009	0.0114032	0.0503141
LotjaGi1g1v0294300	protein kinase family protein	880.074	0.15196	0.263298	0.577139	0.563845	0.706229
LotjaGi5g1v0005400	Tubulin beta chain	687.497	-1.17407	0.529402	-2.21774	0.0265728	0.0890137
LotjaGi3g1v0233100	Organic cation transporter, putative	220.431	-1.17403	0.475735	-2.46783	0.0135936	0.0568043
LotjaGi3g1v0354500	VQ motif protein	191.394	-1.17374	0.51143	-2.29501	0.0217324	0.0778401
LotjaGi3g1v0230000_LC	S-adenosyl-L-methionine-dependent methyltransferases superfamily protein	87.8532	-1.17319	0.433732	-2.70488	0.00683298	0.0357561
LotjaGi4g1v0312800	S-adenosylmethionine synthase	3931.4	-1.17257	0.307414	-3.81429	0.000136575	0.002861
LotjaGi2g1v0233400	Ectonucleotide pyrophosphatase/phosphodiesterase	255.618	-1.17247	0.377356	-3.10706	0.00188955	0.0153257
LotjaGi1g1v0646800	Transducin/WD40 repeat protein	510.543	-1.17198	0.276548	-4.2379	2.25625e-05	0.000925813
LotjaGi1g1v0295600	Polyadenylate-binding protein	3513.53	0.00755163	0.123952	0.0609237	0.95142	0.971186
LotjaGi3g1v0255700	Solanesyl diphosphate synthase	126.282	-1.17189	0.373001	-3.14179	0.0016792	0.014226
LotjaGi4g1v0046300	Pentatricopeptide repeat-containing family protein	409.149	-1.17137	0.407383	-2.87537	0.00403559	0.0251337
LotjaGi6g1v0362800	50S ribosomal protein L2, putative	542.413	-1.17068	0.331291	-3.5337	0.000409791	0.0057897
LotjaGi2g1v0370400	Histone H2B	1498.06	-1.17054	0.36314	-3.22339	0.00126681	0.0118851
LotjaGi5g1v0274000	GATA transcription factor	901.904	-1.17025	0.511756	-2.28673	0.0222116	0.079005
LotjaGi2g1v0349400	Upstream activation factor subunit spp27	788.755	-1.16982	0.347765	-3.36383	0.000768702	0.00858291
LotjaGi1g1v0730600	Elongation factor Tu	1229.6	-1.16948	0.355736	-3.28748	0.00101087	0.0102725
LotjaGi1g1v0297600	Late embryogenesis abundant (LEA) hydroxyproline-rich glycoprotein family	519.306	0.211437	0.316861	0.667287	0.504589	0.656707
LotjaGi4g1v0182200	Armadillo/beta-catenin-like repeat protein	215.069	-1.16942	0.313278	-3.73287	0.000189312	0.00349324
LotjaGi4g1v0443800	DUF1005 family protein	60.5893	-1.16866	0.509827	-2.29226	0.0218904	0.0782722
LotjaGi1g1v0298000	F-box protein family	94.7141	-0.221742	0.244887	-0.905486	0.365208	0.528494
LotjaGi1g1v0742600	30S ribosomal protein S7	4970.69	-1.16827	0.302941	-3.85643	0.000115054	0.00258543
LotjaGi3g1v0343500_LC	Exocyst complex component 8	606.079	-1.16782	0.34267	-3.408	0.000654416	0.00777877
LotjaGi3g1v0260300_LC	Retrotransposon protein, putative, Ty3-gypsy subclass	1654.55	-1.16751	0.2389	-4.88703	1.02367e-06	0.000118222
LotjaGi1g1v0596200	Maternal effect embryo arrest protein	357.414	-1.16732	0.32401	-3.60272	0.000314909	0.00485972
LotjaGi1g1v0335600	Bidirectional sugar transporter SWEET	560.021	-1.1667	0.711193	-1.64049	0.100904	0.220264
LotjaGi1g1v0641400	Ribosomal protein	428.313	-1.16662	0.609306	-1.91467	0.0555348	0.146259
LotjaGi2g1v0333600	Tetraspanin	96.5253	-1.16622	0.46451	-2.51064	0.0120512	0.052269
LotjaGi1g1v0299800	O-methyltransferase, putative	3087.3	-0.0820701	0.203213	-0.403862	0.686314	0.802164
LotjaGi1g1v0300100	28 kDa ribonucleoprotein, chloroplastic	86.9283	-0.23577	0.313283	-0.752578	0.451704	0.610042
LotjaGi3g1v0238200_LC	Glycosyltransferase	594.521	-1.16615	0.393337	-2.96477	0.0030291	0.0208772
LotjaGi4g1v0300700	Histone H4	3396.48	-1.16589	0.294069	-3.96469	7.34927e-05	0.00192985
LotjaGi1g1v0064900	UBX domain-containing protein, putative	490.868	-1.16499	0.463337	-2.51434	0.0119254	0.0519354
LotjaGi6g1v0001100_LC	Small ribosomal protein 4	777.964	-1.16472	0.386533	-3.01325	0.00258462	0.0188019
LotjaGi4g1v0312000	wall-associated receptor kinase-like protein	149.675	-1.16467	0.446048	-2.61109	0.00902537	0.0431995
LotjaGi2g1v0423500	Zinc finger family protein	50.5199	-1.16441	0.6656	-1.74942	0.0802188	0.187449
LotjaGi1g1v0301200	Calcium-binding endonuclease/exonuclease/phosphatase family	116.559	-0.339297	0.394222	-0.860676	0.389416	0.551172
LotjaGi5g1v0309700	Stem-specific protein TSJT1	1727.33	-1.16379	0.335074	-3.47322	0.000514246	0.00660211
LotjaGi5g1v0037800	Transmembrane protein, putative	909.116	-1.16374	0.366438	-3.17582	0.00149416	0.0131857
LotjaGi2g1v0364900	Ascorbate peroxidase	23044.5	-1.16362	0.329695	-3.52939	0.000416517	0.00583853
LotjaGi1g1v0302100	Unc93-like protein 2	559.578	-0.149076	0.354227	-0.420849	0.673865	0.792945
LotjaGi4g1v0249400	DNA-directed RNA polymerase subunit	158.219	-1.16278	0.301586	-3.85554	0.000115474	0.00258837
LotjaGi3g1v0105800	50S ribosomal L18	3755.57	-1.16269	0.364597	-3.18896	0.00142785	0.0127676
LotjaGi1g1v0302400	DNA-binding protein BIN4	105.673	0.279438	0.377151	0.740917	0.458744	0.616287
LotjaGi4g1v0408100	U-box domain-containing family protein	307.202	-1.16264	0.45189	-2.57285	0.0100865	0.0464442
LotjaGi3g1v0192400	Proline-rich family protein	108.604	-1.16204	0.543122	-2.13956	0.0323903	0.101372
LotjaGi1g1v0387700	Phosphatase 2C family protein	172.972	-1.16196	0.312017	-3.72403	0.000196071	0.00356973
LotjaGi2g1v0385800	Thioredoxin	903.059	-1.16173	0.29523	-3.93498	8.32031e-05	0.00209706
LotjaGi1g1v0675300	Replication protein A 14 kDa subunit B	61.4462	-1.16129	0.437585	-2.65387	0.00795741	0.0396725
LotjaGi1g1v0303300	COP1-interacting-like protein, putative	355.886	-0.0581539	0.373447	-0.155722	0.876252	0.927827
LotjaGi1g1v0303400	Transducin/WD40 repeat-like superfamily protein	2326.28	0.0135814	0.225274	0.0602883	0.951926	0.971427
LotjaGi6g1v0085400	Trafficking protein particle complex subunit 12	392.359	-1.16078	0.355067	-3.26917	0.00107862	0.0107045
LotjaGi5g1v0334200	RING-finger ubiquitin ligase	635.912	-1.15976	0.387452	-2.9933	0.00275977	0.0196753
LotjaGi1g1v0303900	Alcohol dehydrogenase, putative	809.443	0.0154273	0.138439	0.111437	0.91127	0.948586
LotjaGi1g1v0304000	WD repeat domain phosphoinositide-interacting protein	659.196	0.365605	0.393459	0.929206	0.352782	0.515996
LotjaGi3g1v0097700	NAD(P)H dehydrogenase (Quinone)	162.525	-1.15932	0.449752	-2.57768	0.00994656	0.0460031
LotjaGi1g1v0304500_LC	S-adenosyl-L-methionine-dependent methyltransferases superfamily protein	149.782	-0.00505746	0.22627	-0.0223515	0.982168	0.989681
LotjaGi1g1v0677600_LC	Vacuole membrane protein 1	216.561	-1.15928	0.227193	-5.10261	3.3501e-07	5.13659e-05
LotjaGi5g1v0269800_LC	Extensin	40018.4	-1.15925	0.358827	-3.23066	0.00123503	0.0116884
LotjaGi1g1v0065300	50S ribosomal protein L30	316.941	-1.15913	0.189447	-6.11848	9.44717e-10	3.32268e-07
LotjaGi1g1v0305000	Methyl esterase 17	829.997	-0.177156	0.205032	-0.864039	0.387566	0.549174
LotjaGi1g1v0710600	HR-like lesion-inducing protein-related protein	756.631	-1.15896	0.314235	-3.68821	0.000225837	0.0039298
LotjaGi1g1v0564900	BZIP transcription factor	1119.08	-1.15865	0.291095	-3.98033	6.88202e-05	0.00185113
LotjaGi1g1v0779600	DUF868 family protein (DUF868)	105.065	-1.15858	0.386361	-2.9987	0.00271138	0.0194137
LotjaGi4g1v0165100	Xyloglucan endotransglucosylase/hydrolase	196.855	-1.15852	0.438496	-2.64204	0.00824091	0.0406149
LotjaGi5g1v0300100	Tubulin beta chain	3950.35	-1.15757	0.240198	-4.81922	1.44122e-06	0.000150022
LotjaGi1g1v0306000	Pectin lyase-like superfamily protein, putative	55.6779	-0.230032	0.257555	-0.893135	0.371785	0.534852
LotjaGi1g1v0798800	26S protease regulatory subunit	195.617	-1.15729	0.262009	-4.41701	1.00076e-05	0.00056938
LotjaGi2g1v0298400	DUF538 family protein (Protein of unknown function, DUF538)	452.101	-1.15654	0.33892	-3.41243	0.000643866	0.00769152
LotjaGi1g1v0306800_LC	Pentatricopeptide repeat-containing protein, putative	405.582	0.151288	0.267289	0.566008	0.571388	0.712409
LotjaGi5g1v0031600	Ran gtpase-activating protein 2	227.902	-1.15618	0.39953	-2.89384	0.0038056	0.0242242
LotjaGi3g1v0383900	Kinase family protein	82.9877	-1.15613	0.367303	-3.14762	0.00164605	0.0140581
LotjaGi3g1v0534800	Ubiquitin-conjugating enzyme E2	635.919	-1.1561	0.427961	-2.70141	0.00690472	0.0360259
LotjaGi1g1v0579400	Laccase	181.144	-1.15532	0.409068	-2.82427	0.00473886	0.0280692
LotjaGi2g1v0429600	Expansin-like protein	838.688	-1.15503	0.518539	-2.22747	0.025916	0.0874782
LotjaGi1g1v0534900_LC	Formate--tetrahydrofolate ligase	109.54	-1.1548	0.359342	-3.21366	0.00131055	0.0121376
LotjaGi1g1v0307900	Potassium transporter	684.358	-0.108163	0.230136	-0.469997	0.638357	0.765125
LotjaGi3g1v0113300_LC	NADPH:quinone oxidoreductase-like protein	777.889	-1.15456	0.249101	-4.63491	3.5709e-06	0.000291871
LotjaGi6g1v0154500	Protein transport SEC13-like protein	1328.99	-1.15434	0.252981	-4.56295	5.04402e-06	0.000364757
LotjaGi1g1v0308400	Poly(A) RNA polymerase cid14	69.6946	-0.0447475	0.294193	-0.152103	0.879106	0.929525
LotjaGi4g1v0068900	selenoprotein family protein	1066.51	-1.1539	0.271349	-4.25246	2.11433e-05	0.000884324
LotjaGi1g1v0201800	Retrovirus-related Pol polyprotein from transposon TNT 1-94	89.3347	-1.15348	0.531996	-2.16821	0.0301427	0.0965906
LotjaGi3g1v0200000	Macrophage migration inhibitory factor family protein	3334.12	-1.15326	0.24721	-4.66511	3.08452e-06	0.000262274
LotjaGi1g1v0308800	Transporter-related family protein	83.6287	-0.219524	0.321416	-0.68299	0.494613	0.647238
LotjaGi6g1v0315400	GDSL esterase/lipase	340.327	-1.15228	0.57638	-1.99916	0.0455907	0.127968
LotjaGi6g1v0184000	Pectin lyase-like superfamily protein	499.582	-1.15213	0.304854	-3.77928	0.000157285	0.003102
LotjaGi3g1v0395500_LC	Phospholipid-transporting ATPase tat-1	290.986	-1.152	0.506141	-2.27605	0.022843	0.0805612
LotjaGi1g1v0227700	Glyoxal oxidase-related protein	97.7563	-1.15197	0.266726	-4.31894	1.56782e-05	0.000744248
LotjaGi3g1v0023200	60S ribosomal L28-like protein	4753.45	-1.15113	0.296973	-3.87622	0.000106092	0.00246271
LotjaGi5g1v0167900	Tryptophan synthase beta chain	101.844	-1.15095	0.331679	-3.47009	0.000520291	0.00664329
LotjaGi3g1v0234200	Histone H2A	3076.75	-1.15083	0.220999	-5.20741	1.91492e-07	3.17507e-05
LotjaGi1g1v0562500	V-type proton ATPase proteolipid subunit	5847.71	-1.15082	0.308054	-3.73578	0.000187136	0.00347519
LotjaGi1g1v0268900	O-methyltransferase	978.657	-1.15079	0.653286	-1.76154	0.0781462	0.18407
LotjaGi2g1v0166400	4,5-dioxygenase-like protein	464.255	-1.15038	0.289328	-3.97604	7.00724e-05	0.00186536
LotjaGi1g1v0785800	Peptidyl-prolyl cis-trans isomerase	414.404	-1.15028	0.405081	-2.83963	0.00451666	0.0271831
LotjaGi1g1v0310400	Protein CPR-5	500.829	-0.0509968	0.191779	-0.265915	0.790305	0.874504
LotjaGi1g1v0465500	Early nodulin-like protein	794.274	-1.1499	0.22777	-5.04851	4.45278e-07	6.34124e-05
LotjaGi5g1v0225500	60S ribosomal protein L18	5972.25	-1.14899	0.279261	-4.1144	3.88194e-05	0.00129031
LotjaGi5g1v0240600	Protein translocase subunit SecA	102.471	-1.14863	0.551665	-2.08211	0.0373325	0.111704
LotjaGi1g1v0311100_LC	Retrotransposon protein, putative, Ty3-gypsy subclass	205.161	-0.257478	0.302052	-0.852432	0.393975	0.555475
LotjaGi4g1v0328100	WD40 repeat-like protein	1005.22	-1.14855	0.365266	-3.14443	0.00166409	0.01416
LotjaGi3g1v0370300	Elongation factor	669.59	-1.14684	0.33828	-3.39021	0.000698381	0.00809361
LotjaGi1g1v0311500	Na(+)-translocating NADH-quinone reductase subunit A	150.088	-0.16213	0.234053	-0.692708	0.488493	0.641876
LotjaGi1g1v0311700	4-alpha-glucanotransferase	621.034	-0.132629	0.178715	-0.742127	0.458011	0.61573
LotjaGi4g1v0404500	Mitochondrial carrier protein, putative	329.561	-1.14663	0.307465	-3.7293	0.000192011	0.0035233
LotjaGi1g1v0311900	Kelch repeat-containing protein	1321.54	0.288151	0.307191	0.938021	0.348234	0.511826
LotjaGi4g1v0088600_LC	Thioredoxin-like protein 4B	25706.6	-1.14629	0.459209	-2.49622	0.0125526	0.0537706
LotjaGi1g1v0312100	GTPase obg	945.2	-0.0446222	0.155927	-0.286174	0.774745	0.863788
LotjaGi4g1v0105100	GTPase-activating protein pac-1	60.3877	-1.14608	0.700945	-1.63504	0.10204	0.221984
LotjaGi2g1v0232600	MYB-like transcription factor family protein	96.0212	-1.14584	0.569035	-2.01365	0.0440459	0.124964
LotjaGi5g1v0290200	Phosphatidylinositol:ceramide inositolphosphotransferase	455.613	-1.14572	0.181028	-6.32897	2.46804e-10	9.39189e-08
LotjaGi1g1v0599100	Glycosyltransferase	373.18	-1.14462	0.627709	-1.82349	0.06823	0.16808
LotjaGi6g1v0232900	Glutaredoxin	1594.51	-1.14405	0.2929	-3.90594	9.38604e-05	0.0022672
LotjaGi3g1v0529800	Gag polyprotein	51.1033	-1.14405	0.385522	-2.96752	0.0030021	0.0207589
LotjaGi1g1v0313600_LC	LINE-1 reverse transcriptase like	93.2396	0.247321	0.382476	0.64663	0.517872	0.668775
LotjaGi1g1v0314100	Ribonucleoside-diphosphate reductase	54.8867	-0.403849	0.5104	-0.791241	0.428804	0.589367
LotjaGi1g1v0691700	Peptide upstream ORF protein, putative	1589.2	-1.14325	0.375029	-3.04842	0.00230049	0.0174437
LotjaGi5g1v0267300	Amino acid transporter, putative	112.962	-1.14256	0.394828	-2.89382	0.00380592	0.0242242
LotjaGi6g1v0302700	Peptide methionine sulfoxide reductase msrB	58.1764	-1.14234	0.532782	-2.14411	0.0320244	0.100634
LotjaGi3g1v0367900	Histone H2A	3357.59	-1.1414	0.298243	-3.82707	0.000129678	0.00275914
LotjaGi5g1v0179900	Protein KINESIN LIGHT CHAIN-RELATED 3	107.912	-1.1404	0.513074	-2.22268	0.0262371	0.0882275
LotjaGi5g1v0357900	Glutathione S-transferase	3595.19	-1.14029	0.366681	-3.10977	0.00187235	0.0152877
LotjaGi1g1v0315000	3-methyl-2-oxobutanoate hydroxymethyltransferase	327.224	0.237463	0.249697	0.951003	0.341603	0.505104
LotjaGi2g1v0236800	Actin	1566.12	-1.14029	0.214508	-5.31583	1.06174e-07	2.03905e-05
LotjaGi1g1v0315300	Meiosis arrest female protein 1	67.8757	-0.386688	0.432232	-0.894629	0.370985	0.534112
LotjaGi1g1v0714300	V-type proton ATPase subunit F	759.979	-1.14024	0.316061	-3.60766	0.000308965	0.00480698
LotjaGi4g1v0265400	Receptor-like kinase	929.379	-1.14003	0.465641	-2.4483	0.0143532	0.0588241
LotjaGi5g1v0244100	Transmembrane protein, putative	259.22	-1.13989	0.401912	-2.83617	0.00456588	0.0274087
LotjaGi1g1v0406000	RING/U-box superfamily protein	56.059	-1.13761	0.332836	-3.41791	0.00063103	0.00757399
LotjaGi1g1v0727400	ARM repeat protein interacting WITH ABF2 protein	56.3649	-1.13758	0.552179	-2.06017	0.0393818	0.116041
LotjaGi4g1v0436100	Late embryogenesis abundant hydroxyproline-rich glycoprotein	252.781	-1.1375	0.357944	-3.17786	0.00148367	0.0131452
LotjaGi4g1v0319200	Pectinesterase	199.983	-1.13648	0.358543	-3.16971	0.00152593	0.0133364
LotjaGi1g1v0709800	Phosphate transporter	646.372	-1.13632	0.564296	-2.0137	0.0440413	0.124964
LotjaGi1g1v0316400	DNA-directed RNA polymerase I subunit rpa43	363.335	-0.0449327	0.241635	-0.185953	0.852481	0.912634
LotjaGi1g1v0316800	TLD domain-containing protein	1085.77	0.163065	0.205292	0.794306	0.427017	0.587642
LotjaGi1g1v0316900	UPF0235 protein	327.794	0.0946931	0.173828	0.544753	0.585924	0.723703
LotjaGi1g1v0317000	WD-repeat protein, putative	234.931	0.209544	0.342409	0.61197	0.540557	0.687483
LotjaGi1g1v0317200	Histone-lysine N-methyltransferase	55.4151	-0.181257	0.307414	-0.589616	0.555448	0.699333
LotjaGi4g1v0456700	Calcium binding family protein	463.445	-1.13587	0.461409	-2.46173	0.0138267	0.0574374
LotjaGi3g1v0210500	Auxin influx transporter	655.639	-1.13402	0.352331	-3.21862	0.00128807	0.0120129
LotjaGi6g1v0295900	Cdp-diacylglycerol--glycerol-3-phosphate 3-phosphatidyltransferase, putative	431.892	-1.1336	0.334768	-3.38621	0.000708641	0.00817173
LotjaGi1g1v0317600	Hexosyltransferase	201.688	-0.139373	0.329492	-0.422994	0.6723	0.791585
LotjaGi1g1v0566800	High mobility group protein	8042.55	-1.13306	0.335739	-3.37484	0.000738591	0.00839203
LotjaGi1g1v0184700	Two-component response regulator	349.162	-1.13281	0.297701	-3.80521	0.000141685	0.00291359
LotjaGi4g1v0320700	SAUR-like auxin-responsive family protein	124.717	-1.13251	0.459781	-2.46315	0.0137722	0.0573236
LotjaGi1g1v0318700	Phosphatidylinositol 4-kinase, putative	144.509	-0.13187	0.348524	-0.378368	0.705157	0.816575
LotjaGi1g1v0318800	NAC domain protein	1078.78	0.141442	0.235309	0.601093	0.547778	0.693192
LotjaGi3g1v0089100	Peptidylprolyl isomerase	1730.28	-1.13117	0.305036	-3.70833	0.000208628	0.00372244
LotjaGi5g1v0225200	60S ribosomal protein L22, putative	1751.66	-1.13088	0.288481	-3.92011	8.85088e-05	0.00219189
LotjaGi5g1v0185700	Thioredoxin-like protein TxlA	261.008	-1.13064	0.401629	-2.81513	0.00487579	0.0286972
LotjaGi1g1v0583500	Receptor-like kinase	277.745	-1.13061	0.359346	-3.14631	0.00165346	0.0141006
LotjaGi1g1v0319400	GDP-mannose transporter	457.588	-0.00753247	0.215442	-0.0349629	0.972109	0.983207
LotjaGi1g1v0594200	Histone H4	888.419	-1.13027	0.407676	-2.77248	0.0055631	0.0312301
LotjaGi1g1v0703800	Cytochrome oxidase complex assembly protein	234.918	-1.12982	0.301645	-3.74551	0.000180028	0.00338654
LotjaGi4g1v0134200	GDSL esterase/lipase family	262.076	-1.12961	0.439635	-2.56942	0.0101869	0.046742
LotjaGi1g1v0320100	U-box domain-containing protein	161.866	-0.170754	0.289647	-0.589526	0.555508	0.699371
LotjaGi6g1v0326400	Ethylene-responsive transcription factor, putative	143.16	-1.12937	0.592667	-1.90557	0.0567065	0.148102
LotjaGi1g1v0326200	Trafficking protein particle complex subunit 2	361.566	-1.12919	0.260427	-4.3359	1.45165e-05	0.000705789
LotjaGi2g1v0457400	Glycoprotein membrane GPI-anchored protein	892.39	-1.12849	0.309228	-3.64939	0.000262866	0.00433067
LotjaGi1g1v0321100	S-adenosyl-L-methionine-dependent methyltransferases superfamily protein	1674.28	0.0509282	0.294299	0.173049	0.862613	0.919157
LotjaGi1g1v0051200	Peptidyl-prolyl cis-trans isomerase	159.762	-1.12826	0.355214	-3.1763	0.00149168	0.0131788
LotjaGi1g1v0601800	Scarecrow transcription factor family protein	569.524	-1.12822	0.367262	-3.07198	0.00212644	0.0165753
LotjaGi1g1v0510000	40S ribosomal protein S19	1295.04	-1.128	0.281527	-4.00673	6.15644e-05	0.00174068
LotjaGi1g1v0321700	Kinase family protein	1720.56	-0.13078	0.189858	-0.688831	0.49093	0.643911
LotjaGi1g1v0573600	Lectin protein kinase family protein	133.879	-1.12721	0.28766	-3.91856	8.90805e-05	0.00219514
LotjaGi1g1v0322000_LC	Lipoxygenase	150.033	-0.0183878	0.476083	-0.038623	0.969191	0.981478
LotjaGi3g1v0514400	Endoglucanase	80.0396	-1.12676	0.349775	-3.22139	0.00127569	0.0119262
LotjaGi1g1v0783700_LC	nodulin MtN21 /EamA-like transporter family protein	1617.25	-1.12656	0.370551	-3.04022	0.00236406	0.0177423
LotjaGi1g1v0322500	Farnesylcysteine lyase	1531.05	-0.0381769	0.174287	-0.219046	0.826614	0.89845
LotjaGi1g1v0240900_LC	Retrovirus-related Pol polyprotein from transposon TNT 1-94	253.974	-1.12649	0.283578	-3.97241	7.11485e-05	0.00188751
LotjaGi1g1v0322700	NAD-dependent protein deacylase	290.079	0.0692997	0.272686	0.254137	0.79939	0.881133
LotjaGi1g1v0681400	Pyruvate kinase	166.728	-1.12642	0.230651	-4.88365	1.04137e-06	0.00011967
LotjaGi1g1v0637000	Xyloglucan endotransglucosylase/hydrolase	3547.97	-1.12593	0.295104	-3.81538	0.000135973	0.00285384
LotjaGi1g1v0725400	RNA-binding family protein	70.19	-1.12587	0.423778	-2.65675	0.00788986	0.0394374
LotjaGi1g1v0323300	Amino acid permease	341.808	-0.148771	0.208499	-0.713534	0.475515	0.630931
LotjaGi6g1v0086500	Lipoxygenase domain-containing 1	1901.65	-1.12578	0.518861	-2.16971	0.0300287	0.0963851
LotjaGi4g1v0217400	Expansin-like protein	1921.99	-1.12544	0.419109	-2.68532	0.00724608	0.0372911
LotjaGi1g1v0557900	60S ribosomal protein L5	1465.56	-1.12482	0.494079	-2.27659	0.0228106	0.0804715
LotjaGi1g1v0324000	Beta-galactosidase	51.9483	0.0113457	0.467717	0.0242577	0.980647	0.988666
LotjaGi2g1v0303900	60S ribosomal L34-like protein	5934.65	-1.12466	0.265576	-4.23479	2.2877e-05	0.000932213
LotjaGi6g1v0298900	tRNA dimethylallyltransferase	285.514	-1.12449	0.375521	-2.99447	0.00274922	0.0196181
LotjaGi1g1v0324300	Aspartic proteinase Asp1	423.646	0.118641	0.195992	0.605333	0.544958	0.690848
LotjaGi1g1v0601000	basic helix-loop-helix (bHLH) DNA-binding superfamily protein	98.497	-1.12413	0.576927	-1.94848	0.0513574	0.138547
LotjaGi6g1v0132100	Chaperone protein dnaJ	74.4172	-1.12387	0.378881	-2.96628	0.00301424	0.0208071
LotjaGi1g1v0325800	CBS domain-containing protein	222.232	-0.133537	0.18878	-0.707364	0.47934	0.634157
LotjaGi1g1v0397200	Proteasome subunit beta type	2463.02	-1.12341	0.258638	-4.34356	1.40194e-05	0.000693887
LotjaGi1g1v0326500	Regulator of chromosome condensation (RCC1) family protein	100.562	-0.0566515	0.269667	-0.210079	0.833606	0.902289
LotjaGi1g1v0326600	Poly(A) RNA polymerase GLD2	175.223	0.124772	0.23769	0.524937	0.599627	0.734132
LotjaGi1g1v0326700	Poly(A) RNA polymerase GLD2	280.505	-0.0216655	0.206643	-0.104845	0.916499	0.951845
LotjaGi1g1v0651100	Presenilin	284.415	-1.12284	0.354015	-3.17171	0.00151542	0.0132895
LotjaGi6g1v0100700	Short-chain dehydrogenase/reductase	181.589	-1.12258	0.422285	-2.65836	0.00785223	0.039317
LotjaGi1g1v0327000	magnesium transporter NIPA (DUF803)	171.897	-0.182624	0.220344	-0.828813	0.407211	0.567825
LotjaGi5g1v0099000	Ubiquitin, putative	2807	-1.12201	0.323321	-3.47026	0.000519957	0.00664269
LotjaGi5g1v0258600	Glutathione S-transferase	2948.71	-1.12176	0.553952	-2.02501	0.0428666	0.12256
LotjaGi5g1v0303100	Receptor-like kinase	88.9492	-1.12127	0.452412	-2.47843	0.0131963	0.0556111
LotjaGi6g1v0259900_LC	3-phosphoshikimate 1-carboxyvinyltransferase	1591.76	-1.12075	0.259742	-4.31487	1.59698e-05	0.000745805
LotjaGi4g1v0367700	15-cis-zeta-carotene isomerase	549.675	-1.12051	0.26221	-4.27331	1.92594e-05	0.000834085
LotjaGi2g1v0201500	Late embryogenesis abundant protein	558.29	-1.12002	0.464188	-2.41286	0.015828	0.0629028
LotjaGi1g1v0328100	Ferrochelatase	464.965	-0.0120994	0.148526	-0.0814628	0.935074	0.962481
LotjaGi3g1v0388500	Ring finger protein, putative	140.067	-1.11936	0.44067	-2.54014	0.0110808	0.0494233
LotjaGi1g1v0520600	Transmembrane protein, putative	60.7197	-1.11906	0.414469	-2.69998	0.00693444	0.0361322
LotjaGi3g1v0349000	ACT domain-containing protein	394.041	-1.11838	0.423354	-2.64172	0.00824858	0.0406355
LotjaGi1g1v0115900	LIGHT-DEPENDENT SHORT HYPOCOTYLS-like protein (DUF640)	578.372	-1.11738	0.427113	-2.61612	0.00889364	0.0427429
LotjaGi1g1v0328900_LC	pH-response regulator protein palH/RIM21	283.317	0.0390896	0.329563	0.11861	0.905584	0.945331
LotjaGi4g1v0001400	Dehydrogenase/reductase SDR family protein	52.0693	-1.11731	0.430201	-2.59719	0.00939895	0.0443271
LotjaGi1g1v0485600	Isopentenyl-diphosphate delta-isomerase	2650.41	-1.11729	0.291773	-3.82931	0.000128501	0.00274284
LotjaGi4g1v0018700_LC	Receptor-like kinase	3383.95	-1.11677	0.358071	-3.11885	0.00181561	0.0149931
LotjaGi1g1v0329600	Cation-transporting ATPase	1071.68	-0.0548015	0.141878	-0.386258	0.699305	0.812542
LotjaGi2g1v0306900	UDP-galactose transporter, putative	603.64	-1.11593	0.328375	-3.39833	0.000677996	0.00795668
LotjaGi3g1v0531800	Translocon-associated protein subunit alpha	2378.67	-1.11531	0.247347	-4.50909	6.51062e-06	0.000428133
LotjaGi1g1v0239000	Phospho-2-dehydro-3-deoxyheptonate aldolase	588.783	-1.1151	0.551306	-2.02266	0.0431086	0.123085
LotjaGi1g1v0590500_LC	Serine/threonine-protein phosphatase 7 long form like	63.0313	-1.11399	0.381733	-2.91824	0.00352014	0.0230067
LotjaGi1g1v0103200	Calcium uniporter protein, mitochondrial	51.8792	-1.11379	0.383668	-2.903	0.00369605	0.0237998
LotjaGi2g1v0426600	Calmodulin, putative	3714.21	-1.11357	0.289409	-3.84775	0.000119207	0.0026408
LotjaGi1g1v0330700	Protein FRIGIDA	336.712	-0.00986879	0.160839	-0.0613583	0.951074	0.97107
LotjaGi3g1v0174100	Stress responsive A/B barrel domain protein	850.112	-1.11336	0.31007	-3.59068	0.000329821	0.00498467
LotjaGi2g1v0321000	ADP ribosylation factor	3634.18	-1.11221	0.313803	-3.54429	0.000393679	0.00565072
LotjaGi1g1v0331100	BnaC08g30070D protein	723.626	0.257623	0.361403	0.712842	0.475943	0.63121
LotjaGi1g1v0331200	Nuclease domain-containing protein 1	1100.01	-0.10315	0.311031	-0.331638	0.740162	0.840947
LotjaGi1g1v0331400	Nuclease domain-containing protein 1	2844.88	0.12684	0.225171	0.563304	0.573228	0.713783
LotjaGi1g1v0132100	Transmembrane protein 87A	96.7809	-1.11213	0.376973	-2.95015	0.00317615	0.0215139
LotjaGi1g1v0331600	Mitochondrial carrier-like protein	231.311	0.0659514	0.180402	0.36558	0.714678	0.823151
LotjaGi3g1v0359500	Cryptochrome	76.1664	-1.11211	0.590815	-1.88233	0.0597914	0.15355
LotjaGi1g1v0397900	Basic-leucine zipper (BZIP) transcription factor family	815.142	-1.11179	0.284359	-3.90981	9.23706e-05	0.00224054
LotjaGi6g1v0356200_LC	Kinesin-like protein	506.003	-1.11168	0.272546	-4.07886	4.52566e-05	0.00143057
LotjaGi1g1v0332100	Rubredoxin family protein	159.647	-0.0191793	0.381015	-0.0503373	0.959854	0.975997
LotjaGi1g1v0792600	Acid phosphatase/vanadium-dependent haloperoxidase	57.0099	-1.1114	0.333721	-3.33031	0.000867496	0.00930035
LotjaGi3g1v0478600	Serine/threonine-protein phosphatase 2A activator	312.399	-1.11017	0.396109	-2.8027	0.00506774	0.0294683
LotjaGi2g1v0451700	Nucleotide-diphospho-sugar transferases superfamily protein	526.409	-1.10989	0.455761	-2.43524	0.0148818	0.0602326
LotjaGi1g1v0332700	Ethylene-responsive transcription factor	67.7354	0.00864013	0.356401	0.0242428	0.980659	0.988666
LotjaGi1g1v0332800	DCD (Development and cell death) domain protein	112.479	0.0270185	0.276286	0.0977917	0.922098	0.955357
LotjaGi1g1v0332900	WD40 repeat-containing protein	218.878	0.0719694	0.270122	0.266433	0.789906	0.87425
LotjaGi3g1v0269700	Retrotransposon protein, putative, unclassified	194.822	-1.1096	0.480492	-2.3093	0.0209269	0.0757959
LotjaGi1g1v0124400	WD40 repeat-like protein	193.414	-1.10942	0.377987	-2.93506	0.00333483	0.0221984
LotjaGi5g1v0050500	Protein ENHANCED DISEASE RESISTANCE 2-like	237.566	-1.10861	0.382088	-2.90145	0.00371442	0.0238514
LotjaGi5g1v0013400	Dihydroflavonol 4-reductase	73.122	-1.10837	0.648957	-1.70793	0.0876488	0.199879
LotjaGi4g1v0039300	Ycf20-like protein	154.021	-1.1082	0.387049	-2.86319	0.00419396	0.0258235
LotjaGi1g1v0334000	Dual specificity phosphatase family protein	331.66	-0.161042	0.282188	-0.570692	0.568208	0.710084
LotjaGi3g1v0346100	Chloroplast protein	1217.68	-1.10783	0.403752	-2.74385	0.00607241	0.0330967
LotjaGi2g1v0370300	RNA-binding protein	2978.31	-1.10754	0.344789	-3.21223	0.00131708	0.0121898
LotjaGi1g1v0334300	Multifunctional CCA protein	97.0948	-0.24026	0.259131	-0.927176	0.353835	0.51689
LotjaGi1g1v0374800	NAD(P)-binding Rossmann-fold superfamily protein	701.879	-1.10738	0.327097	-3.38547	0.000710559	0.0081756
LotjaGi1g1v0334800	U-box domain-containing protein 4	609.254	-0.19233	0.254791	-0.754855	0.450336	0.608938
LotjaGi1g1v0334900	Kinase family protein	330.754	0.0257148	0.176804	0.145443	0.884361	0.932486
LotjaGi2g1v0312900	Germin-like protein subfamily 1 member 1	319.182	-1.10732	0.242017	-4.57537	4.75369e-06	0.000350126
LotjaGi3g1v0168500	Exostosin-like glycosyltransferase	237.174	-1.1067	0.557048	-1.98673	0.0469525	0.130636
LotjaGi1g1v0335400_LC	L-allo-threonine aldolase	82.5341	0.121249	0.330113	0.367296	0.713398	0.822332
LotjaGi4g1v0374100	Mediator of RNA polymerase II transcription subunit 10	162.506	-1.10639	0.269915	-4.09906	4.14839e-05	0.00134681
LotjaGi1g1v0335700	Pseudouridine synthase	159.714	-0.118368	0.25087	-0.471829	0.637049	0.764189
LotjaGi6g1v0205600	Temperature-induced lipocalin	142.112	-1.10578	0.587124	-1.88339	0.0596479	0.153273
LotjaGi4g1v0399300	DNA-directed RNA polymerase subunit beta	58.7178	-1.1056	0.501106	-2.20631	0.027362	0.0906715
LotjaGi3g1v0153700_LC	Protein MGF 505-11L	418.032	-1.10548	0.535836	-2.06309	0.0391038	0.115544
LotjaGi6g1v0020200	Deleted in split hand/splt foot protein 1	196.775	-1.10541	0.294145	-3.75804	0.000171251	0.00327991
LotjaGi3g1v0128800	DUF936 family protein	52.4697	-1.10524	0.686608	-1.60971	0.107461	0.229716
LotjaGi2g1v0205700	40S ribosomal protein S7	4955.93	-1.1051	0.321144	-3.44114	0.000579265	0.00714587
LotjaGi6g1v0251200_LC	Late embryogenesis abundant protein	156.838	-1.1051	0.554735	-1.99211	0.0463587	0.129482
LotjaGi1g1v0337000	Transposon Ty3-I Gag-Pol polyprotein	579.709	0.062538	0.199538	0.313414	0.753966	0.850194
LotjaGi1g1v0337100_LC	Transducin/WD-like repeat-protein	79.9009	-0.0598147	0.262408	-0.227946	0.819689	0.894182
LotjaGi1g1v0337200	Squamosa promoter-binding-like protein	66.4607	0.308271	0.34853	0.884489	0.376432	0.538838
LotjaGi1g1v0293700	Ubiquitin, putative	3601.88	-1.10503	0.387228	-2.8537	0.00432135	0.0263839
LotjaGi1g1v0337500	F-box family protein	523.063	0.0774819	0.191096	0.405461	0.685139	0.801256
LotjaGi6g1v0005300	cotton fiber protein	9353.01	-1.10503	0.294565	-3.7514	0.00017585	0.00333224
LotjaGi1g1v0337700	Non specific phospholipase C	646.492	-0.075935	0.252265	-0.301013	0.763405	0.856042
LotjaGi1g1v0337800	Mediator of RNA polymerase II transcription subunit 30, putative	355.486	-0.156612	0.165276	-0.947577	0.343345	0.506756
LotjaGi1g1v0450200	Wound-induced protein 1	438.551	-1.10483	0.363341	-3.04074	0.00235997	0.017723
LotjaGi1g1v0338200	Nodulin-like / Major Facilitator Superfamily protein	286.587	0.145004	0.27072	0.535624	0.592219	0.728225
LotjaGi1g1v0561600	SAUR-like auxin-responsive family protein	662.602	-1.10478	0.363218	-3.04164	0.00235293	0.0176912
LotjaGi3g1v0350700	XH/XS domain protein	2768.16	-1.10476	0.277397	-3.98261	6.81618e-05	0.00184155
LotjaGi1g1v0338600	Molybdenum cofactor sulfurase	1467.9	-0.0432882	0.210095	-0.206042	0.836758	0.903679
LotjaGi1g1v0007500	60S ribosomal protein L13	5835.02	-1.10463	0.32776	-3.37025	0.000750988	0.00847069
LotjaGi5g1v0080200	Adenosine kinase, putative	5791.41	-1.10455	0.362694	-3.04539	0.00232379	0.0175479
LotjaGi1g1v0338900	MYND type zinc finger protein	536.572	-0.287209	0.322597	-0.890305	0.373302	0.53624
LotjaGi1g1v0339100	Ribonucleoside-diphosphate reductase subunit beta	232.153	-0.145093	0.195509	-0.74213	0.458008	0.61573
LotjaGi1g1v0728800	Small nuclear ribonucleoprotein Sm D1	1276.04	-1.10402	0.252639	-4.36994	1.24278e-05	0.000649745
LotjaGi6g1v0292500	Kinase family protein	105.077	-1.10359	0.395944	-2.78725	0.00531577	0.0303954
LotjaGi5g1v0326300	Plant basic secretory family protein	491.023	-1.10344	0.664767	-1.65988	0.0969376	0.214551
LotjaGi1g1v0339600	mRNA cap guanine-N7 methyltransferase	244.607	-0.0216393	0.170655	-0.126802	0.899097	0.941439
LotjaGi1g1v0339700	Serine--tRNA ligase	149.724	0.270461	0.307149	0.880554	0.378559	0.540869
LotjaGi6g1v0021400	DNA repair family protein	160.545	-1.10318	0.276056	-3.9962	6.43668e-05	0.00179073
LotjaGi1g1v0523400	Pentatricopeptide repeat-containing family protein	320.065	-1.10302	0.417076	-2.64466	0.00817733	0.040396
LotjaGi2g1v0118100	Eukaryotic translation initiation factor 3 subunit C	365.965	-1.10283	0.263445	-4.18617	2.83696e-05	0.00105536
LotjaGi1g1v0340600	RNA-binding family protein, putative	137.613	0.0136253	0.281363	0.0484262	0.961377	0.976991
LotjaGi1g1v0340700	BEST plant protein match is: (TAIR:plant.1) protein, putative	59.69	0.307791	0.328313	0.937493	0.348505	0.512044
LotjaGi6g1v0355000	UDP-glycosyltransferase	3150.53	-1.10266	0.508539	-2.16829	0.0301364	0.0965837
LotjaGi1g1v0341100	Ring finger protein, putative	594.113	0.14837	0.319842	0.463883	0.642731	0.768899
LotjaGi1g1v0326800	Auxin-responsive family protein	172.463	-1.10241	0.321886	-3.42484	0.000615154	0.00748013
LotjaGi1g1v0341300	ENTH/ANTH/VHS superfamily protein	92.1348	-0.328578	0.428998	-0.76592	0.443724	0.602772
LotjaGi1g1v0341400	Protein DETOXIFICATION	142.633	-0.254237	0.348977	-0.72852	0.466295	0.62315
LotjaGi6g1v0203000	Transmembrane 9 superfamily member	97.9784	-1.10229	0.379383	-2.90549	0.00366682	0.0236701
LotjaGi1g1v0341600	Purine permease-like protein	448.227	0.157639	0.345071	0.456829	0.647794	0.772725
LotjaGi1g1v0005300	3-ketoacyl-CoA thiolase	2536.33	-1.10222	0.539816	-2.04184	0.0411671	0.119388
LotjaGi1g1v0342000	Glutathione s-transferase, putative	1214.44	-0.41719	0.486346	-0.857803	0.391001	0.552759
LotjaGi5g1v0054900	U-box domain-containing protein	361.633	-1.10219	0.436007	-2.52791	0.0114744	0.0505246
LotjaGi3g1v0072000	10 kDa chaperonin	834.309	-1.10125	0.364696	-3.01963	0.0025308	0.0185499
LotjaGi1g1v0487800	AP2-like ethylene-responsive transcription factor	59.7726	-1.10112	0.776853	-1.4174	0.156365	0.298101
LotjaGi4g1v0450700_LC	Subtilisin-like protease	103.192	-1.09976	0.379679	-2.89655	0.00377288	0.0240746
LotjaGi2g1v0140900	60S ribosomal protein L36	2320.89	-1.09915	0.3416	-3.21764	0.00129248	0.0120492
LotjaGi1g1v0342700	Golgi-body localization protein domain isoform 1	875.147	-0.00114564	0.326466	-0.00350921	0.9972	0.998309
LotjaGi1g1v0342800_LC	F-box protein, putative	185.52	-0.0667246	0.327192	-0.203931	0.838408	0.904492
LotjaGi3g1v0316700	NADH dehydrogenase [ubiquinone] 1 alpha subcomplex subunit 6	1981.44	-1.09913	0.24868	-4.41985	9.87699e-06	0.000564125
LotjaGi1g1v0343100	F-box protein, putative	298.998	-0.0854165	0.209051	-0.408591	0.68284	0.79988
LotjaGi1g1v0343200	F-box protein, putative	158.161	-0.059305	0.250131	-0.237096	0.812582	0.89012
LotjaGi1g1v0343300	F-box protein, putative	101.898	-0.0363008	0.208255	-0.174309	0.861623	0.918439
LotjaGi1g1v0343800	F-box protein, putative	138.952	0.0427165	0.268913	0.158849	0.873788	0.926683
LotjaGi4g1v0108000	50S ribosomal protein L25, putative	423.984	-1.09898	0.365462	-3.0071	0.00263749	0.0190729
LotjaGi1g1v0344100_LC	Polynucleotidyl transferase, ribonuclease H-like superfamily protein	63.1378	0.330995	0.365473	0.905663	0.365114	0.528481
LotjaGi1g1v0604900	Phosphoserine phosphatase	405.738	-1.09897	0.323904	-3.3929	0.000691562	0.00805256
LotjaGi1g1v0344600	F-box protein, putative	150.598	0.240667	0.259747	0.926544	0.354164	0.517252
LotjaGi1g1v0698400	HOPW1-1-interacting 2	252.489	-1.09883	0.251096	-4.37614	1.20797e-05	0.000637288
LotjaGi3g1v0422300	Coatomer subunit zeta	806.499	-1.09805	0.288047	-3.81204	0.000137825	0.00286936
LotjaGi1g1v0496200	Ethylene-responsive transcription factor	667.118	-1.09802	0.419999	-2.61433	0.0089403	0.0428531
LotjaGi5g1v0117800	NADH:ubiquinone oxidoreductase subunit	2554.25	-1.0977	0.287541	-3.81755	0.000134785	0.0028366
LotjaGi2g1v0430400	3,5-epimerase/4-reductase	313.002	-1.09761	0.523639	-2.09612	0.0360713	0.108984
LotjaGi5g1v0247700	Hexosyltransferase	1213.17	-1.09751	0.425196	-2.58119	0.00984603	0.0456929
LotjaGi1g1v0345500	Geranylgeranyl transferase type-2 subunit alpha 1	511.675	0.0419195	0.165958	0.252592	0.800584	0.88201
LotjaGi1g1v0552100	TVP38/TMEM64 family membrane protein	461.582	-1.0972	0.261896	-4.18944	2.79645e-05	0.001047
LotjaGi2g1v0319700	Spermidine synthase	1649.79	-1.09712	0.230812	-4.75332	2.00107e-06	0.000191863
LotjaGi3g1v0282500	Dof zinc finger protein	269.08	-1.09548	0.306121	-3.57859	0.000345456	0.00513714
LotjaGi5g1v0243300	Heme-binding protein	849.33	-1.09493	0.152292	-7.18966	6.49548e-13	3.76949e-10
LotjaGi1g1v0346600	FBD-associated F-box protein	332.191	0.0140106	0.330346	0.0424117	0.96617	0.979633
LotjaGi4g1v0218100	3,5-epimerase/4-reductase	3847.56	-1.09472	0.253759	-4.31401	1.60323e-05	0.000745805
LotjaGi4g1v0013600	5'-adenylylsulfate reductase	895.445	-1.09456	0.472801	-2.31506	0.0206095	0.0749856
LotjaGi4g1v0203600	60S ribosomal protein L27	180.344	-1.09439	0.291583	-3.75326	0.000174552	0.00331756
LotjaGi5g1v0354900	Phosphoribosylamine-glycine ligase	190.381	-1.09435	0.357419	-3.06182	0.00219994	0.0169772
LotjaGi2g1v0166100	Vesicle transport protein	431.973	-1.09375	0.346409	-3.15739	0.0015919	0.0137065
LotjaGi1g1v0347400	Sentrin-specific protease	317.285	0.0867462	0.220563	0.393294	0.694102	0.808724
LotjaGi2g1v0286700	60S acidic ribosomal protein	4627.87	-1.0934	0.279091	-3.91773	8.93867e-05	0.00219802
LotjaGi1g1v0347600	PWWP-like protein	277.719	-0.0155418	0.216784	-0.0716926	0.942847	0.967009
LotjaGi1g1v0347700_LC	Chloroplastic group IIA intron splicing facilitator CRS1, chloroplastic	165.211	0.0528909	0.439387	0.120375	0.904186	0.944552
LotjaGi4g1v0090600	Cytochrome c oxidase subunit 6a, mitochondrial	4308.15	-1.09284	0.268482	-4.07044	4.69247e-05	0.00146021
LotjaGi4g1v0206900_LC	UDP-3-O-acyl-N-acetylglucosamine deacetylase	316.744	-1.09157	0.343285	-3.17977	0.00147391	0.0130787
LotjaGi2g1v0227300	Profilin	2032.12	-1.09112	0.332776	-3.27884	0.00104234	0.0104834
LotjaGi3g1v0069900_LC	60S ribosomal protein L37a	2129.72	-1.09096	0.325998	-3.34652	0.000818316	0.00895172
LotjaGi1g1v0348500	14-3-3-like family protein	8505.88	-0.00747846	0.401767	-0.0186139	0.985149	0.991776
LotjaGi1g1v0348600	Divalent-cation tolerance protein CutA	720.665	-0.16212	0.18122	-0.894602	0.371	0.534112
LotjaGi4g1v0210400	Lipid transfer protein	1874.34	-1.09077	0.318726	-3.4223	0.000620939	0.00750722
LotjaGi1g1v0348800_LC	Retrovirus-related Pol polyprotein from transposon TNT 1-94	58.9236	0.232558	0.375029	0.620106	0.535188	0.683433
LotjaGi4g1v0339800	Oxidoreductase/ transition metal ion binding protein	281.083	-1.09015	0.340811	-3.19871	0.00138046	0.0124974
LotjaGi6g1v0044600	Ethylene-responsive transcription factor, putative	76.9075	-1.08906	0.504338	-2.15939	0.0308197	0.0980951
LotjaGi1g1v0266000	1-aminocyclopropane-1-carboxylate oxidase	1175.78	-1.08905	0.445284	-2.44574	0.0144554	0.0590762
LotjaGi5g1v0306900_LC	Protein arginine N-methyltransferase	619.157	-1.0889	0.357046	-3.04976	0.00229028	0.0174081
[truncated: 16,319 more rows]

## Sheet: < 0.5 Log2FC
Gene ID	Annotation	baseMean	log2FoldChange	lfcSE	stat	pvalue	padj
LotjaGi2g1v0033200	Senescence-associated protein	50.3187	-22.6106	3.91762	-5.77151	7.85648e-09	2.1711e-06
LotjaGi2g1v0030100	Ribulose bisphosphate carboxylase large chain	55.7793	-6.86739	2.32679	-2.95145	0.00316289	0.0214616
LotjaGi2g1v0051700	Senescence-associated protein, putative	72.1295	-6.48565	1.78473	-3.63396	0.000279102	0.00450856
LotjaGi2g1v0030400_LC	Senescence-associated protein	95.9189	-6.37415	2.4876	-2.56237	0.0103961	0.0473555
LotjaGi2g1v0046700_LC	G-type lectin S-receptor-like Serine/Threonine-kinase	265.861	-6.21003	1.89657	-3.27435	0.00105904	0.0106017
LotjaGi6g1v0128400_LC	Phthiocerol synthesis polyketide synthase type I PpsD	248.194	-6.13574	2.84295	-2.15823	0.0309102	0.0982633
LotjaGi2g1v0029300	G-type lectin S-receptor-like Serine/Threonine-kinase	65.0688	-6.09448	1.97491	-3.08596	0.00202894	0.0160908
LotjaGi2g1v0027000	Senescence-associated protein	138.859	-5.93795	1.85371	-3.20327	0.00135875	0.0123858
LotjaGi2g1v0045000_LC	G-type lectin S-receptor-like Serine/Threonine-kinase	66.1167	-5.91499	1.70988	-3.4593	0.000541585	0.00681769
LotjaGi2g1v0039500_LC	Senescence-associated protein	765.22	-5.90697	1.52536	-3.87252	0.000107717	0.0024922
LotjaGi2g1v0042700	Senescence-associated protein	74.5094	-5.85515	1.62564	-3.60174	0.00031609	0.00486172
LotjaGi2g1v0037800	Senescence-associated protein	69659.9	-5.79059	1.56942	-3.68965	0.000224567	0.00391063
LotjaGi2g1v0035600_LC	Senescence-associated protein	5246.94	-5.74252	1.46576	-3.91776	8.93747e-05	0.00219802
LotjaGi2g1v0030300	Senescence-associated protein	275.108	-5.70389	1.5379	-3.70889	0.000208172	0.00372002
LotjaGi1g1v0529000_LC	Ribosomal protein S3	188.32	-5.55477	1.65333	-3.35974	0.000780147	0.008669
LotjaGi2g1v0050000	Senescence-associated protein	371.71	-5.52232	1.4191	-3.89141	9.96628e-05	0.00235367
LotjaGi2g1v0046500_LC	rRNA intron-encoded homing endonuclease, putative	10455.6	-5.50708	1.44622	-3.8079	0.000140151	0.00289958
LotjaGi2g1v0028700	Leucine-rich repeat and fibronectin type III domain-containing protein 1	99.2163	-5.46751	1.86598	-2.93009	0.00338862	0.0224358
LotjaGi2g1v0036900	Senescence-associated protein, putative	1796.87	-5.44232	2.7179	-2.00239	0.0452423	0.127175
LotjaGi2g1v0037100_LC	G-type lectin S-receptor-like Serine/Threonine-kinase	52071.8	-5.42552	1.4444	-3.75623	0.00017249	0.00329006
LotjaGi2g1v0032300_LC	G-type lectin S-receptor-like Serine/Threonine-kinase	79.4205	-5.38518	2.02886	-2.65429	0.00794753	0.0396488
LotjaGi6g1v0119600	G-type lectin S-receptor-like Serine/Threonine-kinase	212.897	-5.36283	1.5465	-3.46772	0.000524892	0.00668734
LotjaGi6g1v0109500	Senescence-associated protein	453.178	-5.33679	1.60336	-3.32851	0.000873105	0.00932691
LotjaGi1g1v0242600_LC	NADP-dependent 3-hydroxy acid dehydrogenase YdfG	79.2688	-5.33592	1.94811	-2.73903	0.00616209	0.0334409
LotjaGi2g1v0047000_LC	Band 4.1-like protein 1	1017.52	-5.33287	1.47715	-3.61024	0.000305911	0.00479481
LotjaGi2g1v0039700	Senescence-associated protein	24034.3	-5.26888	1.79921	-2.92845	0.00340658	0.0225075
LotjaGi2g1v0034000	Senescence-associated protein	597777	-5.26506	1.20765	-4.35974	1.30215e-05	0.000666575
LotjaGi2g1v0036100_LC	Senescence-associated protein	78194.9	-5.26402	1.23005	-4.27953	1.87286e-05	0.000825541
LotjaGi2g1v0033000	Senescence-associated protein	190.052	-5.19808	1.60888	-3.23087	0.00123415	0.0116884
LotjaGi6g1v0119500_LC	Senescence-associated protein	70.3959	-5.14907	1.78748	-2.88063	0.00396887	0.0248577
LotjaGi3g1v0487600	High-affinity nitrate transporter 2.2	422.424	-5.14681	1.43725	-3.58101	0.000342272	0.00511588
LotjaGi2g1v0051000	Senescence-associated protein	178.332	-5.10762	1.82099	-2.80485	0.00503394	0.0293542
LotjaGi1g1v0128100	Response to low sulfur 1 protein	91.5665	-5.04732	1.50032	-3.36416	0.000767773	0.00858056
LotjaGi5g1v0122800	Cytochrome c oxidase subunit 2	856.986	-5.03053	1.43956	-3.49448	0.00047498	0.00634756
LotjaGi2g1v0047700_LC	Senescence-associated protein	26059.4	-5.02245	1.36469	-3.68028	0.000232977	0.00399712
LotjaGi3g1v0054300	Phosphate transporter	67.7047	-5.01916	2.28083	-2.20059	0.0277653	0.0917302
LotjaGi2g1v0040500_LC	Phthiocerol synthesis polyketide synthase type I PpsD	121319	-4.98807	1.20546	-4.13789	3.50515e-05	0.00119607
LotjaGi3g1v0268200_LC	Phthiocerol synthesis polyketide synthase type I PpsD	52.9811	-4.95211	1.56774	-3.15875	0.00158446	0.0136689
LotjaGi2g1v0038400_LC	G-type lectin S-receptor-like Serine/Threonine-kinase	157424	-4.89769	1.19428	-4.10097	4.11426e-05	0.00134324
LotjaGi6g1v0128600	Senescence-associated protein	172.814	-4.8537	1.5067	-3.22141	0.00127561	0.0119262
LotjaGi6g1v0065200_LC	Leucine-rich repeat protein kinase family protein	148.319	-4.83488	1.57074	-3.07808	0.00208338	0.0163771
LotjaGi3g1v0344400_LC	Cytochrome c oxidase subunit 3	369.149	-4.81516	1.51671	-3.17474	0.00149973	0.0132119
LotjaGi2g1v0028300	Phototropic-responsive NPH3 family protein	238.397	-4.80757	1.61557	-2.97578	0.00292241	0.0203901
LotjaGi2g1v0028400_LC	Phototropic-responsive NPH3 family protein	3820.79	-4.80641	1.35636	-3.54361	0.000394684	0.00565402
LotjaGi5g1v0122400	tRNA 5-methylaminomethyl-2-thiouridine biosynthesis bifunctional protein MnmC	36023.5	-4.80375	1.1845	-4.0555	5.0027e-05	0.00152399
LotjaGi5g1v0149100	Lysophospholipid acyltransferase 5	133.621	-4.80226	1.42698	-3.36533	0.000764533	0.00856934
LotjaGi6g1v0128000	Senescence-associated protein, putative	107.476	-4.79089	1.5657	-3.05989	0.00221417	0.0170247
LotjaGi6g1v0119400	Senescence-associated protein	720.819	-4.78929	1.42103	-3.37031	0.00075085	0.00847069
LotjaGi1g1v0377200	Early nodulin-like protein	351.221	-4.77817	0.456788	-10.4604	1.31359e-25	5.08206e-22
LotjaGi2g1v0032900	Senescence-associated protein	369.286	-4.73271	1.46193	-3.23731	0.00120664	0.0115171
LotjaGi6g1v0049200	Ribulose bisphosphate carboxylase large chain	36925.4	-4.72494	1.37409	-3.43859	0.00058475	0.00718384
LotjaGi5g1v0087600	Senescence-associated protein	431.862	-4.71023	1.35553	-3.47482	0.000511187	0.00657771
LotjaGi3g1v0022000	Photosystem I P700 chlorophyll a apoprotein A2	1744.11	-4.69046	1.47446	-3.18113	0.00146702	0.0130365
LotjaGi4g1v0013300_LC	Senescence-associated protein	60.5389	-4.68143	1.53374	-3.0523	0.00227097	0.01733
LotjaGi2g1v0029900	Senescence-associated protein	1493.68	-4.6566	1.40205	-3.32128	0.000896057	0.00948913
LotjaGi6g1v0118300	Senescence-associated protein	193.217	-4.65317	1.54562	-3.01055	0.00260776	0.0189051
LotjaGi6g1v0122000	Senescence-associated protein, putative	264.108	-4.63499	1.19833	-3.86787	0.000109789	0.00251584
LotjaGi5g1v0326000	Neuronal PAS domain-containing protein 4	53.8122	-4.60895	1.52611	-3.02006	0.00252728	0.0185472
LotjaGi3g1v0344500	ATPase subunit 8	232.2	-4.58047	1.53208	-2.9897	0.00279256	0.0198238
LotjaGi1g1v0424000	Peptide transporter	62.2707	-4.53965	1.75234	-2.59063	0.00958017	0.0448551
LotjaGi2g1v0046200	Senescence-associated protein	317.091	-4.53314	1.48664	-3.04924	0.00229419	0.0174223
LotjaGi2g1v0048900	Phthiocerol synthesis polyketide synthase type I PpsD	361.898	-4.51899	1.41088	-3.20295	0.00136026	0.0123858
LotjaGi6g1v0121000	Protein ApaG	204.203	-4.51511	1.74366	-2.58944	0.0096131	0.0449534
LotjaGi2g1v0046100	Senescence-associated protein	137.288	-4.51312	1.58521	-2.84701	0.00441318	0.0267615
LotjaGi6g1v0109400	Senescence-associated protein	265.324	-4.46992	1.39431	-3.20583	0.00134674	0.0123224
LotjaGi1g1v0606600	Expansin protein	1454.41	-4.45078	1.15684	-3.84736	0.000119398	0.00264212
LotjaGi1g1v0503200	NAD(P)H-quinone oxidoreductase subunit 2, chloroplastic	225.596	-4.43489	1.37974	-3.2143	0.00130761	0.0121313
LotjaGi3g1v0381500_LC	Holliday junction ATP-dependent DNA helicase RuvB	3039.03	-4.39513	1.37424	-3.19823	0.00138276	0.0125029
LotjaGi6g1v0128700	G-type lectin S-receptor-like Serine/Threonine-kinase	584.609	-4.37063	1.51796	-2.87928	0.0039858	0.0248984
LotjaGi2g1v0012600_LC	Zinc finger protein, putative	188.989	-4.35273	1.33679	-3.25612	0.00112947	0.0110301
LotjaGi2g1v0027800	Senescence-associated protein	331.488	-4.30008	1.42529	-3.01699	0.00255301	0.0186422
LotjaGi6g1v0049500	Senescence-associated protein	850.753	-4.28581	1.49784	-2.86133	0.00421871	0.0259346
LotjaGi2g1v0030700	G-type lectin S-receptor-like Serine/Threonine-kinase	143.832	-4.20352	1.37729	-3.05202	0.00227306	0.0173319
LotjaGi2g1v0045300	Senescence-associated protein	146.078	-4.18347	1.38286	-3.02522	0.00248454	0.018344
LotjaGi2g1v0037300	Senescence-associated protein	4580.68	-4.1771	1.33825	-3.12132	0.00180045	0.0149089
LotjaGi1g1v0513800_LC	Anthocyanin 5-aromatic acyltransferase	100.196	-4.16416	1.54975	-2.68699	0.00720991	0.0371754
LotjaGi6g1v0118400	Senescence-associated protein	157684	-4.14826	1.19048	-3.48452	0.000493024	0.00646586
LotjaGi2g1v0351200	NAD(P)H-quinone oxidoreductase subunit 4L	53.1117	-4.14203	1.41845	-2.92012	0.003499	0.0229247
LotjaGi1g1v0660000_LC	Terpenoid cyclases/Protein prenyltransferases superfamily protein	440.61	-4.13014	1.2816	-3.22264	0.00127015	0.0118983
LotjaGi2g1v0036800	Senescence-associated protein	107702	-4.11922	1.17348	-3.51025	0.000447689	0.00610947
LotjaGi1g1v0664500_LC	Protein kinase superfamily protein	105.633	-4.09306	0.880244	-4.64992	3.32068e-06	0.000278278
LotjaGi5g1v0122900	NADH-ubiquinone oxidoreductase chain 6	135.018	-4.09295	1.5452	-2.64881	0.00807751	0.0400477
LotjaGi6g1v0065000_LC	Photosystem II CP43 reaction center protein	1585.6	-4.05791	1.33912	-3.03027	0.00244334	0.0181553
LotjaGi5g1v0122700	Cleavage and polyadenylation specificity factor (CPSF) A subunit protein	2201.89	-4.04212	1.32563	-3.04922	0.0022944	0.0174223
LotjaGi6g1v0291000_LC	Cytochrome c biogenesis FC	59.8466	-3.99034	1.42686	-2.79659	0.00516444	0.0298288
LotjaGi6g1v0231100_LC	Ulp1 protease family, carboxy-terminal domain protein	227.572	-3.97999	1.5729	-2.53035	0.0113948	0.050296
LotjaGi2g1v0027400	G-type lectin S-receptor-like Serine/Threonine-kinase	148.936	-3.92442	1.43342	-2.7378	0.00618525	0.0335306
LotjaGi2g1v0044900_LC	G-type lectin S-receptor-like Serine/Threonine-kinase	309.791	-3.90418	2.04071	-1.91315	0.0557294	0.146589
LotjaGi2g1v0032100_LC	G-type lectin S-receptor-like Serine/Threonine-kinase	221.146	-3.86911	1.25096	-3.09291	0.00198203	0.0158432
LotjaGi1g1v0327900	Flavonol synthase	57.3022	-3.84139	1.12884	-3.40294	0.000666653	0.00786723
LotjaGi5g1v0223000	NADH dehydrogenase subunit 5	98.392	-3.75004	1.21065	-3.09754	0.00195132	0.0156625
LotjaGi3g1v0227900	50S ribosomal protein L14, chloroplastic	196.928	-3.68336	1.49368	-2.46596	0.0136648	0.056979
LotjaGi5g1v0108900_LC	Peroxisome biogenesis protein 1	61.7033	-3.64584	0.572635	-6.36677	1.93047e-10	7.59526e-08
LotjaGi1g1v0659900	Ycf68 protein	726.518	-3.58915	1.28177	-2.80016	0.00510777	0.0296269
LotjaGi1g1v0660200_LC	DNA-directed RNA polymerase subunit beta''	98.8827	-3.55551	1.58251	-2.24676	0.0246557	0.0846524
LotjaGi3g1v0032600_LC	Strictosidine synthase family protein	172.947	-3.54306	1.62042	-2.18651	0.0287784	0.0937065
LotjaGi3g1v0105500_LC	NADH-dependent glutamate synthase 1	60.7976	-3.52938	1.36195	-2.59141	0.00955828	0.0448235
LotjaGi2g1v0048400	Senescence-associated protein	305.511	-3.4741	1.41581	-2.45379	0.0141358	0.0583247
LotjaGi2g1v0035900_LC	Senescence-associated protein	125.898	-3.46079	1.5618	-2.2159	0.0266987	0.0892101
LotjaGi5g1v0223700	Cytochrome b6-f complex subunit 4	276.626	-3.44905	1.3003	-2.65251	0.00798966	0.0397565
LotjaGi5g1v0223400	50S ribosomal protein L2, chloroplastic	240.077	-3.43397	1.41665	-2.42401	0.0153504	0.0615952
LotjaGi1g1v0660500_LC	Cytochrome f	71.0527	-3.43162	1.24629	-2.75347	0.0058967	0.0324514
LotjaGi6g1v0000600_LC	NAD(P)H-quinone oxidoreductase subunit K, chloroplastic	58.0754	-3.40503	1.69099	-2.01363	0.0440481	0.124964
LotjaGi3g1v0482600_LC	Carboxypeptidase	3916.97	-3.30644	1.30611	-2.53152	0.0113568	0.0502047
LotjaGi1g1v0143000	Phospho-2-dehydro-3-deoxyheptonate aldolase	7874.51	-3.29839	0.451542	-7.30472	2.77842e-13	1.65373e-10
LotjaGi4g1v0297700	Pathogenesis-related protein 1	172.798	-3.26752	1.33439	-2.44869	0.0143375	0.0588119
LotjaGi6g1v0268800	Late embryogenesis abundant protein	75.1638	-3.2516	1.48374	-2.19148	0.0284169	0.0930292
LotjaGi2g1v0026900	Senescence-associated protein	194.819	-3.21025	1.19702	-2.68186	0.00732145	0.0375557
LotjaGi4g1v0106500	DNA-directed RNA polymerase II subunit RPB1-like protein	87.3606	-3.17622	1.40574	-2.25946	0.0238551	0.0828224
LotjaGi1g1v0635000	Chalcone synthase	2986.49	-3.13233	0.881897	-3.55181	0.000382593	0.00554032
LotjaGi3g1v0031800	NAD(P)H-quinone oxidoreductase subunit H, chloroplastic	200.302	-3.11831	1.28874	-2.41965	0.0155356	0.0621236
LotjaGi2g1v0207000_LC	30S ribosomal protein S7, chloroplastic	99.4987	-3.06087	1.3455	-2.27489	0.0229122	0.0807196
LotjaGi2g1v0394000	Geranylgeranyl pyrophosphate synthase	297.023	-3.02537	0.757352	-3.99467	6.47853e-05	0.00179244
LotjaGi1g1v0007300_LC	Protein TOC75-3, chloroplastic	62.0048	-3.0178	1.86723	-1.6162	0.106052	0.227796
LotjaGi5g1v0310100	Early light-induced protein	491.813	-2.99363	1.02206	-2.92902	0.00340035	0.0224814
LotjaGi1g1v0710000_LC	Retrovirus-related Pol polyprotein from transposon TNT 1-94	592.337	-2.96802	0.638481	-4.64856	3.34262e-06	0.000279109
LotjaGi1g1v0660100_LC	DNA-directed RNA polymerase subunit beta''	148.482	-2.94875	1.31716	-2.23872	0.0251744	0.0857983
LotjaGi1g1v0752700	heat shock protein 60-2	75.6426	-2.9322	0.992829	-2.95338	0.00314314	0.0213651
LotjaGi1g1v0562700	Arginine decarboxylase	2874.1	-2.92837	0.81811	-3.57944	0.000344336	0.00513363
LotjaGi4g1v0210300	ATP synthase subunit beta	471.152	-2.8824	1.1393	-2.52998	0.0114069	0.0503209
LotjaGi5g1v0027600	Remorin	447.922	-2.86365	0.373688	-7.66322	1.81323e-14	1.35776e-11
LotjaGi1g1v0348000	Aspartic proteinase nepenthesin-1	2164.34	-2.86014	1.08239	-2.64243	0.00823141	0.0405853
LotjaGi4g1v0207400	14 kDa proline-rich protein DC2.15	94.5451	-2.85598	1.09067	-2.61855	0.0088304	0.0426198
LotjaGi4g1v0030400	WAT1-related protein	68.4597	-2.80669	0.671904	-4.17722	2.95093e-05	0.00108215
LotjaGi4g1v0207300_LC	Ribonuclease H-like superfamily protein	316.036	-2.78667	0.987264	-2.82261	0.00476338	0.0281713
LotjaGi1g1v0340300	Arabinogalactan protein	265.944	-2.77596	0.724738	-3.83029	0.000127994	0.00273971
LotjaGi2g1v0134100_LC	extensin 3	202.176	-2.74693	1.13339	-2.42364	0.0153659	0.0616362
LotjaGi1g1v0224400_LC	Acetyl-coenzyme A carboxylase carboxyl transferase subunit beta, chloroplastic	1145.3	-2.74097	1.08816	-2.5189	0.0117723	0.0514829
LotjaGi3g1v0495200	Leucine-rich repeat receptor-like protein kinase family	353.488	-2.74065	1.03982	-2.6357	0.00839638	0.041154
LotjaGi4g1v0123800_LC	Polyprotein	195.541	-2.72861	1.20285	-2.26845	0.0233018	0.0816706
LotjaGi3g1v0211100	HXXXD-type acyl-transferase family protein	728.714	-2.71526	0.844787	-3.21413	0.0013084	0.0121313
LotjaGi4g1v0434800	Endoglucanase	2695.89	-2.68621	0.826952	-3.24833	0.00116086	0.0112139
LotjaGi6g1v0226000	Myb transcription factor	283.817	-2.68002	1.57715	-1.69928	0.0892659	0.202653
LotjaGi1g1v0594900	Protease inhibitor/seed storage/lipid transfer protein family protein	656.441	-2.67302	0.826389	-3.23458	0.00121822	0.0115896
LotjaGi5g1v0359300	Chalcone-flavonone isomerase family protein	228.434	-2.67086	1.43459	-1.86175	0.0626381	0.158326
LotjaGi3g1v0345700	Zinc finger, B-box	174.93	-2.66803	1.09854	-2.42871	0.0151527	0.0610025
LotjaGi3g1v0145900	9-cis-epoxycarotenoid dioxygenase	57.6602	-2.65209	1.01398	-2.61552	0.00890914	0.042775
LotjaGi1g1v0279100	Ribonucleoside-diphosphate reductase	349.277	-2.6309	0.742476	-3.54342	0.000394972	0.00565402
LotjaGi3g1v0083800	Acid phosphatase 1	59.1913	-2.60986	0.649069	-4.02094	5.79676e-05	0.00167539
LotjaGi1g1v0367000	Late embryogenesis abundant (LEA) hydroxyproline-rich glycoprotein family	272.536	-2.60448	0.724955	-3.5926	0.000327391	0.00496309
LotjaGi4g1v0463800	Pathogenesis-related thaumatin family protein	515.188	-2.59294	0.687488	-3.77162	0.000162188	0.0031611
LotjaGi2g1v0281000	Photosystem II protein D1	2165.5	-2.57353	1.16117	-2.21633	0.0266692	0.0891648
LotjaGi4g1v0077600	glucuronoxylan 4-O-methyltransferase-like protein (DUF579)	102.675	-2.55886	0.792232	-3.22994	0.00123817	0.0117074
LotjaGi4g1v0155900	High-affinity nitrate transporter 2.2	171.148	-2.54269	0.574575	-4.42534	9.62889e-06	0.000554782
LotjaGi2g1v0178400	Eukaryotic aspartyl protease family protein	106.228	-2.53385	0.922172	-2.74769	0.00600163	0.0328111
LotjaGi3g1v0494400_LC	Feline leukemia virus subgroup C receptor-related protein 2	107.226	-2.49967	0.680908	-3.67108	0.000241528	0.00409539
LotjaGi4g1v0263000	Oleosin	93.4232	-2.49614	0.730377	-3.4176	0.000631755	0.00757486
LotjaGi2g1v0461100_LC	Chaperone DnaJ-domain superfamily protein	1867.13	-2.46711	0.667962	-3.69349	0.000221197	0.00387228
LotjaGi1g1v0406400	GATA transcription factor	83.4873	-2.46673	0.793083	-3.11031	0.00186894	0.015277
LotjaGi1g1v0152000	Nitrate reductase	68.8794	-2.4536	0.893002	-2.74758	0.0060036	0.0328141
LotjaGi5g1v0261100	Transducin/WD-like repeat-protein	167.24	-2.45176	0.696956	-3.51781	0.000435119	0.00599431
LotjaGi1g1v0035700_LC	Small nuclear ribonucleoprotein-associated protein	1836.12	-2.44654	0.847223	-2.88772	0.00388049	0.0245377
LotjaGi6g1v0263200	Polygalacturonase	107.567	-2.42989	1.2505	-1.94313	0.0519999	0.13974
LotjaGi2g1v0406200	Lysine-rich arabinogalactan protein	2640.25	-2.4273	0.581293	-4.1757	2.9707e-05	0.00108597
LotjaGi1g1v0464000	Fasciclin-like arabinogalactan protein	943.545	-2.40223	0.478027	-5.02531	5.02625e-07	6.9038e-05
LotjaGi1g1v0267900_LC	Werner Syndrome-like exonuclease	163.02	-2.39354	0.682016	-3.50951	0.000448934	0.0061225
LotjaGi4g1v0114600	Hexosyltransferase	85.0846	-2.38287	0.781141	-3.05051	0.00228455	0.0173873
LotjaGi1g1v0432700	Calmodulin	564.946	-2.37814	0.660168	-3.60233	0.000315378	0.00486045
LotjaGi5g1v0211100	Auxin-induced in root cultures protein 12	1353.73	-2.37321	0.50619	-4.68837	2.75389e-06	0.000242279
LotjaGi4g1v0226400	Transducin/WD40 repeat protein	53.1707	-2.37088	0.853573	-2.77759	0.00547637	0.0308894
LotjaGi1g1v0155100	Nodulation signaling pathway 2 protein	72.7085	-2.36735	0.943479	-2.50917	0.0121016	0.0523998
LotjaGi5g1v0295600	ABC transporter G family member	186.025	-2.36534	0.944729	-2.50372	0.0122896	0.0529568
LotjaGi4g1v0207900	14 kDa proline-rich protein DC2.15	618.646	-2.36292	1.08214	-2.18356	0.0289944	0.0941077
LotjaGi6g1v0322900	Light-dependent short hypocotyls protein	89.507	-2.36114	0.794743	-2.97095	0.00296881	0.020627
LotjaGi1g1v0668100	2-oxoglutarate-dependent dioxygenase	333.763	-2.34603	0.573528	-4.09052	4.30398e-05	0.00138377
LotjaGi1g1v0171700	Bidirectional sugar transporter SWEET	324.135	-2.32834	0.731602	-3.18252	0.00146001	0.0130051
LotjaGi3g1v0059300	Leucine-rich repeat receptor-like protein kinase family	387.009	-2.31442	0.456864	-5.0659	4.0648e-07	5.93435e-05
LotjaGi3g1v0472500	Late embryogenesis abundant (LEA) hydroxyproline-rich glycoprotein family	129.738	-2.30912	0.642672	-3.59299	0.000326905	0.00495976
LotjaGi1g1v0004100	Transmembrane 9 superfamily member	384.128	-2.30199	0.960055	-2.39777	0.0164952	0.0645597
LotjaGi2g1v0178000	Kunitz trypsin inhibitor	204.317	-2.29695	0.729603	-3.14822	0.00164267	0.0140395
LotjaGi5g1v0213700	Mitochondrial import inner membrane translocase subunit tim23	139.105	-2.29676	0.608352	-3.77538	0.000159766	0.0031376
LotjaGi2g1v0236900	Methyl-CpG-binding domain protein	320.918	-2.29373	1.20475	-1.9039	0.0569227	0.148432
LotjaGi2g1v0269100	Alpha-1,4-glucan-protein synthase [UDP-forming]-like protein	188.973	-2.29286	1.05341	-2.1766	0.0295106	0.0951958
LotjaGi1g1v0307600	Expansin	1666.11	-2.28067	0.810544	-2.81375	0.00489672	0.0287693
LotjaGi4g1v0031500_LC	Vacuolar iron transporter-like protein	242.576	-2.27807	0.473703	-4.80908	1.51629e-06	0.000155742
LotjaGi4g1v0408500	Pectinesterase	99.787	-2.27659	0.573746	-3.96795	7.24944e-05	0.00191171
LotjaGi2g1v0208300_LC	Galactose oxidase/kelch repeat superfamily protein	50.8778	-2.27133	0.523011	-4.34279	1.40684e-05	0.000694831
LotjaGi1g1v0759900	BZIP transcription factor	192.045	-2.26103	0.46014	-4.91378	8.93382e-07	0.000106349
LotjaGi4g1v0429600	Mitogen-activated protein kinase	180.977	-2.25799	0.270655	-8.34269	7.26169e-17	7.66207e-14
LotjaGi3g1v0494700	Kinase family protein	485.769	-2.2573	0.678092	-3.3289	0.00087191	0.00932273
LotjaGi1g1v0396300_LC	Cell division protein FtsZ	765.554	-2.25702	1.03274	-2.18548	0.0288536	0.0938329
LotjaGi2g1v0371700	Pathogenesis-related thaumatin family protein	1058.94	-2.25572	0.495181	-4.55535	5.22995e-06	0.00037586
LotjaGi4g1v0195900	Expansin-like protein	122.494	-2.25126	1.32507	-1.69898	0.0893238	0.202734
LotjaGi1g1v0661500	Auxin efflux carrier component	175.912	-2.2417	0.569508	-3.9362	8.27806e-05	0.00208868
LotjaGi4g1v0205600_LC	Retrotransposon protein, putative, Ty3-gypsy subclass	60.8508	-2.22161	1.01908	-2.18	0.0292572	0.0946942
LotjaGi1g1v0586800_LC	Glucose-1-phosphate adenylyltransferase	131.86	-2.20484	1.14112	-1.93216	0.0533394	0.142144
LotjaGi6g1v0187200	Hydroxycinnamoyl-CoA shikimate/quinate hydroxycinnamoyltransferase	316.659	-2.19337	0.717674	-3.05622	0.00224145	0.0171662
LotjaGi5g1v0260500	Leucine-rich repeat receptor-like kinase	79.7871	-2.19076	0.468542	-4.6757	2.92954e-06	0.000253548
LotjaGi5g1v0249000	Endoglucanase	58.4291	-2.18534	0.606815	-3.60133	0.000316592	0.00486334
LotjaGi6g1v0143000	eukaryotic translation initiation factor 4G	376.136	-2.17985	0.487456	-4.47189	7.75326e-06	0.000483807
LotjaGi1g1v0718600	Patatin	54.2738	-2.17761	0.536519	-4.05879	4.93286e-05	0.00151064
LotjaGi3g1v0455500	Expansin-B3	3588.47	-2.17228	0.627661	-3.46091	0.000538362	0.00678815
LotjaGi4g1v0098300	Lysine-rich arabinogalactan protein	1975.83	-2.17117	0.557475	-3.89465	9.8341e-05	0.00233414
LotjaGi1g1v0606800	Ribonucleoside-diphosphate reductase	450.309	-2.16363	0.663798	-3.25947	0.00111619	0.0109557
LotjaGi4g1v0268200_LC	Early nodulin-93	147.219	-2.16157	1.17136	-1.84535	0.0649872	0.162489
LotjaGi4g1v0462200	Guanine nucleotide-binding protein subunit beta-like protein	5147.36	-2.16063	0.520369	-4.1521	3.29435e-05	0.00115516
LotjaGi1g1v0713700	Auxin-responsive protein	280.127	-2.16056	0.497347	-4.34418	1.39796e-05	0.000693396
LotjaGi4g1v0103700	Hydroxycinnamoyl-CoA shikimate/quinate hydroxycinnamoyltransferase	128.95	-2.15856	0.680916	-3.17008	0.00152397	0.0133328
LotjaGi6g1v0294100	5'-adenylylsulfate reductase	475.783	-2.15305	0.561546	-3.83414	0.000126005	0.00272243
LotjaGi2g1v0233100	Cytidine deaminase	427.559	-2.15197	0.468871	-4.58969	4.43909e-06	0.000331333
LotjaGi1g1v0278000	Dirigent protein	994.506	-2.15174	0.422403	-5.09406	3.50484e-07	5.2489e-05
LotjaGi2g1v0210200	Heavy metal-associated protein	1634.11	-2.15016	0.873254	-2.46224	0.0138071	0.0574074
LotjaGi3g1v0256700	FBD-associated F-box protein	69.9661	-2.14722	0.846659	-2.5361	0.0112093	0.0497598
LotjaGi6g1v0142700	Fasciclin-like arabinogalactan protein	1405.19	-2.1451	0.579519	-3.70151	0.000214317	0.00379767
LotjaGi3g1v0290800	Histone H3	1108.24	-2.14026	0.806701	-2.65311	0.00797545	0.0397199
LotjaGi6g1v0066800	Protein kinase-related protein	277.047	-2.13335	0.428392	-4.97991	6.36148e-07	8.34288e-05
LotjaGi5g1v0103800	Late embryogenesis abundant (LEA) hydroxyproline-rich glycoprotein family, putative	181.694	-2.1321	0.562905	-3.78767	0.000152068	0.00304832
LotjaGi2g1v0024900	Aspartyl protease family protein	89.6385	-2.12808	0.715226	-2.97539	0.00292618	0.0204042
LotjaGi1g1v0075300	CASP-like protein	143.928	-2.1247	0.501124	-4.23987	2.23645e-05	0.000920476
LotjaGi1g1v0003100	Glycosyltransferase	285.69	-2.11151	0.686469	-3.0759	0.0020987	0.0164529
LotjaGi6g1v0055900	Cysteine-rich repeat secretory protein	59.2567	-2.10976	0.493219	-4.27754	1.88972e-05	0.000830796
LotjaGi6g1v0055000	Eukaryotic aspartyl protease family protein	283.835	-2.10799	0.719144	-2.93125	0.00337597	0.0223712
LotjaGi6g1v0255400	CheY-like two-component responsive regulator family protein	490.372	-2.10727	0.548809	-3.83971	0.000123181	0.00268993
LotjaGi4g1v0407000	Histone H3	1153.4	-2.10627	0.634758	-3.31822	0.000905929	0.00956749
LotjaGi6g1v0040900	Adenosylhomocysteinase	164.241	-2.1006	0.704616	-2.98121	0.00287116	0.0201693
LotjaGi1g1v0204100	Histone H3	186.796	-2.0929	0.723422	-2.89306	0.00381513	0.024257
LotjaGi4g1v0028300	Leucine-rich repeat receptor-like protein kinase family protein	628.548	-2.09184	0.611267	-3.42214	0.000621296	0.00750762
LotjaGi6g1v0345300	Pathogenesis-related protein 1	2611.66	-2.09114	0.520172	-4.0201	5.81727e-05	0.00167539
LotjaGi4g1v0457300	30S ribosomal protein S5	4710.53	-2.0895	0.538565	-3.87975	0.000104563	0.00243958
LotjaGi1g1v0636900	Xyloglucan endotransglucosylase/hydrolase	413.571	-2.08863	0.90681	-2.30327	0.0212637	0.0766333
LotjaGi2g1v0129600	3-oxo-5-alpha-steroid 4-dehydrogenase family protein	59.9357	-2.08862	0.836156	-2.49788	0.0124939	0.0536154
LotjaGi1g1v0150100	Glycosyltransferase	404.112	-2.08847	0.730759	-2.85794	0.00426399	0.026123
LotjaGi6g1v0317800	CTD small phosphatase-like protein	67.348	-2.08537	0.613774	-3.39763	0.000679733	0.00796096
LotjaGi5g1v0359230	Chalcone-flavonone isomerase family protein	192.3	-2.07364	1.11433	-1.86089	0.0627601	0.158432
LotjaGi6g1v0226200	Stress responsive A/B barrel domain protein	158.031	-2.07355	0.700859	-2.95858	0.00309063	0.0211381
LotjaGi4g1v0239500	Glucan endo-1,3-beta-glucosidase, putative	372.474	-2.07297	0.565272	-3.6672	0.000245217	0.00413079
LotjaGi5g1v0116100	Dirigent protein	267.169	-2.07211	0.472522	-4.38521	1.15875e-05	0.000620965
LotjaGi6g1v0204400	Non-specific serine/threonine protein kinase	715.553	-2.0691	0.707819	-2.92321	0.00346443	0.0227496
LotjaGi4g1v0064100	Histone H3	1388.34	-2.06858	0.555463	-3.72406	0.000196042	0.00356973
LotjaGi1g1v0050700_LC	cytochrome P450, family 735, subfamily A, polypeptide 2	570.489	-2.06325	1.0879	-1.89655	0.0578877	0.150173
LotjaGi3g1v0169700	Histone H2B	164.516	-2.05861	0.56864	-3.62024	0.000294333	0.00468291
LotjaGi4g1v0450500_LC	Leucine-rich repeat protein kinase family protein	174.645	-2.05859	0.932135	-2.20846	0.0272119	0.0902901
LotjaGi1g1v0754300	Chitinase	731.841	-2.05601	0.451853	-4.55018	5.36007e-06	0.000381667
LotjaGi5g1v0224600	Rapid alkalinization factor (RALF) family protein	185.766	-2.04631	0.381644	-5.36183	8.23846e-08	1.67859e-05
LotjaGi4g1v0398800	Lipoxygenase domain-containing 1	5025.66	-2.04263	0.541975	-3.76886	0.000163994	0.00318559
LotjaGi1g1v0687600	Xyloglucan endotransglucosylase/hydrolase	179.317	-2.04255	0.782398	-2.61063	0.00903757	0.0432386
LotjaGi3g1v0554600	Phosphate-responsive 1 family protein	965.482	-2.04178	0.593603	-3.43963	0.0005825	0.00717292
LotjaGi3g1v0115600	Dirigent protein	3400.71	-2.04022	0.881663	-2.31406	0.0206646	0.0751509
LotjaGi5g1v0182100	LIGHT-DEPENDENT SHORT HYPOCOTYLS-like protein (DUF640)	57.843	-2.03974	0.844375	-2.41568	0.0157059	0.0625889
LotjaGi5g1v0337400	Receptor-like kinase	51.6082	-2.03868	0.813696	-2.50546	0.0122293	0.0527851
LotjaGi1g1v0148400	Glucan 1,3-beta-glucosidase	51.3715	-2.03588	0.714134	-2.85084	0.00436035	0.0265512
LotjaGi1g1v0449600_LC	carboxyl-terminal peptidase (DUF239)	69.0873	-2.03445	0.388508	-5.23658	1.63582e-07	2.75161e-05
LotjaGi5g1v0083600	Pectate lyase	218.201	-2.02774	0.580855	-3.49095	0.000481301	0.0063879
LotjaGi1g1v0613800_LC	RNA binding protein	59.7372	-2.02638	1.31763	-1.53789	0.124075	0.254296
LotjaGi6g1v0260400_LC	Werner syndrome-like exonuclease, putative	68.4316	-2.02541	0.473911	-4.27383	1.92145e-05	0.000833696
LotjaGi1g1v0636400_LC	3'-hydroxy-N-methyl-(S)-coclaurine 4'-O-methyltransferase	125.857	-2.01757	0.526165	-3.83449	0.000125826	0.00272243
LotjaGi4g1v0239300	F-box protein interaction domain protein	56.7445	-2.01661	0.331192	-6.08893	1.13671e-09	3.7695e-07
LotjaGi2g1v0243200	cyclin-dependent kinase inhibitor	75.5345	-2.01426	0.667642	-3.01698	0.00255304	0.0186422
LotjaGi2g1v0360400_LC	Hydroxyproline-rich glycoprotein	337.279	-2.00943	0.610626	-3.29076	0.000999155	0.0102084
LotjaGi1g1v0169300	Leucine-rich repeat transmembrane protein kinase	184.319	-2.00784	0.571964	-3.51044	0.000447366	0.00610866
LotjaGi1g1v0007400	50S ribosomal protein L18	60.098	-2.00652	0.508835	-3.94335	8.03498e-05	0.00205984
LotjaGi1g1v0555000	Bidirectional sugar transporter SWEET	320.615	-2.00484	0.992715	-2.01955	0.0434296	0.123727
LotjaGi2g1v0421500	Ribosomal protein L15	649.007	-2.00174	0.535146	-3.74056	0.000183613	0.0034345
LotjaGi5g1v0047200	Heat-shock protein, putative	50.8693	2.00778	0.77294	2.59759	0.00938809	0.0443029
LotjaGi5g1v0185000	Ankyrin repeat-containing protein	535.929	2.01008	0.273274	7.35556	1.90132e-13	1.22598e-10
LotjaGi6g1v0134300	Maternal effect embryo arrest 59	2040.61	2.02719	0.541006	3.74708	0.000178907	0.00337365
LotjaGi1g1v0394100	Plant calmodulin-binding-like protein	110.44	2.02835	0.531734	3.8146	0.000136403	0.00286028
LotjaGi4g1v0362400	Protein-tyrosine sulfotransferase-like protein	130.618	2.03017	0.464676	4.36901	1.24814e-05	0.000650239
LotjaGi2g1v0228200	Inositol oxygenase	6048	2.04332	0.99067	2.06256	0.039154	0.115622
LotjaGi1g1v0238100_LC	BED zinc finger,hAT family dimerization domain	82.6637	2.05244	0.445417	4.6079	4.06762e-06	0.000316911
LotjaGi3g1v0451000	Frigida-LIKE protein	100.398	2.05415	0.405367	5.0674	4.03291e-07	5.92506e-05
LotjaGi1g1v0587800	2-oxoglutarate (2OG) and Fe(II)-dependent oxygenase superfamily protein, putative	1038.38	2.05601	0.552567	3.72082	0.000198574	0.0035989
LotjaGi2g1v0325100	Octicosapeptide/Phox/Bem1p domain-containing protein kinase	1674.39	2.05676	0.920342	2.23478	0.0254319	0.086384
LotjaGi3g1v0398400	Myb transcription factor	802.349	2.05824	0.255035	8.07042	7.00543e-16	6.02285e-13
LotjaGi1g1v0353400	Patatin	1458.67	2.06406	0.598744	3.44732	0.000566185	0.00703956
LotjaGi6g1v0005400	MYB family protein	155.289	2.07408	0.597399	3.47185	0.000516878	0.00662157
LotjaGi5g1v0290900	Trihelix transcription factor GT-2	3284.29	2.08539	0.481794	4.32838	1.50212e-05	0.000721919
LotjaGi1g1v0390800	Potassium channel	1825.59	2.0874	0.556403	3.75159	0.000175719	0.00333224
LotjaGi5g1v0045200	MTD1	1399.24	2.09856	1.00798	2.08195	0.0373467	0.111732
LotjaGi4g1v0192900	Beta-amylase	1922.26	2.10101	0.807157	2.60297	0.00924193	0.0438538
LotjaGi1g1v0262400	IAA-amino acid hydrolase ILR1, putative	510.728	2.10724	0.529364	3.9807	6.87125e-05	0.00185038
LotjaGi3g1v0313000	Choline/ethanolamine kinase	102.795	2.10736	0.547015	3.85247	0.000116932	0.00260493
LotjaGi5g1v0346500_LC	Glycosyltransferase	62.2957	2.10805	1.64048	1.28502	0.198784	0.349838
LotjaGi3g1v0201800	WRKY transcription factor	134.71	2.1094	0.393419	5.36171	8.24363e-08	1.67859e-05
LotjaGi1g1v0001500	Plant regulator RWP-RK family protein	536.307	2.11242	0.827498	2.55277	0.0106869	0.0482823
LotjaGi1g1v0651600	Protein DETOXIFICATION	88.5385	2.12045	1.12007	1.89313	0.0583404	0.150907
LotjaGi3g1v0313600_LC	Retrovirus-related Pol polyprotein from transposon TNT 1-94	614.29	2.12197	1.09684	1.93463	0.0530359	0.141622
LotjaGi3g1v0003300	Chaperone protein dnaJ	750.622	2.12262	1.07732	1.97027	0.0488079	0.134238
LotjaGi6g1v0103800	Kinase, putative	928.73	2.1251	0.626719	3.39083	0.000696803	0.00807936
LotjaGi1g1v0691200	Senescence regulator	611.227	2.12525	0.932682	2.27865	0.0226881	0.0801747
LotjaGi4g1v0411300	OTU-like cysteine protease	52.3751	2.12638	0.678213	3.13527	0.00171697	0.0144325
LotjaGi1g1v0215700	WRKY family transcription factor	113.765	2.1282	0.475818	4.47271	7.72339e-06	0.000483807
LotjaGi2g1v0091200	Ankyrin repeat-containing protein	240.663	2.13064	0.735104	2.89842	0.00375045	0.0239965
LotjaGi3g1v0132400_LC	Dynactin subunit 1	658.848	2.15284	0.222093	9.69341	3.21607e-22	6.22122e-19
LotjaGi3g1v0320600	Mitochondrial transcription termination factor family protein, putative	209.572	2.15376	0.244961	8.79228	1.46556e-18	1.79053e-15
LotjaGi5g1v0160800_LC	Transposon Ty3-I Gag-Pol polyprotein	112.81	2.15776	1.04896	2.05705	0.0396813	0.116605
LotjaGi6g1v0233800	Leucine-rich repeat (LRR) family protein	109.542	2.16066	1.35823	1.59079	0.111657	0.235755
LotjaGi5g1v0014600	DNA polymerase epsilon catalytic subunit A, putative	7833.57	2.17717	1.01624	2.14237	0.0321634	0.100917
LotjaGi2g1v0184100_LC	serine/threonine protein kinase 3	124.681	2.18131	0.538338	4.05193	5.07964e-05	0.0015395
LotjaGi4g1v0375000	F-box/kelch-repeat protein family	60.6621	2.18883	0.965373	2.26734	0.0233693	0.0818085
LotjaGi5g1v0000900	BTB/POZ domain-containing protein	10771.4	2.2035	0.970024	2.2716	0.0231109	0.0812347
LotjaGi4g1v0308500	Homeobox associated leucine zipper protein	187.582	2.23701	0.401787	5.56764	2.58217e-08	6.17937e-06
LotjaGi3g1v0117800_LC	MADS-box transcription factor	499.283	2.23717	0.888711	2.51732	0.0118252	0.0516461
LotjaGi1g1v0107800	Epidermal patterning factor-like protein	102.188	2.23847	0.637856	3.50937	0.000449171	0.0061225
LotjaGi2g1v0126500	DUF21 domain-containing protein	1007.77	2.25735	0.912465	2.4739	0.0133647	0.0561108
LotjaGi6g1v0343000	Glutamyl-tRNA (Gln) amidotransferase subunit A	395.91	2.26039	0.383025	5.90143	3.60356e-09	1.05885e-06
LotjaGi3g1v0076300	Stem-specific protein TSJT1	7974.21	2.26141	1.02492	2.20642	0.0273544	0.0906715
LotjaGi6g1v0345000	Sulfite exporter TauE/SafE family protein, putative	268.567	2.26451	1.23521	1.83329	0.0667589	0.16547
LotjaGi2g1v0347700_LC	Transcription initiation factor IIB	2064.14	2.2688	0.993914	2.2827	0.0224483	0.0795803
LotjaGi3g1v0517000_LC	Gag-pol polyprotein	296.454	2.28974	0.459561	4.98244	6.27875e-07	8.28117e-05
LotjaGi1g1v0473400	Acetyl-coenzyme A carboxylase carboxyl transferase subunit alpha	1393.88	2.28992	0.610539	3.75065	0.000176374	0.00333674
LotjaGi3g1v0257200_LC	Succinylglutamate desuccinylase	100.691	2.30429	0.470231	4.90033	9.56744e-07	0.000112166
LotjaGi4g1v0121400	Sec14p-like phosphatidylinositol transfer family protein	194.535	2.30488	0.457871	5.03391	4.80568e-07	6.72014e-05
LotjaGi6g1v0166100	Retrovirus-related Pol polyprotein from transposon TNT 1-94	333.404	2.31342	0.362771	6.37707	1.80503e-10	7.22417e-08
LotjaGi6g1v0184600	Transcription factor	276.249	2.31916	0.725184	3.19803	0.00138371	0.0125029
LotjaGi1g1v0539600	Heat shock 70 kDa protein	51.3364	2.31949	0.588115	3.94395	8.01515e-05	0.00205984
LotjaGi1g1v0760400	RING/FYVE/PHD zinc finger superfamily protein	865.593	2.32815	0.991149	2.34894	0.018827	0.070732
LotjaGi6g1v0013400_LC	Prolipoprotein diacylglyceryl transferase	60.7663	2.32972	0.462117	5.0414	4.62129e-07	6.54109e-05
LotjaGi5g1v0294400	Protein timeless like	177.408	2.33397	0.451956	5.16414	2.41545e-07	3.84041e-05
LotjaGi2g1v0376900	Thiosulfate sulfurtransferase GlpE	2530.29	2.34999	1.15363	2.03705	0.0416452	0.120293
LotjaGi5g1v0226200	F-box protein PP2	449.135	2.36378	0.984976	2.39984	0.0164023	0.0644024
LotjaGi3g1v0221300	Disease resistance protein (TIR-NBS-LRR class)	436.301	2.38088	0.942239	2.52683	0.0115098	0.0506323
LotjaGi2g1v0400000	Patatin	921.016	2.40825	0.591002	4.07485	4.60431e-05	0.00144824
LotjaGi1g1v0033100	NBS-LRR disease resistance protein	154.108	2.41195	0.663077	3.63751	0.000275283	0.00447176
LotjaGi3g1v0004200	WRKY transcription factor	670.24	2.42002	0.597978	4.047	5.18781e-05	0.00155745
LotjaGi2g1v0227700_LC	Ubiquitin thioesterase OTUB2	427.89	2.42463	0.287249	8.44088	3.14953e-17	3.6555e-14
LotjaGi5g1v0222100	Photosystem II reaction center PsbP family protein	60.2995	2.42896	0.733124	3.31317	0.000922453	0.00966286
LotjaGi6g1v0278400	DNA damage-binding protein 1	97.3242	2.44141	0.315316	7.74276	9.72792e-15	7.52714e-12
LotjaGi1g1v0100800	Oxidative stress 3, putative isoform 2	1396.54	2.44263	1.01048	2.4173	0.0156362	0.0624078
LotjaGi6g1v0162500_LC	Polyprotein	64.5011	2.44564	0.725776	3.36969	0.000752526	0.0084798
LotjaGi3g1v0208000	Pectinesterase	61.89	2.44671	1.68966	1.44805	0.147604	0.286196
LotjaGi6g1v0354200	Chaperone protein DNAj, putative	68.3808	2.45383	0.883278	2.77809	0.00546793	0.0308894
LotjaGi6g1v0331100	DUF506 family protein	2221.99	2.4564	1.09616	2.24092	0.0250312	0.0855112
LotjaGi3g1v0090100	DUF506 family protein	254.55	2.45961	1.26589	1.94299	0.0520179	0.13974
LotjaGi4g1v0247200	WRKY family transcription factor	392.714	2.45977	0.554057	4.43955	9.01456e-06	0.000533814
LotjaGi4g1v0318800	Lysine-ketoglutarate reductase/saccharopine dehydrogenase	2732.28	2.47125	0.936804	2.63796	0.00834069	0.0409722
LotjaGi1g1v0365000	Zinc finger CCCH domain protein	4784.68	2.47262	1.2951	1.90922	0.056234	0.147286
LotjaGi2g1v0425500	Flavin-containing monooxygenase	1036.6	2.51385	0.538495	4.66828	3.03734e-06	0.000259692
LotjaGi5g1v0314700	Haloacid dehalogenase-like hydrolase	14471.8	2.52289	1.29143	1.95356	0.0507534	0.137376
LotjaGi2g1v0164500_LC	Kunitz trypsin inhibitor	115.216	2.52575	1.29139	1.95585	0.0504831	0.136996
LotjaGi1g1v0744800	Flavin monooxygenase-like protein	430.163	2.55107	0.423708	6.02082	1.73531e-09	5.51806e-07
LotjaGi6g1v0356500	Fructose-1,6-bisphosphatase class 1	373.497	2.55442	1.28599	1.98635	0.0469947	0.130681
LotjaGi3g1v0278600	3-ketoacyl-CoA synthase	192.225	2.60956	0.725181	3.59849	0.000320068	0.00488798
LotjaGi2g1v0218400_LC	Pentatricopeptide repeat (PPR) superfamily protein	79.4212	2.63259	0.894874	2.94185	0.00326253	0.0219072
LotjaGi4g1v0112200_LC	cytochrome P450, family 71, subfamily A, polypeptide 23	1023.66	2.64901	0.936456	2.82876	0.00467286	0.0277775
LotjaGi1g1v0364300	Branched-chain-amino-acid aminotransferase	5043.27	2.69107	0.880483	3.05635	0.00224047	0.0171644
LotjaGi1g1v0347500	Serine carboxypeptidase-like protein	159.131	2.69519	0.582967	4.62323	3.77819e-06	0.000301385
LotjaGi2g1v0418000	Beta-amylase	761.894	2.70272	1.01125	2.67266	0.00752516	0.038241
LotjaGi2g1v0169000	plant/protein (Protein of unknown function, DUF599)	577.924	2.70673	1.47603	1.83379	0.0666857	0.165311
LotjaGi4g1v0056800	DUF506 family protein	1652.95	2.72585	1.38869	1.96289	0.0496585	0.135529
LotjaGi3g1v0416400_LC	Vacuolar protein sorting-associated protein 2 1	169.818	2.75591	1.03009	2.6754	0.00746399	0.0380624
LotjaGi5g1v0087900_LC	Ribulose bisphosphate carboxylase large chain	79.552	2.78526	0.512835	5.43111	5.60058e-08	1.18188e-05
LotjaGi6g1v0130600_LC	Gag-Pol polyprotein	289.605	2.82339	1.46101	1.9325	0.0532982	0.14209
LotjaGi4g1v0311500	Serpin	2096.1	2.82864	0.627503	4.50777	6.55117e-06	0.000429392
LotjaGi4g1v0295200	Trehalose-6-phosphate synthase	2577.94	2.83932	1.03429	2.7452	0.00604739	0.0330068
LotjaGi1g1v0671200	Glycosyltransferase	1530.49	2.86558	0.881309	3.2515	0.00114797	0.0111404
LotjaGi1g1v0464500_LC	SNF2 domain-containing protein / helicase domain-containing protein / zinc finger protein-like protein	528.051	2.86626	0.930441	3.08054	0.00206626	0.0162922
LotjaGi1g1v0281300_LC	Protein FAR1-RELATED SEQUENCE 5	117.827	2.90121	0.722516	4.01543	5.93369e-05	0.00170258
LotjaGi2g1v0195200_LC	Nucleotide-diphospho-sugar transferase family protein	128.524	2.93052	0.776361	3.77469	0.000160208	0.00313964
LotjaGi1g1v0781500	BZIP transcription factor family protein	6741.36	2.93119	1.15011	2.54862	0.010815	0.0486527
LotjaGi1g1v0161300	WAT1-related protein	148.723	2.94188	0.814155	3.61341	0.000302193	0.0047558
LotjaGi3g1v0338300	Terpene cyclase/mutase family member	965.259	2.96341	0.702041	4.22114	2.4307e-05	0.000961222
LotjaGi2g1v0175100_LC	High mobility group protein 20A	155.72	2.96344	0.751821	3.94169	8.09101e-05	0.00206165
LotjaGi3g1v0379500	Glycosyl hydrolase family 5 protein	82.2525	2.96729	1.17825	2.51838	0.0117897	0.0515489
LotjaGi2g1v0226900	Oxidative stress 3, putative isoform 1	1452.5	2.97476	1.26932	2.34358	0.0190994	0.071415
LotjaGi1g1v0454100	Non-specific serine/threonine protein kinase	6554.09	2.99548	1.09007	2.74797	0.0059966	0.0328068
LotjaGi3g1v0433800	DUF1442 family protein	53.4382	3.02095	1.58429	1.90682	0.0565441	0.147805
LotjaGi3g1v0307300_LC	1-(5-phosphoribosyl)-5-[(5-phosphoribosylamino)methylideneamino] imidazole-4-carboxamide isomerase	56.4928	3.02139	1.33955	2.25552	0.024101	0.0833765
LotjaGi1g1v0490400	Formin-like protein	789.549	3.05665	0.538268	5.67867	1.35744e-08	3.46267e-06
LotjaGi1g1v0697500	TOX high mobility group box family member 4-A, putative isoform 1	169.025	3.05707	0.38477	7.94519	1.93895e-15	1.60746e-12
LotjaGi1g1v0246600_LC	Diacylglycerol kinase	183.035	3.06208	0.311946	9.81605	9.60356e-23	2.22928e-19
LotjaGi1g1v0037200_LC	Bifunctional dihydrofolate reductase-thymidylate synthase	171.704	3.10659	0.409094	7.59383	3.1058e-14	2.25297e-11
LotjaGi1g1v0587900	2-oxoglutarate (2OG) and Fe(II)-dependent oxygenase superfamily protein, putative	1217.75	3.20309	0.924659	3.46407	0.000532061	0.00674668
LotjaGi2g1v0180600	Disease resistance protein (TIR-NBS-LRR class)	212.059	3.22277	0.449264	7.17346	7.31268e-13	4.14022e-10
LotjaGi6g1v0113700_LC	Gag-Pol polyprotein	206.609	3.22554	1.74886	1.84436	0.0651301	0.162724
LotjaGi4g1v0172700	Lectin receptor kinase	84.4347	3.28359	1.3684	2.39958	0.0164137	0.0644179
LotjaGi6g1v0016200_LC	Myb/SANT-like DNA-binding domain protein	80.3423	3.28692	0.500688	6.5648	5.21025e-11	2.23973e-08
LotjaGi4g1v0444400	Oxidative stress 3, putative isoform 2	120.323	3.31871	1.25215	2.65042	0.00803917	0.0399173
LotjaGi1g1v0162300	Calcium-binding family protein	192.004	3.35219	1.11156	3.01577	0.00256328	0.0186935
LotjaGi1g1v0377000	Lectin	92.9343	3.40931	0.827768	4.11868	3.81046e-05	0.00126904
LotjaGi3g1v0389500	BAG family molecular chaperone regulator 6	813.341	3.41159	0.586295	5.8189	5.92365e-09	1.6769e-06
LotjaGi2g1v0284300	Phospholipid-transporting ATPase	128.88	3.44622	1.44508	2.38479	0.0170887	0.0662621
LotjaGi2g1v0228100	Inositol oxygenase	80.6076	3.48581	1.3353	2.61051	0.00904068	0.0432386
LotjaGi1g1v0045600	Glycosyltransferase	146.546	3.49114	0.390708	8.93543	4.056e-19	5.53835e-16
LotjaGi3g1v0086200_LC	Cleavage and polyadenylation specificity factor (CPSF) A subunit protein	168.1	3.52604	0.320209	11.0117	3.35672e-28	1.55839e-24
LotjaGi2g1v0188600_LC	ETHYLENE-INSENSITIVE3-like 2	100.41	3.58242	0.477443	7.50334	6.22142e-14	4.24758e-11
LotjaGi4g1v0159700_LC	Retrotransposon protein, putative, Ty3-gypsy subclass	1729.85	3.75609	1.63105	2.30287	0.021286	0.0766899
LotjaGi3g1v0339500_LC	Terpene cyclase/mutase family member	257.379	3.77377	0.791838	4.76584	1.88068e-06	0.000183546
LotjaGi1g1v0738800_LC	Basic-leucine zipper (bZIP) transcription factor family protein	2225.63	3.77639	0.237576	15.8955	6.80914e-57	1.5806e-52
LotjaGi3g1v0117600	BZIP transcription factor family protein	93.712	3.81139	0.469013	8.12641	4.42209e-16	4.27709e-13
LotjaGi4g1v0376900_LC	C3HC4-type RING zinc finger protein	288.584	3.84838	0.388717	9.9002	4.15452e-23	1.07154e-19
LotjaGi2g1v0347100	Receptor-kinase, putative	70.9757	3.89548	0.529963	7.35046	1.97522e-13	1.23921e-10
LotjaGi3g1v0187000	Caffeic O-methyltransferase	1025.19	3.90686	1.4779	2.64351	0.00820501	0.0404952
LotjaGi3g1v0278800_LC	O-methyltransferase	1072.52	3.91644	1.31491	2.97849	0.00289677	0.0202721
LotjaGi1g1v0467600	ATP-dependent RNA helicase	586.336	3.9304	0.595394	6.60135	4.07426e-11	1.81877e-08
LotjaGi3g1v0416500	O-methyltransferase	140.042	3.93555	1.35331	2.90809	0.00363643	0.0235325
LotjaGi2g1v0002600	Pectinesterase	183.825	3.96291	1.38786	2.85542	0.00429806	0.0262762
LotjaGi3g1v0420500	Lipoxygenase	15168	3.99466	0.605997	6.59189	4.34266e-11	1.902e-08
LotjaGi6g1v0096900	Pectate lyase	1580.91	4.0445	1.61523	2.50398	0.0122806	0.0529277
LotjaGi1g1v0073500_LC	Alanine racemase	1228.28	4.05325	1.48587	2.72787	0.00637443	0.0341652
LotjaGi3g1v0213100_LC	Disease resistance protein (TIR-NBS-LRR class)	99.2641	4.08543	1.32607	3.08086	0.00206405	0.0162803
LotjaGi3g1v0523400_LC	Retrovirus-related Pol polyprotein from transposon TNT 1-94	913.73	4.10284	1.53643	2.67038	0.00757647	0.0383424
LotjaGi4g1v0261100_LC	NAD(P)H-quinone oxidoreductase subunit J, chloroplastic	1275.83	4.11393	1.83589	2.24083	0.025037	0.0855185
LotjaGi2g1v0069400_LC	Pentatricopeptide repeat-containing protein	383.829	4.14097	0.910386	4.54859	5.40072e-06	0.000383385
LotjaGi1g1v0244100_LC	Transposon protein, putative, CACTA, En/Spm sub-class	64.6878	4.14937	0.788257	5.26398	1.40968e-07	2.49794e-05
LotjaGi6g1v0326600_LC	Voltage-dependent calcium channel gamma-7 subunit	182.12	4.32528	0.478275	9.04351	1.51724e-19	2.5157e-16
LotjaGi1g1v0576500	Universal stress protein	315.125	4.49408	1.5016	2.99287	0.00276371	0.0196895
LotjaGi6g1v0364400_LC	Transposon Ty3-G Gag-Pol polyprotein	56.1086	4.51391	1.33751	3.37486	0.00073854	0.00839203
LotjaGi1g1v0133700	L-ascorbate oxidase	85.4925	4.67993	0.578399	8.09117	5.90932e-16	5.27588e-13
LotjaGi1g1v0431600	Myb/SANT-like DNA-binding domain protein	60.1598	4.68274	1.59872	2.92906	0.00339984	0.0224814
LotjaGi1g1v0244300_LC	Inhibitor of nuclear factor kappa-B kinase subunit alpha	68.7843	4.71434	0.645002	7.30903	2.69083e-13	1.64374e-10
LotjaGi1g1v0441400	GDSL esterase/lipase family	454.565	5.22815	1.58598	3.29648	0.000979061	0.0100785
LotjaGi1g1v0407000	5'-methylthioadenosine/S-adenosylhomocysteine nucleosidase	121.116	5.58595	0.544135	10.2657	1.00537e-24	3.33397e-21
LotjaGi4g1v0419600_LC	Voltage-dependent calcium channel gamma-7 subunit	101.522	5.64804	0.562946	10.033	1.09134e-23	3.16665e-20
LotjaGi1g1v0687200	Ulp1 protease family, carboxy-terminal domain protein	312.636	5.71997	0.48504	11.7928	4.25277e-32	2.46799e-28
LotjaGi2g1v0019000	O-methyltransferase	172.879	6.02935	1.37188	4.39495	1.108e-05	0.00060804
LotjaGi5g1v0297000	Ferric reductase oxidase	299.029	6.07253	0.502268	12.0902	1.18964e-33	9.20503e-30
LotjaGi6g1v0076600_LC	B3 DNA-binding domain protein	55.7173	6.26256	3.29247	1.90208	0.0571601	0.148918
LotjaGi1g1v0687700_LC	Replication factor-A carboxy-terminal domain protein	171.563	6.57196	0.538474	12.2048	2.9314e-34	3.40233e-30
LotjaGi5g1v0297800_LC	Protein ETHYLENE INSENSITIVE 3	64.7562	7.30455	1.74701	4.18118	2.89996e-05	0.00107363
LotjaGi1g1v0788300_LC	Replication factor-A carboxy-terminal domain protein	97.9662	7.67644	0.912785	8.40991	4.10331e-17	4.53572e-14
LotjaGi1g1v0788400	Replication factor-A carboxy-terminal domain protein	223.403	8.71604	0.89312	9.75909	1.6866e-22	3.55919e-19
LotjaGi1g1v0717400	Replication factor-A carboxy-terminal domain protein	168.016	10.808	1.21807	8.87304	7.11743e-19	9.17872e-16
LotjaGi3g1v0534400	Replication factor-A carboxy-terminal domain protein	325.615	11.8037	1.22053	9.67095	4.00622e-22	7.15357e-19
LotjaGi5g1v0198300	Alpha-galactosidase	58.5384	18.3962	2.46244	7.47072	7.97543e-14	5.28953e-11
LotjaGi2g1v0041700	Senescence-associated protein	57.5149	24.1303	6.121	3.94222	8.07323e-05	0.00206165
