# Supplementary material for: Aromatic amino acid biosynthesis impacts root hair development and symbiotic associations in Lotus japonicus
Source: Plant Physiol. 2023 Jul 10;193(2):1508–26. doi: 10.1093/plphys/kiad398 (PMC10517252; doi:10.1093/plphys/kiad398)
Supplement: kiad398_Supplementary_Data [file kiad398_supplementary_data.zip › PP2023RA00789DR1_Table_S4.xlsx]

## Sheet: dahps1-2 vs Gifu 5dpi IRBG
Supplemental Table S4. DEGs at 5 dpi with IRBG74 in dahps1-2 roots.
Gene ID	Annotation	baseMean	log2FoldChange	lfcSE	stat	pvalue	padj
LotjaGi0g1v0000200	Guanylate kinase	52.449	-1.0165	0.434524	-2.33934	0.0193181	0.345861
LotjaGi0g1v0000300	Elongation factor 4	1406.17	-0.211319	0.322678	-0.654891	0.512538	0.999735
LotjaGi0g1v0000400	protein kinase family protein	1007.61	0.0724366	0.440063	0.164605	0.869255	0.999735
LotjaGi0g1v0000700	Agenet domain protein	110.713	0.199285	0.383537	0.519599	0.603343	0.999735
LotjaGi0g1v0001100	lysine ketoglutarate reductase trans-splicing-like protein, putative (DUF707)	510.686	-0.0788812	0.301533	-0.261601	0.793629	0.999735
LotjaGi0g1v0001500	ACT domain-containing family protein	836.747	0.0426277	0.153871	0.277036	0.781752	0.999735
LotjaGi0g1v0001800	2-oxoglutarate-dependent dioxygenase	932.065	3.65575	0.325623	11.227	3.00641e-29	6.48838e-26
LotjaGi0g1v0002200	translation initiation factor	80.1234	-0.102762	0.596226	-0.172355	0.863159	0.999735
LotjaGi0g1v0002300	5'-AMP-activated protein kinase subunit beta	156.262	-0.05351	0.305105	-0.175382	0.860779	0.999735
LotjaGi0g1v0002400_LC	Nuclear pore complex protein Nup160	163.194	-0.355114	0.393214	-0.903105	0.36647	0.999735
LotjaGi1g1v0000200	Brefeldin A-inhibited guanine nucleotide-exchange protein	496.232	-0.00327323	0.206483	-0.0158523	0.987352	0.999735
LotjaGi1g1v0000300_LC	Brefeldin A-inhibited guanine nucleotide-exchange protein	162.172	0.0239226	0.446836	0.0535377	0.957303	0.999735
LotjaGi1g1v0000400	Protein FAR1-RELATED SEQUENCE 5	211.683	0.0166353	0.288731	0.0576152	0.954055	0.999735
LotjaGi1g1v0000500	Chloride channel protein	503.787	-0.215871	0.465316	-0.463924	0.642702	0.999735
LotjaGi1g1v0000600_LC	Chloride channel protein	687.598	-0.00409507	0.163829	-0.024996	0.980058	0.999735
LotjaGi1g1v0000700	3-oxo-5-alpha-steroid 4-dehydrogenase family protein	560.613	-0.238671	0.440281	-0.542089	0.587757	0.999735
LotjaGi1g1v0000800	Calcium-dependent protein kinase	2092.95	0.0794179	0.220351	0.360415	0.718537	0.999735
LotjaGi1g1v0000900	Homoserine kinase	1285.47	-0.428351	0.317724	-1.34819	0.177598	0.8912
LotjaGi1g1v0001100	Calcium-binding EF hand-like protein	1213.87	-0.00889581	0.208203	-0.0427266	0.96592	0.999735
LotjaGi1g1v0001200_LC	poly(A) polymerase 2	264.798	-0.0461603	0.183818	-0.251119	0.801722	0.999735
LotjaGi1g1v0001300	Protein kinase	1127.5	0.292526	0.124092	2.35734	0.0184063	0.337425
LotjaGi1g1v0001400	Niemann-Pick C1 protein	1311.68	-0.0624578	0.219944	-0.283972	0.776432	0.999735
LotjaGi1g1v0001500	Plant regulator RWP-RK family protein	536.307	6.65968	0.670011	9.93966	2.79772e-23	3.32089e-20
LotjaGi1g1v0001600	2,3-bisphosphoglycerate-dependent phosphoglycerate mutase	100.421	-0.486099	0.400689	-1.21316	0.225069	0.937732
LotjaGi1g1v0001700	Protein DETOXIFICATION	218.237	-0.0418098	0.200275	-0.208762	0.834634	0.999735
LotjaGi1g1v0001900_LC	tRNA-specific 2-thiouridylase MnmA 3	156.791	-0.221136	0.430467	-0.513711	0.607454	0.999735
LotjaGi1g1v0002000	bZIP transcription factor (DUF630 and DUF632)	440.751	0.27696	0.322638	0.858425	0.390658	0.999735
LotjaGi1g1v0002100	Kinase family protein	778.007	-0.0929839	0.152096	-0.611351	0.540967	0.999735
LotjaGi1g1v0002200	RING/U-box superfamily protein	143.657	0.295951	0.289073	1.0238	0.305932	0.986551
LotjaGi1g1v0002400	VQ motif-containing protein, putative	425.316	0.340946	0.320848	1.06264	0.287946	0.98195
LotjaGi1g1v0002500	Choline-phosphate cytidylyltransferase	1111.22	-0.00500436	0.200525	-0.0249563	0.98009	0.999735
LotjaGi1g1v0002800	LINE-1 reverse transcriptase like	130.178	-0.368298	0.359805	-1.02361	0.306022	0.986551
LotjaGi1g1v0002900_LC	tetraspanin7	259.455	0.115153	0.42178	0.273017	0.78484	0.999735
LotjaGi1g1v0003000	AP-1 complex subunit sigma-1	1287.01	0.172505	0.193239	0.892702	0.372017	0.999735
LotjaGi1g1v0003100	Glycosyltransferase	285.69	-0.735818	0.690881	-1.06504	0.286856	0.981826
LotjaGi1g1v0003600	Glycosyltransferase	137.375	-0.3133	0.549071	-0.5706	0.568271	0.999735
LotjaGi1g1v0003800_LC	Polyprotein	125.341	-0.407167	0.243863	-1.66966	0.0949872	0.742752
LotjaGi1g1v0003900	Oxygen-dependent coproporphyrinogen-III oxidase	419.397	0.0364329	0.176544	0.206368	0.836504	0.999735
LotjaGi1g1v0004100	Transmembrane 9 superfamily member	384.128	-0.379815	0.961111	-0.395183	0.692708	0.999735
LotjaGi1g1v0004200	Phenylalanine ammonia-lyase	680.032	0.463197	0.354749	1.3057	0.191653	0.906211
LotjaGi1g1v0004300	Pesticidal crystal cry8Ba	118.629	-0.626005	0.383775	-1.63118	0.102853	0.769435
LotjaGi1g1v0004400	E3 ubiquitin-protein ligase orthrus-like protein	174.919	-0.149949	0.432277	-0.346882	0.72868	0.999735
LotjaGi1g1v0004700	Transmembrane protein, putative	647.108	-0.468569	0.226525	-2.0685	0.0385927	0.497847
LotjaGi1g1v0004800	SNF1-related protein kinase regulatory subunit beta-2	362.896	-0.135287	0.310006	-0.436401	0.662546	0.999735
LotjaGi1g1v0005100	Nudix family hydrolase	1561.95	-0.150282	0.487329	-0.308379	0.757794	0.999735
LotjaGi1g1v0005200	Fasciclin-like arabinogalactan protein	1650.72	-0.40364	0.545871	-0.739442	0.459639	0.999735
LotjaGi1g1v0005300	3-ketoacyl-CoA thiolase	2536.33	-0.547967	0.539978	-1.01479	0.310204	0.988145
LotjaGi1g1v0005400	Transmembrane emp24 domain-containing protein	1284.01	0.167084	0.231412	0.722021	0.470281	0.999735
LotjaGi1g1v0005500	O-methyltransferase, putative	1835.08	0.0353449	0.262236	0.134783	0.892783	0.999735
LotjaGi1g1v0005600	TBC1 domain family member	966.539	0.413611	0.158537	2.60892	0.00908285	0.220027
LotjaGi1g1v0005700	Fimbrin-like protein 2	595.591	0.319033	0.331093	0.963574	0.33526	0.999228
LotjaGi1g1v0005900	Fasciclin-like arabinogalactan protein	1624.64	0.0393939	0.246839	0.159594	0.873201	0.999735
LotjaGi1g1v0006100_LC	Nlj21	364.335	-0.63342	0.464876	-1.36256	0.173022	0.884701
LotjaGi1g1v0006200	Chalcone reductase	5550.17	0.300159	0.219894	1.36502	0.172248	0.884088
LotjaGi1g1v0006500	Polyketide reductase	1127.8	0.176865	0.419647	0.421462	0.673418	0.999735
LotjaGi1g1v0006600	Nuclear pore complex protein NUP96	526.888	0.0782499	0.18489	0.423225	0.672131	0.999735
LotjaGi1g1v0006700	Transducin/WD40 repeat-like superfamily protein	644.661	-0.156082	0.191177	-0.816423	0.414258	0.999735
LotjaGi1g1v0006800_LC	Pectin lyase-like superfamily protein, putative	80.5042	1.18078	0.412634	2.86157	0.00421543	0.134871
LotjaGi1g1v0006900	FBD-associated F-box protein	299.953	0.00578204	0.174625	0.0331113	0.973586	0.999735
LotjaGi1g1v0007000_LC	tRNA uridine 5-carboxymethylaminomethyl modification enzyme MnmG	244.97	-0.257373	0.398373	-0.64606	0.518241	0.999735
LotjaGi1g1v0007200_LC	Protein TOC75-3, chloroplastic	52.6366	0.564351	0.357809	1.57724	0.11474	0.791379
LotjaGi1g1v0007300_LC	Protein TOC75-3, chloroplastic	62.0048	-1.56079	1.92504	-0.810782	0.417491	0.999735
LotjaGi1g1v0007400	50S ribosomal protein L18	60.098	0.3019	0.515661	0.585463	0.558237	0.999735
LotjaGi1g1v0007500	60S ribosomal protein L13	5835.02	-0.11963	0.327841	-0.364903	0.715184	0.999735
LotjaGi1g1v0007600	Cytochrome b561 and domon domain-containing protein	226.965	-0.324326	0.422787	-0.767114	0.443014	0.999735
LotjaGi1g1v0007800	RNA-binding family protein	910.453	0.0132867	0.254256	0.0522571	0.958324	0.999735
LotjaGi1g1v0007900	RNA-binding protein, putative	813.002	-0.129465	0.219167	-0.590713	0.554713	0.999735
LotjaGi1g1v0008000	BTB/POZ domain-containing protein	50.1588	-0.00395142	0.410705	-0.00962105	0.992324	0.999735
LotjaGi1g1v0008100	Protein DGCR14 like	517.086	0.0743882	0.210094	0.354071	0.723286	0.999735
LotjaGi1g1v0008200_LC	thylakoidal ascorbate peroxidase	192.59	-0.0516444	0.344683	-0.149832	0.880898	0.999735
LotjaGi1g1v0008300	WRKY family transcription factor	443.13	0.169814	0.308997	0.549565	0.582618	0.999735
LotjaGi1g1v0008400	GRAS family transcription factor	415.294	0.765957	0.431855	1.77364	0.0761224	0.686867
LotjaGi1g1v0008500	Histidine kinase	910.504	-0.429146	0.182357	-2.35332	0.0186065	0.339522
LotjaGi1g1v0008600_LC	Nucleotidyltransferase family protein	184.587	-0.198266	0.361074	-0.549101	0.582936	0.999735
LotjaGi1g1v0008700_LC	Pentatricopeptide repeat-containing protein, putative	63.6409	-0.109263	0.293432	-0.372361	0.709624	0.999735
LotjaGi1g1v0008900	Potyviral VPg interacting protein 2	1095.77	0.320911	0.201687	1.59114	0.111579	0.783695
LotjaGi1g1v0009000	Chaperone protein htpG family protein	992.752	-0.123331	0.355534	-0.346891	0.728673	0.999735
LotjaGi1g1v0009200_LC	30S ribosomal protein S8, chloroplastic	90.164	0.28009	0.445864	0.628196	0.529875	0.999735
LotjaGi1g1v0009300	Chlorophyll a-b binding protein, chloroplastic	14643.9	-0.669216	0.41865	-1.59851	0.10993	0.783266
LotjaGi1g1v0009400	Pentatricopeptide repeat-containing protein	608.242	-0.406357	0.416538	-0.975557	0.329284	0.996618
LotjaGi1g1v0009600	Nuclear pore complex protein Nup133 family	262.525	-0.123302	0.211456	-0.58311	0.559819	0.999735
LotjaGi1g1v0009700	Sterile alpha motif (SAM) domain-containing protein	1102.42	0.19826	0.227099	0.873012	0.382657	0.999735
LotjaGi1g1v0009900	Disease resistance protein (NBS-LRR class) family	116.058	-0.0688971	0.273848	-0.251589	0.801359	0.999735
LotjaGi1g1v0010000	CC-NBS-LRR disease resistance protein	79.2979	-0.42532	0.499043	-0.852273	0.394063	0.999735
LotjaGi1g1v0010100	Chaperone protein DnaJ	384.073	-0.182292	0.179189	-1.01731	0.309005	0.987771
LotjaGi1g1v0010300	Phytochromobilin:ferredoxin oxidoreductase	139.451	0.243742	0.2806	0.868644	0.385042	0.999735
LotjaGi1g1v0010500	Glucose-1-phosphate adenylyltransferase	1885.19	-0.448355	0.140504	-3.19105	0.00141756	0.0595627
LotjaGi1g1v0010900	Neutral ceramidase	2115.52	0.106774	0.130691	0.816995	0.413931	0.999735
LotjaGi1g1v0011000	Importin subunit alpha	513.15	0.169678	0.171585	0.988887	0.322718	0.995039
LotjaGi1g1v0011200	Nuclear transcription factor Y subunit	133.031	0.0149934	0.259647	0.0577452	0.953952	0.999735
LotjaGi1g1v0011300	Amino acid transporter, putative	363.916	-0.473035	0.350314	-1.35032	0.176914	0.889819
LotjaGi1g1v0011400	50S ribosomal protein L29	244.221	-0.173371	0.303577	-0.571095	0.567935	0.999735
LotjaGi1g1v0011500	Amino acid permease	212.421	-0.822542	0.509718	-1.61372	0.106588	0.776198
LotjaGi1g1v0011600	Alkaline alpha-galactosidase seed imbibition protein	1012.3	0.46088	0.516115	0.892979	0.371869	0.999735
LotjaGi1g1v0011700	Subtilisin-like protease	191.752	0.0596893	0.308507	0.193478	0.846585	0.999735
LotjaGi1g1v0011800	BTB/POZ domain-containing protein	276.795	-0.080672	0.553395	-0.145777	0.884098	0.999735
LotjaGi1g1v0011900_LC	RNA pseudouridine synthase 4, mitochondrial	682.289	0.196593	0.400424	0.490962	0.623453	0.999735
LotjaGi1g1v0012300_LC	CST complex subunit STN1	84.9654	0.0354943	0.603959	0.0587693	0.953136	0.999735
LotjaGi1g1v0012400	Receptor-like kinase	68.4764	-0.324024	0.590206	-0.549001	0.583005	0.999735
LotjaGi1g1v0012700	Receptor-like kinase	54.3557	-0.248754	0.335584	-0.741257	0.458538	0.999735
LotjaGi1g1v0012900	Late embryogenesis abundant (LEA) hydroxyproline-rich glycoprotein family member	144.633	-0.0912868	0.249014	-0.366593	0.713923	0.999735
LotjaGi1g1v0013000	Uridine kinase	921.725	0.33336	0.395625	0.842616	0.399443	0.999735
LotjaGi1g1v0013100	Kinesin-like protein	190.367	-0.256697	0.261138	-0.982991	0.325612	0.995632
LotjaGi1g1v0013300	Regulatory protein recX	154.037	-0.169711	0.25841	-0.65675	0.511342	0.999735
LotjaGi1g1v0013400_LC	B3 domain-containing protein	68.2169	0.0429378	0.449255	0.0955757	0.923858	0.999735
LotjaGi1g1v0013500	Receptor protein kinase-like protein	128.791	-0.737268	0.394187	-1.87035	0.0614352	0.628302
LotjaGi1g1v0013600	Vesicle transport protein	375.152	0.545778	0.238578	2.28763	0.0221591	0.37501
LotjaGi1g1v0013800	Heat shock protein 90	8297.1	0.133337	0.282635	0.471763	0.637096	0.999735
LotjaGi1g1v0013900	Calcineurin B-like protein	952.431	0.181666	0.20733	0.876215	0.380913	0.999735
LotjaGi1g1v0014100	RING/U-box superfamily protein	166.847	0.00621383	0.337202	0.0184277	0.985298	0.999735
LotjaGi1g1v0014300	Albumin-2 protein	1072.04	0.213368	0.496868	0.429425	0.667614	0.999735
LotjaGi1g1v0014500	Transposon Ty3-G Gag-Pol polyprotein	131.845	-0.242918	0.39863	-0.609383	0.54227	0.999735
LotjaGi1g1v0014700	Nucleotide-sugar transporter family protein	308.638	-0.250902	0.281394	-0.891642	0.372585	0.999735
LotjaGi1g1v0014800	GBF-interacting protein 1, putative isoform 1	480.969	-0.0572981	0.173733	-0.329805	0.741547	0.999735
LotjaGi1g1v0014900	ER membrane protein complex subunit 8	763.649	0.17504	0.227356	0.769897	0.441361	0.999735
LotjaGi1g1v0015100	Ribosomal RNA small subunit methyltransferase B	155.06	0.173003	0.337881	0.512023	0.608635	0.999735
LotjaGi1g1v0015200_LC	LINE-1 reverse transcriptase like	366.614	0.0616728	0.244696	0.252038	0.801012	0.999735
LotjaGi1g1v0015300	Cellulose synthase, putative	166.237	-0.440144	0.281804	-1.56188	0.118316	0.796261
LotjaGi1g1v0015400	WD repeat-containing protein	277.083	0.123496	0.172393	0.716364	0.473767	0.999735
LotjaGi1g1v0015500	Altered inheritance of mitochondria 32	509.779	0.309683	0.413631	0.748695	0.454041	0.999735
LotjaGi1g1v0015800	Nicotinamide-nucleotide adenylyltransferase	223.814	-0.14841	0.253796	-0.584761	0.558709	0.999735
LotjaGi1g1v0015900	Protein TIC 20-v, chloroplastic	80.8825	0.0456029	0.413127	0.110385	0.912104	0.999735
LotjaGi1g1v0016000	Nuclear transcription factor Y protein	1211.99	0.14593	0.882588	0.165344	0.868673	0.999735
LotjaGi1g1v0016100	Serine/threonine protein phosphatase 7 long form isogeny	85.0635	-0.020862	0.426205	-0.0489483	0.960961	0.999735
LotjaGi1g1v0016500	Protein DEK	2696.5	0.0986329	0.48932	0.201571	0.840252	0.999735
LotjaGi1g1v0016800	RuvB-like helicase	633.107	0.0511837	0.16256	0.314861	0.752867	0.999735
LotjaGi1g1v0017000	Potassium channel	558.981	0.0715769	0.183623	0.389804	0.696681	0.999735
LotjaGi1g1v0017100	Mitochondrial import inner membrane translocase subunit TIM50	604.29	-0.0487272	0.219072	-0.222426	0.823982	0.999735
LotjaGi1g1v0017300	Pectinesterase	136.705	-0.569963	0.366302	-1.55599	0.11971	0.797171
LotjaGi1g1v0017400	Serine acetyltransferase	573.705	-0.862845	0.403081	-2.14062	0.0323043	0.457578
LotjaGi1g1v0017500	Pentatricopeptide repeat-containing protein family	111.433	-0.278254	0.302755	-0.91907	0.358059	0.999735
LotjaGi1g1v0017600_LC	Kinase family protein	122.209	-0.250288	0.309559	-0.808532	0.418785	0.999735
LotjaGi1g1v0017800	pleiotropic drug resistance 13	81.7549	-0.716725	0.360642	-1.98736	0.0468828	0.554006
LotjaGi1g1v0018400	rRNA 2'-O-methyltransferase fibrillarin 2	1817.09	-0.213031	0.335176	-0.635578	0.525051	0.999735
LotjaGi1g1v0018500	Multidrug resistance protein ABC transporter family protein	174.689	-0.317982	0.529619	-0.600397	0.548241	0.999735
LotjaGi1g1v0018700	Multidrug resistance protein ABC transporter family protein	73.084	-0.036983	0.454664	-0.0813414	0.93517	0.999735
LotjaGi1g1v0019000	Myb transcription factor-like protein	421.936	0.424841	0.414679	1.02451	0.305596	0.986446
LotjaGi1g1v0019100	DUF21 domain-containing protein	800.326	-0.164524	0.249996	-0.658105	0.51047	0.999735
LotjaGi1g1v0019200	RNA-binding domain CCCH-type zinc finger protein	68.3086	-0.364614	0.322764	-1.12966	0.258618	0.968521
LotjaGi1g1v0019400	Mitochondrial transcription termination factor family protein	228.048	-0.255254	0.331498	-0.770002	0.441299	0.999735
LotjaGi1g1v0019500	Chaperone protein DnaJ	55.9534	0.128922	0.458414	0.281234	0.778531	0.999735
LotjaGi1g1v0019600	GRAS family transcription factor	606.164	0.284612	0.245786	1.15797	0.246878	0.95813
LotjaGi1g1v0019900	Red chlorophyll catabolite reductase, putative	159.671	-0.507093	0.308195	-1.64536	0.0998948	0.760829
LotjaGi1g1v0020200	Hexosyltransferase	335.921	-0.0966958	0.213535	-0.452833	0.650669	0.999735
LotjaGi1g1v0020300	WRKY family transcription factor	354.878	0.204281	0.188458	1.08396	0.278382	0.978584
LotjaGi1g1v0020400	Red chlorophyll catabolite reductase, putative	55.5808	-0.0801113	0.354321	-0.226098	0.821125	0.999735
LotjaGi1g1v0020700	Protein FRIGIDA	253.143	-0.165433	0.314213	-0.5265	0.598541	0.999735
LotjaGi1g1v0020900	Kinase, putative	204.171	0.788384	0.389774	2.02267	0.0431072	0.527519
LotjaGi1g1v0021000	Kinase, putative	1346.45	0.654637	0.318722	2.05395	0.0399809	0.508042
LotjaGi1g1v0021200	RNA-binding protein, putative	1277.46	0.242367	0.164419	1.47408	0.14046	0.835447
LotjaGi1g1v0021300	Calcium-dependent lipid-binding domain-containing protein	1872.39	0.0321512	0.124919	0.257376	0.796889	0.999735
LotjaGi1g1v0021400	Kinesin-related protein	221.711	-0.61777	0.400272	-1.54338	0.122739	0.804814
LotjaGi1g1v0021500	Mitochondrial import inner membrane translocase subunit TIM22	526.76	-0.221901	0.215919	-1.0277	0.30409	0.985211
LotjaGi1g1v0021600	Tubulin-specific chaperone A	1031.77	0.243512	0.187176	1.30098	0.193264	0.908468
LotjaGi1g1v0021700	Pirin-like protein	217.661	-0.477937	0.435234	-1.09811	0.272154	0.977236
LotjaGi1g1v0021800	Glycerophosphodiester phosphodiesterase	3810.51	0.144028	0.218537	0.659058	0.509859	0.999735
LotjaGi1g1v0021900	Lipid transfer protein	3207.92	-0.46227	0.654324	-0.706485	0.479887	0.999735
LotjaGi1g1v0022100	Lipid transfer protein	4466.37	-0.32886	0.828618	-0.396878	0.691457	0.999735
LotjaGi1g1v0022200	Pentatricopeptide repeat-containing family protein	75.0403	-0.45629	0.846169	-0.539242	0.58972	0.999735
LotjaGi1g1v0022300	Fimbrin, putative	236.48	0.248505	0.30708	0.809253	0.41837	0.999735
LotjaGi1g1v0022400	Hydroxyacylglutathione hydrolase	457.541	-0.354019	0.234449	-1.51001	0.131042	0.817591
LotjaGi1g1v0022500_LC	Enhanced downy mildew 2, putative	450.848	0.152394	0.213853	0.712608	0.476088	0.999735
LotjaGi1g1v0022600	V-type proton ATPase subunit e	106.574	0.509692	0.324688	1.56979	0.116464	0.793869
LotjaGi1g1v0022700	Syntaxin, putative	1040.21	0.497682	0.430272	1.15667	0.247408	0.958463
LotjaGi1g1v0022800	Cell division FtsZ-like protein	361.548	-0.490779	0.252471	-1.9439	0.0519075	0.578178
LotjaGi1g1v0022900	Serine/threonine-protein phosphatase	542.844	0.0360721	0.163692	0.220366	0.825586	0.999735
LotjaGi1g1v0023000	Lipid-binding serum glycoprotein family protein, putative	4069.21	-0.0962189	0.267907	-0.35915	0.719483	0.999735
LotjaGi1g1v0023100	Leucine-rich repeat receptor-like protein kinase family protein	73.1056	0.581278	0.623332	0.932533	0.351061	0.999735
LotjaGi1g1v0023400	PHD-finger protein	267.509	0.221816	0.210158	1.05547	0.291208	0.98261
LotjaGi1g1v0023500	Carboxyl methyltransferase	346.138	2.8677	0.553495	5.18108	2.2061e-07	2.69963e-05
LotjaGi1g1v0023600	Vacuolar protein sorting-associated protein VTA1 like	764.886	0.0922873	0.212045	0.435225	0.663399	0.999735
LotjaGi1g1v0023700	Mitochondrial transcription termination factor family protein	78.6269	-0.0113286	0.288487	-0.039269	0.968676	0.999735
LotjaGi1g1v0023800	Microtubule associated protein 65	260.261	-0.519123	0.348179	-1.49097	0.13597	0.825557
LotjaGi1g1v0024000	Trigger factor	337.312	-0.361244	0.292723	-1.23408	0.217172	0.929951
LotjaGi1g1v0024200	proton pump interactor 1	90.6727	-0.565962	0.327014	-1.7307	0.0835055	0.706532
LotjaGi1g1v0024400_LC	Integrin beta-2	239.287	-0.166206	0.304592	-0.545667	0.585295	0.999735
LotjaGi1g1v0024700	GrpE protein homolog	280.657	-0.295171	0.3792	-0.778403	0.436331	0.999735
LotjaGi1g1v0024800	EH domain-containing protein 1	492.201	0.25163	0.211713	1.18854	0.234621	0.948554
LotjaGi1g1v0024900	Protein transport SEC13-like protein	1064.35	0.057102	0.325323	0.175524	0.860668	0.999735
LotjaGi1g1v0025000	Ethylene-responsive transcription factor, putative	1332.15	0.26914	0.211371	1.27331	0.202909	0.917955
LotjaGi1g1v0025100	Glucan endo-1,3-beta-glucosidase, putative	1019.78	-0.592743	0.379936	-1.56011	0.118733	0.796536
LotjaGi1g1v0025600	Adenylyltransferase and sulfurtransferase MOCS3	662.54	-0.0294993	0.156397	-0.188618	0.850392	0.999735
LotjaGi1g1v0025700	Aspartate carbamoyltransferase	350.834	-0.00755643	0.154224	-0.0489966	0.960922	0.999735
LotjaGi1g1v0025900	Protein suppressor of white apricot	1384.59	0.0632808	0.372294	0.169975	0.86503	0.999735
LotjaGi1g1v0026000	UPF0505 protein C16orf62	544.929	0.106669	0.282745	0.377262	0.705979	0.999735
LotjaGi1g1v0026200	Cell differentiation protein rcd1, putative	53.1244	-0.0992267	0.381186	-0.260311	0.794624	0.999735
LotjaGi1g1v0026400	Ribonuclease 3-like protein 3	70.4284	0.0115722	0.300065	0.0385657	0.969237	0.999735
LotjaGi1g1v0026500	DUF4408 domain protein	2707.84	-0.459457	0.48361	-0.950056	0.342084	0.999228
LotjaGi1g1v0026600	Pescadillo homolog	216.791	-0.146747	0.202459	-0.724826	0.468559	0.999735
LotjaGi1g1v0026700	GDP-L-galactose phosphorylase 1	765.663	0.248171	0.300415	0.826095	0.40875	0.999735
LotjaGi1g1v0026900	Acetyltransferase component of pyruvate dehydrogenase complex	2410.91	-0.0271114	0.187059	-0.144935	0.884762	0.999735
LotjaGi1g1v0027100	Rab3 GTPase-activating protein catalytic subunit	1022.6	0.88229	0.281631	3.13279	0.00173153	0.0701621
LotjaGi1g1v0027300	GDSL esterase/lipase	99.4734	0.159185	0.356854	0.44608	0.65554	0.999735
LotjaGi1g1v0027400	Bromodomain-containing protein, putative	847.899	0.0441646	0.218062	0.202532	0.839501	0.999735
LotjaGi1g1v0027500_LC	Aldolase-type TIM barrel family protein	113.59	1.00522	0.416156	2.41548	0.0157143	0.306539
LotjaGi1g1v0027600_LC	RNA-directed DNA polymerase (reverse transcriptase)-related family protein	263.913	-0.0654842	0.339932	-0.192639	0.847241	0.999735
LotjaGi1g1v0027700_LC	Disease resistance protein (TIR-NBS-LRR class)	293.922	-0.259723	0.275612	-0.94235	0.346014	0.999735
LotjaGi1g1v0027900	Mitochondrial glycoprotein family protein, putative	315.97	0.0395336	0.18857	0.20965	0.833941	0.999735
LotjaGi1g1v0028000	F-box/LRR-repeat protein, putative	153.825	-0.0243371	0.299023	-0.0813886	0.935133	0.999735
LotjaGi1g1v0028700	Syntaxin-61	416.25	0.200984	0.200951	1.00016	0.317231	0.992292
LotjaGi1g1v0028800	Translation factor SUI1	268.789	0.141924	0.356941	0.397611	0.690917	0.999735
LotjaGi1g1v0028900	Calcium-dependent kinase	206.312	0.999564	0.340451	2.936	0.00332474	0.113567
LotjaGi1g1v0029100	Endoribonuclease L-PSP family protein	863.873	-0.374501	0.314579	-1.19048	0.233856	0.947398
LotjaGi1g1v0029200_LC	ATP-dependent Clp protease ATP-binding subunit ClpX	99.9312	-0.319796	0.244317	-1.30894	0.190554	0.905334
LotjaGi1g1v0029400	Ubiquitin thioesterase OTU1	507.044	0.0435973	0.174182	0.250297	0.802358	0.999735
LotjaGi1g1v0029500	DUF4228 domain protein	271.141	-0.0730363	0.290321	-0.251571	0.801372	0.999735
LotjaGi1g1v0029700	Peptide methionine sulfoxide reductase MsrA	1588.25	-0.122554	0.197982	-0.619018	0.535905	0.999735
LotjaGi1g1v0030300	actin cytoskeleton-regulatory complex pan-like protein	702.644	0.112576	0.270081	0.416824	0.676807	0.999735
LotjaGi1g1v0031200	Rho GTPase-activating protein	65.9613	-0.324256	0.347388	-0.933412	0.350607	0.999735
LotjaGi1g1v0031300	Heat shock 70 kDa protein	97.0977	0.114852	0.380126	0.302141	0.762545	0.999735
LotjaGi1g1v0031500	Disease resistance protein (TIR-NBS-LRR class)	374.577	-0.352963	0.229124	-1.54049	0.123441	0.804814
LotjaGi1g1v0031600	Disease resistance protein (TIR-NBS-LRR class)	639.814	0.135343	0.224448	0.603004	0.546506	0.999735
LotjaGi1g1v0031700	RNA helicase	244.544	-0.292949	0.250954	-1.16734	0.243073	0.954491
LotjaGi1g1v0031800_LC	RNA helicase	465.046	-0.0414728	0.344454	-0.120402	0.904165	0.999735
LotjaGi1g1v0032000	Disease resistance protein (TIR-NBS-LRR class)	2242.08	0.06084	0.19995	0.304277	0.760917	0.999735
LotjaGi1g1v0032100	Disease resistance protein (TIR-NBS-LRR class)	1161.52	-0.0211108	0.213584	-0.0988407	0.921265	0.999735
LotjaGi1g1v0032200	RNA-directed DNA polymerase (Reverse transcriptase)	249.87	0.0538839	0.349003	0.154394	0.877299	0.999735
LotjaGi1g1v0032300	Disease resistance protein (TIR-NBS-LRR class)	372.284	0.110067	0.388288	0.283467	0.776819	0.999735
LotjaGi1g1v0032500	Disease resistance protein (TIR-NBS-LRR class)	214.865	-0.0773634	0.281565	-0.274763	0.783499	0.999735
LotjaGi1g1v0032600	U3 small nucleolar RNA-associated protein 10	836.552	-0.0886127	0.23106	-0.383506	0.701345	0.999735
LotjaGi1g1v0032700	Purple acid phosphatase	550.252	-0.137756	0.263374	-0.523044	0.600943	0.999735
LotjaGi1g1v0032800	Ankyrin repeat-containing protein family	259.469	-0.396624	0.326932	-1.21317	0.225065	0.937732
LotjaGi1g1v0032900	Disease resistance protein (TIR-NBS-LRR class)	170.733	-0.186756	0.362532	-0.515142	0.606454	0.999735
LotjaGi1g1v0033000	Disease resistance protein (TIR-NBS-LRR class)	269.293	0.324861	0.432439	0.75123	0.452514	0.999735
LotjaGi1g1v0033100	NBS-LRR disease resistance protein	154.108	-0.182989	0.649717	-0.281645	0.778216	0.999735
LotjaGi1g1v0033200	Disease resistance protein (TIR-NBS-LRR class)	250.743	-0.191702	0.251864	-0.76113	0.446579	0.999735
LotjaGi1g1v0033300	Disease resistance protein (TIR-NBS-LRR class)	599.12	-0.152932	0.416548	-0.36714	0.713515	0.999735
LotjaGi1g1v0033400	Disease resistance protein (TIR-NBS-LRR class)	795.095	-0.154866	0.148724	-1.0413	0.297736	0.984087
LotjaGi1g1v0033600	Disease resistance protein (TIR-NBS-LRR class)	179.349	-0.155831	0.430109	-0.362305	0.717124	0.999735
LotjaGi1g1v0033700	Disease resistance protein (TIR-NBS-LRR class)	175.756	0.403805	0.310039	1.30244	0.192768	0.908176
LotjaGi1g1v0033800	Cytochrome P450 family protein	7383.8	0.588393	0.241283	2.4386	0.0147443	0.295884
LotjaGi1g1v0033900	Inositol-1,4,5-trisphosphate 5-phosphatase 4 isoform 1	851.323	-0.0572458	0.201967	-0.283441	0.776839	0.999735
LotjaGi1g1v0034500	En/Spm-like transposon protein	442.033	0.0896503	0.265206	0.338041	0.735333	0.999735
LotjaGi1g1v0034700	Apolipoprotein D	1000.78	-0.0898712	0.151622	-0.592731	0.553361	0.999735
LotjaGi1g1v0035100	HTH-type transcriptional regulator AdhR	50.8252	-0.364029	0.380091	-0.957743	0.338192	0.999228
LotjaGi1g1v0035200	gamma carbonic anhydrase 2	149.329	-0.372259	0.227434	-1.63678	0.101677	0.766045
LotjaGi1g1v0035400_LC	Chitin-inducible gibberellin-responsive protein, putative	296.858	0.0662375	0.227585	0.291046	0.771016	0.999735
LotjaGi1g1v0035700_LC	Small nuclear ribonucleoprotein-associated protein	1836.12	-0.548834	0.847356	-0.647702	0.517178	0.999735
LotjaGi1g1v0035800	Homogentisate phytyltransferase	1718.16	0.33668	0.256129	1.3145	0.18868	0.903622
LotjaGi1g1v0036300	F-box protein interaction domain protein	284.161	0.115211	0.207578	0.555026	0.578877	0.999735
LotjaGi1g1v0036500	F-box protein	107.443	0.116521	0.24605	0.473568	0.635808	0.999735
LotjaGi1g1v0036600	F-box protein	88.1995	0.0606014	0.249568	0.242825	0.808141	0.999735
LotjaGi1g1v0036700	F-box protein	122.436	0.130232	0.249737	0.521478	0.602034	0.999735
LotjaGi1g1v0036800	F-box protein	111.345	-0.115534	0.261336	-0.442089	0.658425	0.999735
LotjaGi1g1v0036900	F-box protein	59.3218	0.0380312	0.415932	0.0914361	0.927146	0.999735
LotjaGi1g1v0037100	F-box protein	142.924	-0.0393042	0.29433	-0.133538	0.893768	0.999735
LotjaGi1g1v0037200_LC	Bifunctional dihydrofolate reductase-thymidylate synthase	171.704	0.0984054	0.382281	0.257416	0.796858	0.999735
LotjaGi1g1v0037900	Heat shock protein, putative	204.726	0.0300948	0.322629	0.09328	0.925681	0.999735
LotjaGi1g1v0038000	Receptor-like protein kinase	918.652	-0.472418	0.502313	-0.940484	0.346969	0.999735
LotjaGi1g1v0038100	Citrate synthase	2468.55	0.00595791	0.901299	0.00661036	0.994726	0.999735
LotjaGi1g1v0038200	Disease resistance protein (TIR-NBS-LRR class)	330.173	-0.136403	0.248059	-0.549881	0.582401	0.999735
LotjaGi1g1v0038600_LC	Disease resistance protein (TIR-NBS-LRR class)	907.605	0.247348	0.392946	0.629472	0.52904	0.999735
LotjaGi1g1v0038900_LC	Ubiquitin carboxyl-terminal hydrolase 16	575.075	0.481758	0.461125	1.04474	0.296141	0.984087
LotjaGi1g1v0039200_LC	Disease resistance protein (TIR-NBS-LRR class)	194.356	0.129187	0.331344	0.389886	0.696621	0.999735
LotjaGi1g1v0039300_LC	Disease resistance protein (TIR-NBS-LRR class)	284.935	0.460904	0.387915	1.18816	0.234772	0.94896
LotjaGi1g1v0039700_LC	Disease resistance protein (TIR-NBS-LRR class)	331.395	-0.539019	0.319983	-1.68453	0.0920799	0.735277
LotjaGi1g1v0039800	Protein kinase, putative	473.628	0.147649	0.172498	0.855944	0.392028	0.999735
LotjaGi1g1v0040000	Protein hapless 8	240.724	0.18847	0.260818	0.722609	0.46992	0.999735
LotjaGi1g1v0040300	Secretion-regulating guanine nucleotide exchange factor	283.623	0.620197	0.274176	2.26204	0.0236947	0.388476
LotjaGi1g1v0040400	Protodermal factor 1	103.753	-0.624678	0.375198	-1.66493	0.0959264	0.746164
LotjaGi1g1v0040700	At1g06530-like protein	930.147	-0.0389075	0.228228	-0.170477	0.864635	0.999735
LotjaGi1g1v0040900_LC	Cytochrome c oxidase subunit 2	57.6345	-0.147219	0.652785	-0.225525	0.821571	0.999735
LotjaGi1g1v0041000	XAP5 circadian timekeeper	921.026	-0.0557261	0.219932	-0.253379	0.799975	0.999735
LotjaGi1g1v0041100	U11/U12 small nuclear ribonucleoprotein 59 kDa protein	410.125	0.0392478	0.20448	0.191939	0.84779	0.999735
LotjaGi1g1v0041200	Transcription factor, putative	115.904	-0.0882622	0.299036	-0.295156	0.767875	0.999735
LotjaGi1g1v0041300	Mitogen-activated protein kinase	507.112	0.25059	0.279953	0.895114	0.370726	0.999735
LotjaGi1g1v0041400	Crooked neck-like protein 1	492.258	0.195149	0.156096	1.25019	0.211232	0.924463
LotjaGi1g1v0042200	Nascent polypeptide associated complex alpha subunit, putative	247.236	-0.0384145	0.192104	-0.199967	0.841506	0.999735
LotjaGi1g1v0042300	Tubulin beta chain	283.974	0.136715	0.235544	0.580425	0.561628	0.999735
LotjaGi1g1v0042500	Type II inositol 3,4-bisphosphate 4-phosphatase	112.209	-0.349861	0.402778	-0.868619	0.385056	0.999735
LotjaGi1g1v0042600	WRKY family transcription factor	66.9334	-0.289909	0.345496	-0.839108	0.401408	0.999735
LotjaGi1g1v0042700	Kinase family protein	448.714	-0.165074	0.165419	-0.997915	0.31832	0.992898
LotjaGi1g1v0043000	Conserved oligomeric Golgi complex subunit 5	478.65	0.100549	0.357267	0.28144	0.778373	0.999735
LotjaGi1g1v0043300	GDSL esterase/lipase	142.747	-0.225799	0.203917	-1.1073	0.268163	0.974584
LotjaGi1g1v0043600	Transducin/WD40 repeat-like superfamily protein	69.3767	-0.325559	0.303329	-1.07328	0.283143	0.979223
LotjaGi1g1v0043800	60S ribosomal protein L18a	1195.19	0.0462675	0.360786	0.128241	0.897958	0.999735
LotjaGi1g1v0043900	Ribosomal RNA small subunit methyltransferase B	75.9941	-0.254134	0.428145	-0.593569	0.5528	0.999735
LotjaGi1g1v0044100	4-hydroxyphenylpyruvate dioxygenase	1160.95	0.888221	0.866959	1.02453	0.305587	0.986446
LotjaGi1g1v0044200	Anaphase-promoting complex subunit 5	1621.03	0.127094	0.185036	0.686861	0.49217	0.999735
LotjaGi1g1v0044300_LC	zinc finger B-box protein	109.019	-0.558374	0.310545	-1.79805	0.0721697	0.670534
LotjaGi1g1v0044400	Pleckstrin-like (PH) domain protein	615.199	0.100402	0.277533	0.361766	0.717527	0.999735
LotjaGi1g1v0044500	NAC domain-containing protein, putative	103.212	0.356804	0.421128	0.847258	0.396851	0.999735
LotjaGi1g1v0045000_LC	Disease resistance protein (TIR-NBS-LRR class)	67.8662	-0.0661239	0.339503	-0.194767	0.845575	0.999735
LotjaGi1g1v0045100	Disease resistance protein (TIR-NBS-LRR class)	376.678	-0.151022	0.252725	-0.597575	0.550124	0.999735
LotjaGi1g1v0045300	Glycosyltransferase	370.635	-0.11848	0.47252	-0.250741	0.802014	0.999735
LotjaGi1g1v0045500	Glutathione S-transferase	219.642	0.208289	0.285138	0.730484	0.465095	0.999735
LotjaGi1g1v0045600	Glycosyltransferase	146.546	0.357599	0.350299	1.02084	0.307331	0.987685
LotjaGi1g1v0045700	Aspartyl/glutamyl-tRNA(Asn/Gln) amidotransferase subunit B, putative isoform 2	50.4483	-0.0489055	0.385707	-0.126795	0.899103	0.999735
LotjaGi1g1v0045800	Regulatory protein NPR1	227.162	0.213393	0.789971	0.270127	0.787062	0.999735
LotjaGi1g1v0045900	Cytidylate kinase	149.205	-0.170914	0.590603	-0.289389	0.772283	0.999735
LotjaGi1g1v0046000_LC	associated molecule with the SH3 domain of STAM 2	481.259	-0.0213041	0.247542	-0.0860623	0.931417	0.999735
LotjaGi1g1v0046300	Transmembrane protein 56	374.642	0.20359	0.268783	0.757453	0.448778	0.999735
LotjaGi1g1v0046400	ATP-dependent RNA helicase, putative	392.982	-0.0893384	0.190923	-0.46793	0.639835	0.999735
LotjaGi1g1v0046500	WD-repeat protein, putative	2444.34	0.0208808	0.203258	0.102731	0.918177	0.999735
LotjaGi1g1v0046600	Oxygen-evolving enhancer protein 2-1, chloroplastic	2047.09	-0.221239	0.213639	-1.03558	0.3004	0.984087
LotjaGi1g1v0046700	Reticulon-like protein	1584.46	-0.0727173	0.23628	-0.307759	0.758266	0.999735
LotjaGi1g1v0046900	Amine oxidase, putative	801.621	-0.0532047	0.138738	-0.383491	0.701356	0.999735
LotjaGi1g1v0047300	Maternal effect embryo arrest protein	393.202	0.0953165	0.298803	0.318995	0.74973	0.999735
LotjaGi1g1v0047400	Auxin response factor	738.939	-0.299826	0.138968	-2.15751	0.0309659	0.448428
LotjaGi1g1v0047600	Pentatricopeptide repeat (PPR) superfamily protein	96.1713	-0.62938	0.383989	-1.63906	0.101201	0.764437
LotjaGi1g1v0047700	N-acetyl-D-glucosamine kinase-like protein	1292.15	0.0679958	0.264857	0.256726	0.79739	0.999735
LotjaGi1g1v0047800	ATP-dependent RNA helicase	1127.31	0.0540843	0.273711	0.197596	0.843361	0.999735
LotjaGi1g1v0048000	Non-specific serine/threonine protein kinase	740.002	-0.198727	0.3016	-0.658909	0.509954	0.999735
LotjaGi1g1v0048100	Chromodomain helicase-DNA-binding protein	1388.02	0.232221	0.338504	0.686022	0.492699	0.999735
LotjaGi1g1v0048200	Alanine:glyoxylate aminotransferase	3342.28	0.292328	0.330891	0.883457	0.376989	0.999735
LotjaGi1g1v0048300_LC	LOB domain family protein	150.507	-0.315047	0.291169	-1.08201	0.27925	0.979086
LotjaGi1g1v0048400	magnesium transporter NIPA (DUF803)	538.822	0.104043	0.158502	0.656418	0.511556	0.999735
LotjaGi1g1v0048500_LC	Retrotransposon protein, putative, Ty3-gypsy subclass	386.243	0.182947	0.437491	0.418173	0.67582	0.999735
LotjaGi1g1v0048600	Fission 1 protein	1053.97	0.197327	0.17109	1.15335	0.248766	0.960478
LotjaGi1g1v0048700	Protein PATRONUS 1	266.378	0.156361	0.145874	1.07189	0.28377	0.979223
LotjaGi1g1v0048900	GTPase obg	272.763	0.113582	0.221898	0.511866	0.608745	0.999735
LotjaGi1g1v0049200	Regulator of chromosome condensation (RCC1) family with FYVE zinc finger domain-containing protein	372.227	-0.0453139	0.238357	-0.190109	0.849223	0.999735
LotjaGi1g1v0049300	Homeobox protein, putative	909.521	0.314743	0.240906	1.3065	0.191384	0.905794
LotjaGi1g1v0049400	Pentatricopeptide repeat-containing protein	93.2151	-0.0402704	0.303587	-0.132649	0.894471	0.999735
LotjaGi1g1v0049600	DUF4228 domain protein	195.956	0.88106	0.466233	1.88974	0.0587926	0.613615
LotjaGi1g1v0049800	MLP-like protein	371.742	0.15434	0.301215	0.51239	0.608378	0.999735
LotjaGi1g1v0050100	LATERAL ROOT PRIMORDIUM 1 family protein	400.855	0.369612	0.17346	2.13082	0.033104	0.463105
LotjaGi1g1v0050300	Hyp O-arabinosyltransferase homolog	286.196	0.261424	0.191458	1.36544	0.172116	0.884088
LotjaGi1g1v0050400	Telomerase activating protein Est1	1121.33	0.0920309	0.275108	0.334527	0.737982	0.999735
LotjaGi1g1v0050500	Protein transport protein GOT1	366.259	-0.059121	0.242725	-0.243572	0.807562	0.999735
LotjaGi1g1v0050600	Rho GTPase-activating protein	781.172	0.0292672	0.12118	0.241519	0.809153	0.999735
LotjaGi1g1v0050700_LC	cytochrome P450, family 735, subfamily A, polypeptide 2	570.489	0.353037	1.0888	0.324245	0.745753	0.999735
LotjaGi1g1v0050900	Vesicle-associated membrane protein	1958.34	0.140652	0.242785	0.579326	0.562369	0.999735
LotjaGi1g1v0051100	Crt	65.5055	-0.152404	0.604392	-0.25216	0.800917	0.999735
LotjaGi1g1v0051200	Peptidyl-prolyl cis-trans isomerase	159.762	-0.0764451	0.357749	-0.213684	0.830794	0.999735
LotjaGi1g1v0051300	Calcium-dependent protein kinase, putative	503.516	0.0654067	0.311156	0.210206	0.833507	0.999735
LotjaGi1g1v0051400	RNA binding protein	1185.87	0.406276	0.254999	1.59325	0.111105	0.783429
LotjaGi1g1v0051600	RPM1-interacting protein 4 (RIN4) family protein	143.064	0.108083	0.342031	0.316004	0.751999	0.999735
LotjaGi1g1v0051700	Dihydropyrimidinase	2515.34	0.0705802	0.274861	0.256785	0.797345	0.999735
LotjaGi1g1v0051800	Dihydropyrimidinase	1541.42	0.466896	0.263987	1.76864	0.0769547	0.686902
LotjaGi1g1v0051900	Protein AATF	448.981	-0.0982543	0.268627	-0.365765	0.714541	0.999735
LotjaGi1g1v0052000	Ribosomal biogenesis protein LAS1	168.189	0.102624	0.288634	0.355551	0.722177	0.999735
LotjaGi1g1v0052100	Heat shock transcription factor	58.449	-0.227765	0.540553	-0.421355	0.673496	0.999735
LotjaGi1g1v0052300	F-box protein	1781.75	0.19129	0.311497	0.614098	0.53915	0.999735
LotjaGi1g1v0052400	Retrotransposon protein, putative, Ty3-gypsy subclass	435.206	0.00137717	0.216018	0.00637524	0.994913	0.999735
LotjaGi1g1v0052500	Proteasome-associated ECM29-like protein	1520.57	0.185544	0.264549	0.701361	0.483078	0.999735
LotjaGi1g1v0052600	Blue copper protein	1389.61	-0.301346	0.280735	-1.07342	0.283083	0.979223
LotjaGi1g1v0052700	Cyclin	467.85	-0.303701	0.229919	-1.3209	0.186534	0.902076
LotjaGi1g1v0052800	Stomatal closure-related actin-binding protein 1	443.552	0.114293	0.203304	0.562176	0.573996	0.999735
LotjaGi1g1v0052900	Late embryogenesis abundant protein Lea14	1105.22	0.451668	0.235466	1.91819	0.0550869	0.597497
LotjaGi1g1v0053000	Nuclear control of ATPase protein 2	239.865	0.00718176	0.183613	0.0391136	0.9688	0.999735
LotjaGi1g1v0053200	Nuclear transcription factor Y subunit C5	74.5969	0.715815	0.545207	1.31292	0.189209	0.904428
LotjaGi1g1v0053300	Ubiquitin-associated domain-containing family protein	512.932	0.0663275	0.278532	0.238133	0.811778	0.999735
LotjaGi1g1v0053400	Tyrosine-specific transport protein, putative	76.896	-0.746307	0.239774	-3.11254	0.00185484	0.0735124
LotjaGi1g1v0053500	RING/U-box superfamily protein	628.869	0.252224	0.183167	1.37702	0.168506	0.882006
LotjaGi1g1v0053900	Pentatricopeptide repeat-containing protein	52.4872	-0.540343	0.412945	-1.30851	0.1907	0.905334
LotjaGi1g1v0054000	Disease resistance protein	237.487	0.0766085	0.30068	0.254784	0.79889	0.999735
LotjaGi1g1v0054200	Urease accessory protein UreF	57.225	0.131377	0.350262	0.375083	0.707599	0.999735
LotjaGi1g1v0054300	Pentatricopeptide repeat-containing protein family	59.194	0.0126237	0.428301	0.029474	0.976487	0.999735
LotjaGi1g1v0054500	Kinase family protein	1253.43	0.145679	0.166087	0.877125	0.380419	0.999735
LotjaGi1g1v0054600_LC	Kinase family protein	767.206	0.265765	0.34587	0.768398	0.442251	0.999735
LotjaGi1g1v0054700	Non-specific serine/threonine protein kinase	1845.49	-0.126504	0.329417	-0.384024	0.700961	0.999735
LotjaGi1g1v0054800	Disease resistance protein	346.853	0.0371765	0.158603	0.234399	0.814675	0.999735
LotjaGi1g1v0055000	Oligoribonuclease	338.335	0.126848	0.197464	0.642383	0.520624	0.999735
LotjaGi1g1v0055100	Calmodulin-related protein	11849.6	0.0957085	0.273306	0.350188	0.726198	0.999735
LotjaGi1g1v0055200	SNF1-related protein kinase regulatory subunit beta-1	1483.91	-0.0539795	0.252557	-0.213732	0.830756	0.999735
LotjaGi1g1v0055400	BZIP transcription factor	241.855	-0.0385496	0.16999	-0.226775	0.820599	0.999735
LotjaGi1g1v0055500	RNA binding protein	1751.75	-0.0632091	0.408057	-0.154903	0.876898	0.999735
LotjaGi1g1v0055600	La-related protein	846.124	0.054222	0.184347	0.29413	0.768658	0.999735
LotjaGi1g1v0055900	Adenylate kinase	273.966	0.310692	0.207716	1.49575	0.134719	0.823013
LotjaGi1g1v0056000	Argonaute	1664.34	-0.148489	0.207815	-0.714524	0.474903	0.999735
LotjaGi1g1v0056200	Leucine-rich repeat receptor-like protein kinase family	3575	0.197178	0.163241	1.20789	0.227089	0.939488
LotjaGi1g1v0056400	Protein ETHYLENE INSENSITIVE 3	5228.19	0.165453	0.21764	0.760215	0.447126	0.999735
LotjaGi1g1v0056600	Receptor protein kinase, putative	123.58	0.043085	0.387381	0.111221	0.911441	0.999735
LotjaGi1g1v0056800	Late embryogenesis abundant (LEA) hydroxyproline-rich glycoprotein family	270.747	0.534469	0.373272	1.43185	0.152187	0.856347
LotjaGi1g1v0056900	bZIP transcription factor (DUF630 and DUF632)	81.7388	-0.230649	0.415295	-0.555386	0.578631	0.999735
LotjaGi1g1v0057000	Glycosyl hydrolase	635.981	0.232862	0.233114	0.998918	0.317834	0.992898
LotjaGi1g1v0057100	Geranylgeranyl reductase	203.432	-0.239056	0.591594	-0.404087	0.686149	0.999735
LotjaGi1g1v0057200	Alcohol dehydrogenase, putative	604.89	-0.165208	0.301729	-0.547537	0.58401	0.999735
LotjaGi1g1v0057400	NBS-LRR type disease resistance protein	440.385	0.308652	0.183545	1.68162	0.0926433	0.736472
LotjaGi1g1v0057600	F-box/WD-40 repeat-containing protein family	449.982	-0.00452999	0.188667	-0.0240104	0.980844	0.999735
LotjaGi1g1v0057700	DNA-directed RNA polymerase II family protein	3186.76	0.0551311	0.20865	0.264227	0.791605	0.999735
LotjaGi1g1v0057800	Hyccin protein	78.0358	0.762337	0.586994	1.29871	0.194042	0.909253
LotjaGi1g1v0057900_LC	Protein FAR1-RELATED SEQUENCE 3	314.461	-0.211066	0.391226	-0.539498	0.589543	0.999735
LotjaGi1g1v0058000	Steroid 5-alpha reductase	1363.41	-0.205584	0.24127	-0.852092	0.394163	0.999735
LotjaGi1g1v0058100	T-complex protein 1 subunit eta	1667.14	-0.33	0.29379	-1.12325	0.261331	0.970802
LotjaGi1g1v0058200	2-oxoglutarate (2OG) and Fe(II)-dependent oxygenase superfamily protein, putative	750.301	0.131865	0.26857	0.490989	0.623434	0.999735
LotjaGi1g1v0058300	3-hydroxy-3-methylglutaryl coenzyme A reductase	3699.21	-0.0215618	0.212022	-0.101696	0.918998	0.999735
LotjaGi1g1v0058400	KRR1 small subunit processome component	463.146	0.0515885	0.282942	0.182329	0.855324	0.999735
LotjaGi1g1v0058500	RNA-directed DNA polymerase (reverse transcriptase)-related family protein	188.081	0.246763	0.252425	0.977571	0.328286	0.996087
LotjaGi1g1v0058600	50S ribosomal protein L5	4444.67	-0.0400516	0.296308	-0.135169	0.892479	0.999735
LotjaGi1g1v0058700	RING/U-box superfamily protein, putative	1704.26	0.124268	0.785797	0.158142	0.874345	0.999735
LotjaGi1g1v0059200	BTB-POZ and MATH domain protein	861.836	0.116658	0.153602	0.759485	0.447563	0.999735
LotjaGi1g1v0059300	Molybdopterin biosynthesis protein CNX1	174.588	0.131465	0.267265	0.49189	0.622797	0.999735
LotjaGi1g1v0059400	Protein restricted tev movement 2	69.0698	0.325019	0.314261	1.03423	0.301027	0.984087
LotjaGi1g1v0059500	23.2 kDa heat shock protein	130.637	-0.24497	0.318222	-0.769809	0.441413	0.999735
LotjaGi1g1v0059700	Aldehyde oxidase	325.715	-0.429009	0.236568	-1.81347	0.0697594	0.662468
LotjaGi1g1v0059900	Aldehyde oxidase	176.843	0.0368071	0.217678	0.169089	0.865726	0.999735
LotjaGi1g1v0060000	Aldehyde oxidase	520.167	-0.0346941	0.29092	-0.119256	0.905072	0.999735
LotjaGi1g1v0060200	NBS-LRR type disease resistance protein	377.215	0.0100172	0.46326	0.0216233	0.982748	0.999735
LotjaGi1g1v0060300	Disease resistance protein	1248.95	0.156736	0.234378	0.668731	0.503667	0.999735
LotjaGi1g1v0060400	50S ribosomal protein L20	551.73	0.0590234	0.213084	0.276997	0.781783	0.999735
LotjaGi1g1v0060500	Polynucleotidyl transferase, ribonuclease H-like superfamily protein	98.6803	0.177534	0.413109	0.429752	0.667376	0.999735
LotjaGi1g1v0060600	50S ribosomal protein L20	699.304	0.00783726	0.345732	0.0226686	0.981915	0.999735
LotjaGi1g1v0060700_LC	50S ribosomal protein L20	70.1303	0.015964	0.331056	0.0482213	0.96154	0.999735
LotjaGi1g1v0060900	Structural maintenance of chromosomes protein	1167.51	0.165456	0.377645	0.438126	0.661295	0.999735
LotjaGi1g1v0061000	rRNA-processing protein PIN domain protein	151.156	-0.150649	0.229366	-0.656807	0.511305	0.999735
LotjaGi1g1v0061100_LC	CM0545.280.nc protein	184.328	0.0927627	0.364111	0.254765	0.798905	0.999735
LotjaGi1g1v0061200	Ubiquitin carboxyl-terminal hydrolase-like protein	1714.28	-0.0673255	0.193781	-0.34743	0.728268	0.999735
LotjaGi1g1v0061300	Mediator of RNA polymerase II transcription subunit 7	364.494	-0.0475576	0.197196	-0.241169	0.809424	0.999735
LotjaGi1g1v0061600	ERD (Early-responsive to dehydration stress) family protein	488.743	0.202721	0.264918	0.765222	0.444139	0.999735
LotjaGi1g1v0061900	50S ribosomal protein L30	244.226	0.209069	0.324772	0.64374	0.519744	0.999735
LotjaGi1g1v0062000_LC	50S ribosomal protein L30	58.1874	-0.0699902	0.376047	-0.186121	0.85235	0.999735
LotjaGi1g1v0062200	Ubiquitin fusion degradation protein 1 like	559.968	0.0393578	0.214718	0.1833	0.854562	0.999735
LotjaGi1g1v0062300_LC	ATP synthase subunit b	118.799	-0.0517986	0.30055	-0.172346	0.863165	0.999735
LotjaGi1g1v0062600	Receptor protein kinase, putative	1401.94	1.31652	0.470644	2.79726	0.00515376	0.153356
LotjaGi1g1v0062700_LC	Receptor protein kinase, putative	347.785	-0.111981	0.160373	-0.698252	0.485019	0.999735
LotjaGi1g1v0062800	Coiled-coil domain-containing protein 21, putative isoform 2	177.059	-0.0627012	0.288376	-0.217428	0.827874	0.999735
LotjaGi1g1v0062900	Lycopene beta/epsilon cyclase	90.4295	-0.487365	0.327431	-1.48845	0.136632	0.826706
LotjaGi1g1v0063000	Serine/threonine protein phosphatase 2A regulatory subunit B	131.999	0.161238	0.350168	0.46046	0.645186	0.999735
LotjaGi1g1v0063100	RmlC-like cupins superfamily protein	831.769	0.102492	0.208151	0.492391	0.622443	0.999735
LotjaGi1g1v0063200	Leucine-rich repeat receptor-like protein kinase family protein	78.2955	10.1825	1.34576	7.56634	3.8388e-14	1.40205e-11
LotjaGi1g1v0063300	Phosphatidylglycerol/phosphatidylinositol transfer protein	1959.56	0.108309	0.394027	0.274878	0.78341	0.999735
LotjaGi1g1v0063400	Lycopene beta/epsilon cyclase	164.715	0.131149	0.327849	0.400029	0.689135	0.999735
LotjaGi1g1v0063500	receptor-like kinase	403.103	-0.0588217	0.276274	-0.212911	0.831397	0.999735
LotjaGi1g1v0063900	Integrator complex subunit 7	193.488	-0.00672863	0.247227	-0.0272164	0.978287	0.999735
LotjaGi1g1v0064100_LC	Transmembrane E3 ubiquitin-protein ligase 1	207.403	0.116065	0.385156	0.301344	0.763152	0.999735
LotjaGi1g1v0064400_LC	Integrator complex subunit 7	104.755	0.170959	0.371994	0.459576	0.645821	0.999735
LotjaGi1g1v0064500	Integrator complex subunit 7	259.215	-0.0768279	0.389207	-0.197396	0.843518	0.999735
LotjaGi1g1v0064600	MD-2-related lipid recognition domain-containing protein / ML domain-containing protein	926.515	0.115979	0.397081	0.29208	0.770226	0.999735
LotjaGi1g1v0064700	Phosphatidylglycerol/phosphatidylinositol transfer protein	1944.57	-0.772939	0.892469	-0.866068	0.386453	0.999735
LotjaGi1g1v0064900	UBX domain-containing protein, putative	490.868	-0.094047	0.464219	-0.202592	0.839454	0.999735
LotjaGi1g1v0065200	Homeobox protein knotted-1, putative	74.5785	0.0191594	0.519744	0.0368632	0.970594	0.999735
LotjaGi1g1v0065300	50S ribosomal protein L30	316.941	0.184364	0.191064	0.964935	0.334578	0.999228
LotjaGi1g1v0065500	50S ribosomal protein L30	590.731	0.235871	0.243586	0.968327	0.332881	0.998811
LotjaGi1g1v0065700	Nitrate transporter 1.1	397.134	-0.906913	0.460245	-1.9705	0.0487812	0.562863
LotjaGi1g1v0065800_LC	BZIP transcription factor family protein	176.19	-0.107322	0.314836	-0.340882	0.733192	0.999735
LotjaGi1g1v0065900	Receptor-like protein kinase	280.293	-0.40747	0.425746	-0.957073	0.33853	0.999228
LotjaGi1g1v0066000	Alkaline phosphatase D	248.247	0.155003	0.162266	0.955237	0.339458	0.999228
LotjaGi1g1v0066100	Disease resistance protein	222.202	0.11599	0.218085	0.531858	0.594825	0.999735
LotjaGi1g1v0066300	Nucleobase-ascorbate transporter-like protein	89.0945	-0.0616884	0.328885	-0.187568	0.851215	0.999735
LotjaGi1g1v0066600	Small ubiquitin-related modifier	2438.77	-0.0555509	0.223774	-0.248245	0.803945	0.999735
LotjaGi1g1v0066700	Glucan endo-1,3-beta-glucosidase, putative	437.377	-1.09097	0.587789	-1.85606	0.0634454	0.637138
LotjaGi1g1v0066800	CDO504	795.345	0.0384087	0.29346	0.130882	0.895868	0.999735
LotjaGi1g1v0066900	1-aminocyclopropane-1-carboxylate oxidase	89.5761	1.35766	0.774071	1.75393	0.0794431	0.693733
LotjaGi1g1v0067100	Transposon Ty3-G Gag-Pol polyprotein	150.562	0.266259	0.257297	1.03483	0.300749	0.984087
LotjaGi1g1v0067200	1-aminocyclopropane-1-carboxylate oxidase	2475.01	0.271176	0.440775	0.615225	0.538406	0.999735
LotjaGi1g1v0067300	Tyrosine-protein phosphatase	2573.16	-0.493882	0.173567	-2.84549	0.00443429	0.138696
LotjaGi1g1v0067400_LC	Threonine--tRNA ligase	368.299	0.136527	0.174034	0.78448	0.432758	0.999735
LotjaGi1g1v0067500	E3 ubiquitin-protein ligase COP1	444.614	-0.158758	0.24752	-0.641395	0.521266	0.999735
LotjaGi1g1v0067800	Zinc finger CCCH domain protein	274.353	0.188722	0.241864	0.780283	0.435224	0.999735
LotjaGi1g1v0067900	Ethylene-responsive transcription factor, putative	1651.28	-0.072694	0.179443	-0.40511	0.685397	0.999735
LotjaGi1g1v0068000	E3 ubiquitin-protein ligase BRE1-like 2	420.908	-0.136846	0.281764	-0.485678	0.627196	0.999735
LotjaGi1g1v0068100	Triacylglycerol lipase 2, putative	129.926	-0.133254	0.247753	-0.537849	0.590681	0.999735
LotjaGi1g1v0068200	Lipase	100.32	-0.82439	0.503137	-1.6385	0.101318	0.764552
LotjaGi1g1v0068300	Protein disulfide isomerase family	1370.05	-0.113092	0.204208	-0.553808	0.57971	0.999735
LotjaGi1g1v0068400	Centromere/kinetochore protein zw10 like	362.784	0.106675	0.205069	0.520188	0.602932	0.999735
LotjaGi1g1v0068500	Mitochondrial transcription termination factor family protein, putative	51.038	-0.0440384	0.35877	-0.122748	0.902306	0.999735
LotjaGi1g1v0068800	Dual specificity protein phosphatase, putative	642.731	0.276411	0.177429	1.55787	0.119264	0.796767
LotjaGi1g1v0068900	Ribonuclease Z family protein	73.1371	-0.681042	0.374189	-1.82005	0.0687518	0.659512
LotjaGi1g1v0069000	Lipid-binding serum glycoprotein	103.418	0.0500331	0.393017	0.127305	0.898699	0.999735
LotjaGi1g1v0069100	Protein IQ-DOMAIN 1	293.322	-0.272965	0.375396	-0.727139	0.467141	0.999735
LotjaGi1g1v0069200	Pol polyprotein	51.5832	-0.14663	0.544785	-0.269152	0.787813	0.999735
LotjaGi1g1v0070000_LC	Histone H3 K4-specific methyltransferase SET7/9 family protein	67.6899	0.50768	0.439296	1.15567	0.247817	0.958899
LotjaGi1g1v0070700	Protein transport protein Sec61 subunit gamma	329.959	0.400724	0.22751	1.76134	0.0781803	0.689897
LotjaGi1g1v0070800	Indole-3-glycerol phosphate synthase	969.29	-0.0989697	0.143523	-0.689574	0.490462	0.999735
LotjaGi1g1v0071000	WEB family protein	1726.76	0.171412	0.368188	0.465555	0.641534	0.999735
LotjaGi1g1v0071400_LC	Transposon TX1 uncharacterized	78.2395	0.339711	0.282789	1.20129	0.22964	0.942782
LotjaGi1g1v0071600_LC	Peroxidase	428.208	0.389342	0.359225	1.08384	0.278436	0.978584
LotjaGi1g1v0071700	Coiled-coil domain-containing protein 93	102.935	-0.334189	0.312573	-1.06915	0.285	0.979552
LotjaGi1g1v0071900	Transcription factor	105.469	-0.401331	0.82121	-0.488707	0.625049	0.999735
LotjaGi1g1v0072000	Nop53 protein	996.879	0.0952347	0.380212	0.250478	0.802218	0.999735
LotjaGi1g1v0072100	Amino acid transporter protein	394.664	0.0429136	0.333443	0.128698	0.897596	0.999735
LotjaGi1g1v0072300	Amino acid transporter, putative	741.786	0.335503	0.532787	0.629713	0.528882	0.999735
LotjaGi1g1v0072400	Alpha-soluble NSF attachment protein	1350.68	0.230591	0.178844	1.28934	0.19728	0.911743
LotjaGi1g1v0072500	Plant cadmium resistance protein	847.546	-0.0963558	0.178132	-0.540923	0.588561	0.999735
LotjaGi1g1v0072600	Nuclease	488.59	-0.0362995	0.178601	-0.203244	0.838944	0.999735
LotjaGi1g1v0072700	Polyadenylate-binding protein-interacting protein 2	11481.9	0.257151	0.925615	0.277816	0.781154	0.999735
LotjaGi1g1v0073000	neuronal PAS domain protein	153.941	0.435715	0.357785	1.21781	0.223296	0.93609
LotjaGi1g1v0073200	PRA1 family protein	1133.46	0.105268	0.411464	0.255839	0.798076	0.999735
LotjaGi1g1v0073300	sorting nexin	560.403	-0.239706	0.214949	-1.11518	0.264775	0.973537
LotjaGi1g1v0073400	Receptor-like kinase	98.73	-0.146467	0.31973	-0.458097	0.646882	0.999735
LotjaGi1g1v0073500_LC	Alanine racemase	1228.28	0.142961	1.4832	0.0963866	0.923214	0.999735
LotjaGi1g1v0073600	Laccase	556.196	-0.54655	0.365826	-1.49402	0.135171	0.824078
LotjaGi1g1v0073800	Dehydration-responsive element-binding protein	51.6327	-0.381719	0.387437	-0.985239	0.324507	0.995632
LotjaGi1g1v0073900	SNF2 domain-containing protein / helicase domain-containing protein	859.458	-0.104128	0.291671	-0.357004	0.721089	0.999735
LotjaGi1g1v0074000	Abscisic acid receptor	4560	0.00522411	0.631416	0.00827365	0.993399	0.999735
LotjaGi1g1v0074100	Trichome birefringence-like protein	1004.02	-0.11087	0.184267	-0.601681	0.547386	0.999735
LotjaGi1g1v0074200	LOB domain-containing protein, putative	170.978	3.44546	0.502566	6.85573	7.09503e-12	1.91405e-09
LotjaGi1g1v0074300	Ferritin	3036.69	0.312769	0.316896	0.986977	0.323654	0.995157
LotjaGi1g1v0074400	40S ribosomal protein S4	10209.6	-0.0247056	0.322109	-0.0766993	0.938863	0.999735
LotjaGi1g1v0074600	S-adenosyl-L-methionine-dependent methyltransferases superfamily protein	202.619	-0.230568	0.289253	-0.797115	0.425384	0.999735
LotjaGi1g1v0074700	Ankyrin repeat-containing protein, putative	118.188	0.0865365	0.423854	0.204166	0.838224	0.999735
LotjaGi1g1v0074800	Glutaredoxin family protein, putative	165.411	-0.114882	0.51424	-0.223401	0.823223	0.999735
LotjaGi1g1v0074900	Protein kinase family protein, putative, expressed	2031.83	0.945242	0.300998	3.14036	0.00168738	0.0687696
LotjaGi1g1v0075000	U-box domain-containing protein	244.514	3.94008	0.561515	7.01688	2.26883e-12	6.51066e-10
LotjaGi1g1v0075200	Elongator complex protein 1	1026.12	-0.107643	0.168881	-0.637389	0.523872	0.999735
LotjaGi1g1v0075300	CASP-like protein	143.928	2.36635	0.498219	4.74962	2.03796e-06	0.000206757
LotjaGi1g1v0075900	Ring finger protein, putative	214.068	0.234471	0.478515	0.489997	0.624136	0.999735
LotjaGi1g1v0076100	Myb transcription factor	69.713	0.467945	0.302701	1.5459	0.122128	0.804251
LotjaGi1g1v0076200	Basic helix-loop-helix transcription factor	267.911	-0.270789	0.295748	-0.915608	0.359872	0.999735
LotjaGi1g1v0076300_LC	Pentatricopeptide repeat-containing protein	124.715	0.349833	0.343159	1.01945	0.30799	0.987771
LotjaGi1g1v0076400	Clathrin heavy chain	4874.21	0.106378	0.213429	0.498422	0.618187	0.999735
LotjaGi1g1v0076600	Anaphase-promoting complex subunit 1	524.22	-0.255579	0.216739	-1.1792	0.238319	0.951378
LotjaGi1g1v0076700	Trichome birefringence-like protein	390.762	-0.0404655	0.27741	-0.145869	0.884025	0.999735
LotjaGi1g1v0076800	1-aminocyclopropane-1-carboxylate oxidase 2	178.981	-0.256711	0.327076	-0.784868	0.432531	0.999735
LotjaGi1g1v0076900	Transducin family protein / WD-40 repeat family protein, putative isoform 5	219.872	-0.0322345	0.249702	-0.129092	0.897285	0.999735
LotjaGi1g1v0077000	Zinc finger CCCH domain protein, putative	2259.57	0.0639743	0.262131	0.244055	0.807188	0.999735
LotjaGi1g1v0077100	2-oxoglutarate (2OG) and Fe(II)-dependent oxygenase superfamily protein	259.48	0.290192	0.678439	0.427735	0.668844	0.999735
LotjaGi1g1v0077200	Kinase family protein	577.776	0.0166857	0.151679	0.110007	0.912404	0.999735
LotjaGi1g1v0077300	CTD small phosphatase-like protein	734.923	-0.0375833	0.198872	-0.188982	0.850107	0.999735
LotjaGi1g1v0077600	Phosphoinositide phospholipase C	1070.94	0.0194547	0.19599	0.0992634	0.920929	0.999735
LotjaGi1g1v0077800	Phosphoinositide phospholipase C	190.469	0.24585	0.553244	0.44438	0.656768	0.999735
LotjaGi1g1v0077900	Cytochrome P450	60.4862	-0.164091	0.572569	-0.286588	0.774428	0.999735
LotjaGi1g1v0078000	Protein yippee-like	1151.81	0.0431416	0.235117	0.18349	0.854413	0.999735
LotjaGi1g1v0078100	Proteophosphoglycan	162.61	0.194595	0.31584	0.616119	0.537816	0.999735
LotjaGi1g1v0078400_LC	Bifunctional enzyme IspD/IspF	1519.69	0.104116	0.256201	0.406385	0.68446	0.999735
LotjaGi1g1v0078500	Pleckstrin homology domain-containing protein 1	933.039	0.158604	0.238808	0.66415	0.506594	0.999735
LotjaGi1g1v0078600	Ethylene-dependent gravitropism-deficient and yellow-green-like 2 isoform 2	71.4521	-0.166591	0.349173	-0.477102	0.63329	0.999735
LotjaGi1g1v0078700	Polynucleotidyl transferase, ribonuclease H-like superfamily protein	161.769	-0.420259	0.416767	-1.00838	0.313273	0.989624
LotjaGi1g1v0078900_LC	Zinc finger CCCH domain protein, putative	120.473	0.438617	0.302266	1.4511	0.146753	0.845407
LotjaGi1g1v0079200	Auxin influx transporter	1185.4	-0.314361	0.493467	-0.637046	0.524095	0.999735
LotjaGi1g1v0079300	Syntaxin, putative	337.141	0.427892	0.19878	2.15259	0.031351	0.452171
LotjaGi1g1v0079400	60S acidic ribosomal protein P0	115.118	-0.25106	0.393801	-0.637531	0.523779	0.999735
LotjaGi1g1v0079500	ATP-dependent RNA helicase DeaD	812.915	0.230425	0.399136	0.577309	0.563731	0.999735
LotjaGi1g1v0079600	60S acidic ribosomal protein P0	7298.35	-0.393351	0.481925	-0.816209	0.414381	0.999735
LotjaGi1g1v0079700	Nematode resistance HSPRO2-like protein	1029.2	5.41849	0.495617	10.9328	8.0323e-28	1.36205e-24
LotjaGi1g1v0079800	Exostosin-2	2815.35	-0.00300296	0.490221	-0.00612571	0.995112	0.999735
LotjaGi1g1v0079900	Tetratricopeptide repeat (TPR)-like superfamily protein	149.216	0.431271	0.290909	1.48249	0.138209	0.831524
LotjaGi1g1v0080000	Aquaporin	92468.9	-0.235908	0.248507	-0.9493	0.342468	0.999228
LotjaGi1g1v0080300	Eukaryotic translation initiation factor 3 subunit F	611.078	-0.141335	0.15721	-0.899023	0.368641	0.999735
LotjaGi1g1v0080400	Microfibrillar-associated protein 1	578.055	0.0890393	0.283551	0.314015	0.75351	0.999735
LotjaGi1g1v0080500	HXXXD-type acyl-transferase family protein	216.736	0.269449	0.547686	0.491978	0.622735	0.999735
LotjaGi1g1v0080600	Mitochondrial carrier family	646.409	0.0626351	0.164452	0.380872	0.703298	0.999735
LotjaGi1g1v0080800	flocculation protein	1143.38	0.118673	0.109944	1.0794	0.280409	0.979223
LotjaGi1g1v0080900	Signal peptidase subunit-25	922.589	0.284555	0.22558	1.26143	0.207152	0.922496
LotjaGi1g1v0081000	Coronatine-insensitive 1-like protein	2002.09	0.13003	0.27824	0.46733	0.640263	0.999735
LotjaGi1g1v0081100_LC	Myb family transcription factor family protein	337.128	-0.0676029	0.272008	-0.248533	0.803722	0.999735
LotjaGi1g1v0081200	Myb family transcription factor family protein	1439.46	-0.174596	0.35876	-0.486664	0.626497	0.999735
LotjaGi1g1v0081300	Laccase	429.561	0.0853948	0.28737	0.29716	0.766344	0.999735
LotjaGi1g1v0081500	Adenylosuccinate lyase	221.943	-0.252394	0.311702	-0.809729	0.418096	0.999735
LotjaGi1g1v0081700	Acid phosphatase 1	664.694	0.217303	0.229249	0.947891	0.343185	0.999269
LotjaGi1g1v0081900	Triose-phosphate transporter family protein	243.416	0.0128488	0.452227	0.0284123	0.977333	0.999735
LotjaGi1g1v0082400	60S ribosomal protein L35a	2230.49	-0.0359886	0.429196	-0.0838512	0.933175	0.999735
LotjaGi1g1v0082600	Proline transporter	495.145	-0.42322	0.365733	-1.15718	0.247198	0.958463
LotjaGi1g1v0082800_LC	Ubiquitin-like domain-containing CTD phosphatase	62.5539	0.048507	0.511637	0.0948074	0.924468	0.999735
LotjaGi1g1v0083000	RING/FYVE/PHD zinc finger superfamily protein	373.879	-0.0674685	0.255421	-0.264146	0.791667	0.999735
LotjaGi1g1v0083200	lipase, putative (DUF620)	626.617	0.555414	0.399878	1.38896	0.164846	0.878129
LotjaGi1g1v0083300	Phosphoglucosamine mutase	1708.29	-0.0550472	0.221753	-0.248236	0.803952	0.999735
LotjaGi1g1v0083400	Heat shock protein	1003.83	-1.88441	0.474128	-3.97448	7.0533e-05	0.00493939
LotjaGi1g1v0083500	Heat-shock protein, putative	750.983	-2.4904	0.61569	-4.04489	5.2347e-05	0.00378877
LotjaGi1g1v0083600_LC	zinc finger (C3HC4-type RING finger) family protein	149.398	-0.196757	0.331682	-0.59321	0.553041	0.999735
LotjaGi1g1v0083700	WAS/WASL-interacting protein family member 2, putative isoform 2	525.499	-0.344458	0.253672	-1.35789	0.174499	0.88568
LotjaGi1g1v0083800_LC	zinc finger MYM-type-like protein	190.425	0.396864	0.209365	1.89556	0.0580183	0.611071
LotjaGi1g1v0084000	Rop guanine nucleotide exchange factor, putative	127.791	-0.517764	0.317287	-1.63185	0.102711	0.76905
LotjaGi1g1v0084400_LC	Zinc transport protein zntB	639.823	-0.0708073	0.311453	-0.227345	0.820156	0.999735
LotjaGi1g1v0084600	plant/protein	208.377	-0.462177	0.437361	-1.05674	0.29063	0.982577
LotjaGi1g1v0084800	Subtilisin-like serine protease	1114.36	-0.424704	0.309169	-1.37369	0.169537	0.883388
LotjaGi1g1v0084900_LC	Fatty acid-binding protein 12	2026.85	-0.0481789	0.434895	-0.110783	0.911789	0.999735
LotjaGi1g1v0085300_LC	DUF223 domain protein	252.563	0.142166	0.363237	0.391385	0.695513	0.999735
LotjaGi1g1v0085500_LC	Gamma-glutamyl phosphate reductase	122.856	-0.235994	0.32936	-0.716524	0.473668	0.999735
LotjaGi1g1v0085600_LC	ethylene response sensor 1	59.6655	-0.0349549	0.421919	-0.0828476	0.933973	0.999735
LotjaGi1g1v0085800	Mitochondrial carrier protein, expressed	204.39	-0.236311	0.281349	-0.839923	0.400951	0.999735
LotjaGi1g1v0085900	Protein DA1-related 1	232.311	0.0259099	0.282682	0.0916576	0.92697	0.999735
LotjaGi1g1v0086000	Serine/threonine-protein phosphatase	872.976	0.0134526	0.316973	0.0424409	0.966147	0.999735
LotjaGi1g1v0086100_LC	Cannabinoid receptor 1	317.369	-0.0316718	0.360507	-0.0878535	0.929993	0.999735
LotjaGi1g1v0086200	Transducin/WD-like repeat-protein	380.763	0.236699	0.198095	1.19488	0.232135	0.944291
LotjaGi1g1v0086300	Folylpolyglutamate synthase	503.017	0.0302937	0.149614	0.202479	0.839543	0.999735
LotjaGi1g1v0086400	Protein YIPF	660.557	0.191572	0.154012	1.24388	0.213543	0.92701
LotjaGi1g1v0086500	Glutamate 5-kinase	563.874	-0.212456	0.493722	-0.430316	0.666966	0.999735
LotjaGi1g1v0086600	Mitochondrial glycoprotein	719.374	-0.264378	0.280209	-0.943503	0.345424	0.999735
LotjaGi1g1v0086700	Histone acetyltransferase	270.209	-0.231095	0.297643	-0.776417	0.437503	0.999735
LotjaGi1g1v0086800	Mannose-1-phosphate guanyltransferase, putative	3517.06	-0.0346437	0.209079	-0.165697	0.868395	0.999735
LotjaGi1g1v0086900	S-adenosyl-L-methionine-dependent methyltransferases superfamily protein	1090.11	-0.14411	0.331222	-0.435084	0.663502	0.999735
LotjaGi1g1v0087000	Replicase polyprotein 1a	217.682	-0.315491	0.177332	-1.7791	0.0752235	0.682429
LotjaGi1g1v0087100_LC	Replication factor-A carboxy-terminal domain protein	215.632	0.176342	0.341541	0.516312	0.605636	0.999735
LotjaGi1g1v0087200	Protein phosphatase 2C-like protein	757.458	0.0751227	0.399441	0.18807	0.850822	0.999735
LotjaGi1g1v0087500	Guanine nucleotide exchange family protein	718.168	0.0159856	0.169937	0.0940677	0.925055	0.999735
LotjaGi1g1v0087600	Chaperone DnaJ	489.5	-0.332701	0.525824	-0.632724	0.526914	0.999735
LotjaGi1g1v0087700	AT hook motif DNA-binding family protein	298.813	-0.125977	0.264876	-0.475608	0.634354	0.999735
LotjaGi1g1v0088000	Ribulose bisphosphate carboxylase/oxygenase activase	5279.42	-0.543095	0.345828	-1.57042	0.116317	0.793869
LotjaGi1g1v0088100	Pumilio, putative	946.846	-0.15779	0.171251	-0.921398	0.356843	0.999735
LotjaGi1g1v0088200	Glycerol-3-phosphate acyltransferase	308.025	-0.685233	0.483525	-1.41716	0.156436	0.861751
LotjaGi1g1v0088300	Disease resistance protein family	233.432	0.654598	0.491529	1.33176	0.18294	0.896847
LotjaGi1g1v0088800	Aspartic proteinase nepenthesin-1	74.8577	-0.581543	0.612497	-0.949462	0.342386	0.999228
LotjaGi1g1v0088900	Peptidylprolyl isomerase	1079.1	-0.00709464	0.234672	-0.0302322	0.975882	0.999735
LotjaGi1g1v0089100_LC	1-deoxy-D-xylulose 5-phosphate reductoisomerase	55.8894	0.267518	0.459258	0.582501	0.56023	0.999735
LotjaGi1g1v0089200	Expansin	617.351	4.56624	0.469994	9.71553	2.589e-22	2.79377e-19
LotjaGi1g1v0089300	XH/XS domain protein	224.31	0.243121	0.317931	0.764697	0.444452	0.999735
LotjaGi1g1v0089600_LC	glutamate receptor 2	216.416	0.317143	0.367563	0.862828	0.388232	0.999735
LotjaGi1g1v0089700_LC	glutamate receptor 2	52.3801	-0.404781	0.607327	-0.666496	0.505094	0.999735
LotjaGi1g1v0090500	Beta-adaptin-like protein	712.026	0.190296	0.252604	0.753335	0.451248	0.999735
LotjaGi1g1v0090700	Calcium-dependent lipid-binding domain-containing protein	378.264	1.05158	0.198492	5.29782	1.17193e-07	1.47204e-05
LotjaGi1g1v0090800	Serine/arginine rich splicing factor, putative	842.469	0.179688	0.163404	1.09965	0.271483	0.97722
LotjaGi1g1v0090900	Dual-specificity RNA methyltransferase RlmN	398.04	0.125264	0.181559	0.689939	0.490233	0.999735
LotjaGi1g1v0091000	Protein kinase	846.046	0.130369	0.302874	0.430439	0.666876	0.999735
LotjaGi1g1v0091400	Pyridoxal kinase	845.73	0.0395188	0.197921	0.19967	0.841739	0.999735
LotjaGi1g1v0091500	Receptor-type tyrosine-protein phosphatase U	388.346	0.127191	0.264386	0.481081	0.630459	0.999735
LotjaGi1g1v0091800	Plastid movement impaired protein	252.309	0.0211846	0.308783	0.068607	0.945302	0.999735
LotjaGi1g1v0092200_LC	Cysteine-rich receptor-like protein kinase 14	322.288	-0.0909262	0.213772	-0.425341	0.670588	0.999735
LotjaGi1g1v0092300	HMG-Y-related protein A	404.82	-0.313603	0.273087	-1.14836	0.250819	0.962699
LotjaGi1g1v0092400	Zein-binding protein	435.844	-0.345344	0.377159	-0.915647	0.359852	0.999735
LotjaGi1g1v0092500	Senescence-associated protein, putative	624.513	-0.0768311	0.200093	-0.383976	0.700996	0.999735
LotjaGi1g1v0092600	Transmembrane protein 214	811.84	0.282362	0.227531	1.24098	0.214611	0.92877
LotjaGi1g1v0092700	Nucleolar complex protein 4 like	176.344	-0.128084	0.287644	-0.445286	0.656113	0.999735
LotjaGi1g1v0092800	basic helix-loop-helix (bHLH) DNA-binding superfamily protein	581.788	-0.0570065	0.172218	-0.331013	0.740635	0.999735
LotjaGi1g1v0093300	PfkB family carbohydrate kinase	433.445	-0.164809	0.264355	-0.623439	0.532996	0.999735
LotjaGi1g1v0093400	Calcium binding family protein	542.505	0.0361021	0.418425	0.0862808	0.931243	0.999735
LotjaGi1g1v0094000_LC	Toll-Interleukin-Resistance (TIR) domain-containing protein	70.8945	0.0728367	0.379694	0.19183	0.847875	0.999735
LotjaGi1g1v0094400	GDSL esterase/lipase family	401.269	-0.350365	0.241147	-1.45291	0.146249	0.844828
LotjaGi1g1v0094500	Glucan endo-1,3-beta-glucosidase-like protein	118.821	-0.918185	0.439886	-2.08733	0.0368588	0.486938
LotjaGi1g1v0094600	NAC domain-containing protein 8	254.1	-0.109349	0.231338	-0.472681	0.636441	0.999735
LotjaGi1g1v0094700	Myb transcription factor	159.521	0.87371	0.467314	1.86964	0.0615334	0.628302
LotjaGi1g1v0094800	ADP-ribosylation factor, putative	105.203	0.716739	0.284418	2.52002	0.0117347	0.258905
LotjaGi1g1v0095000	Receptor-like kinase	506.545	0.668103	0.265944	2.5122	0.0119983	0.261021
LotjaGi1g1v0095100	Heat-shock protein, putative	572.015	-1.15332	0.417685	-2.76123	0.00575847	0.164389
LotjaGi1g1v0095200	Cysteine-rich repeat secretory protein	307.307	-0.106936	0.271779	-0.393467	0.693975	0.999735
LotjaGi1g1v0095700	Eukaryotic aspartyl protease family protein	172.917	-0.919679	0.324835	-2.83122	0.00463714	0.143154
LotjaGi1g1v0095800	Adenylyltransferase and sulfurtransferase MOCS3	175.742	0.0581802	0.299309	0.194382	0.845877	0.999735
LotjaGi1g1v0096100	Potassium channel	576.202	0.579225	0.408002	1.41966	0.155706	0.861751
LotjaGi1g1v0096400	PHD finger protein family	69.7139	-0.326571	0.345176	-0.9461	0.344097	0.999735
LotjaGi1g1v0096500	PLATZ transcription factor family protein	80.8448	-0.330459	0.3846	-0.859228	0.390215	0.999735
LotjaGi1g1v0096800_LC	B3 domain-containing protein	1357.91	1.00844	0.323847	3.11394	0.00184606	0.0732868
LotjaGi1g1v0096900_LC	Replication factor A	52.6253	-0.4097	0.71027	-0.576824	0.564059	0.999735
LotjaGi1g1v0097000_LC	B3 domain-containing protein	90.8421	-0.664058	0.273489	-2.4281	0.0151782	0.299753
LotjaGi1g1v0097100	Receptor protein kinase, putative	1591.4	0.0825761	0.310716	0.265761	0.790424	0.999735
LotjaGi1g1v0097300	Zinc finger protein, putative	901.297	-0.0328115	0.386024	-0.0849986	0.932262	0.999735
LotjaGi1g1v0097400	Transmembrane protein, putative	269.109	-0.243051	0.263031	-0.924038	0.355467	0.999735
LotjaGi1g1v0097700_LC	Retrovirus-related Pol polyprotein from transposon TNT 1-94	534.703	-0.059511	0.279107	-0.213219	0.831156	0.999735
LotjaGi1g1v0098100	hikeshi-like protein	509.669	-0.00455637	0.331188	-0.0137577	0.989023	0.999735
LotjaGi1g1v0098200	Pentatricopeptide repeat-containing protein	92.5663	0.021138	0.316319	0.0668249	0.946721	0.999735
LotjaGi1g1v0098300	Pre-mRNA splicing factor PRP38 family protein	618.438	0.0104865	0.221501	0.0473427	0.96224	0.999735
LotjaGi1g1v0098400	Transmembrane 9 superfamily member	141.49	-0.287988	0.336237	-0.856502	0.39172	0.999735
LotjaGi1g1v0098500	Universal stress protein family protein	1121.69	0.42355	0.392419	1.07933	0.280439	0.979223
LotjaGi1g1v0098600_LC	U2 snRNP auxilliary factor, large subunit, splicing factor	339.401	-0.333603	0.313792	-1.06313	0.287722	0.98195
LotjaGi1g1v0098700	Universal stress protein family protein	284.083	0.177236	0.331264	0.53503	0.592629	0.999735
LotjaGi1g1v0098900	Receptor-like kinase	134.626	0.10956	0.343407	0.319037	0.749698	0.999735
LotjaGi1g1v0099300	Sister chromatid cohesion protein PDS5 like B-B	98.4791	-0.163833	0.32031	-0.511483	0.609013	0.999735
LotjaGi1g1v0099500	Armadillo repeat-containing protein 7	387.419	0.0386884	0.213195	0.18147	0.855999	0.999735
LotjaGi1g1v0099600	UTP--glucose-1-phosphate uridylyltransferase	3540.14	0.0843713	0.169094	0.498961	0.617807	0.999735
LotjaGi1g1v0099700	Myb transcription factor	177.816	0.297771	0.509254	0.584721	0.558735	0.999735
LotjaGi1g1v0099800	Expansin	475.932	-0.119866	0.189593	-0.632231	0.527236	0.999735
LotjaGi1g1v0099900	Protein trichome birefringence	135.03	-0.0663774	0.325043	-0.204211	0.838188	0.999735
LotjaGi1g1v0100300	Sucrose synthase	350.152	-0.103325	0.32961	-0.313478	0.753918	0.999735
LotjaGi1g1v0100500	Protein SET DOMAIN GROUP 40	59.6434	0.120912	0.324505	0.372606	0.709442	0.999735
LotjaGi1g1v0100600	Phytoene synthase	748.882	-0.23307	0.203286	-1.14652	0.251582	0.963314
LotjaGi1g1v0100700	Ras family protein	1981.73	0.0664482	0.202274	0.328506	0.742529	0.999735
LotjaGi1g1v0100800	Oxidative stress 3, putative isoform 2	1396.54	1.15691	1.00814	1.14758	0.251143	0.962699
LotjaGi1g1v0101100	Microsomal glutathione S-transferase 3	1089.2	-0.225891	0.237127	-0.952618	0.340784	0.999228
LotjaGi1g1v0101700	Auxin response factor	240.614	-0.500471	0.281785	-1.77607	0.0757207	0.685046
LotjaGi1g1v0101800	NC domain-containing family protein	1933.11	0.901081	0.227297	3.96434	7.35998e-05	0.00513001
LotjaGi1g1v0102300	Homogentisate phytyltransferase	360.16	1.39038	0.465675	2.98573	0.00282905	0.100843
LotjaGi1g1v0102400	Homogentisate phytyltransferase	7909.67	0.776283	0.371039	2.09219	0.0364218	0.484672
LotjaGi1g1v0102500	Acetyl-coenzyme A synthetase	1434.1	0.393955	0.491822	0.801011	0.423125	0.999735
LotjaGi1g1v0102600_LC	Serine/threonine protein phosphatase 7 long form isogeny	86.7736	-0.11924	0.39165	-0.304456	0.760781	0.999735
LotjaGi1g1v0102800	Nijmegen breakage syndrome 1 protein	237.878	0.164285	0.259034	0.63422	0.525937	0.999735
LotjaGi1g1v0103000	serine/arginine repetitive matrix-like protein	167.132	-0.727703	0.405952	-1.79258	0.0730397	0.673362
LotjaGi1g1v0103100	Cbs domain protein	7122.64	0.105601	0.38812	0.272084	0.785558	0.999735
LotjaGi1g1v0103200	Calcium uniporter protein, mitochondrial	51.8792	-0.831704	0.404064	-2.05835	0.039557	0.504882
LotjaGi1g1v0103300	MAU2 chromatid cohesion factor like	464.318	0.0135038	0.274437	0.0492055	0.960756	0.999735
LotjaGi1g1v0103400	ABC transporter B family-like protein	502.986	-0.149401	0.202841	-0.736543	0.4614	0.999735
LotjaGi1g1v0103500_LC	Ankyrin repeat family protein	70.2333	1.03523	0.403448	2.56595	0.0102895	0.23878
LotjaGi1g1v0103800	KH domain-containing protein family	871.995	-0.185878	0.208626	-0.890964	0.372948	0.999735
LotjaGi1g1v0103900_LC	KH domain-containing protein family	488.622	0.249416	0.338636	0.736531	0.461408	0.999735
LotjaGi1g1v0104000	Metal tolerance protein	467.636	0.438156	0.388688	1.12727	0.25963	0.968654
LotjaGi1g1v0104100	B3 domain-containing protein	50.2158	-0.924589	0.410768	-2.25088	0.0243931	0.39442
LotjaGi1g1v0104700	Protein kinase-like protein	289.074	0.377425	0.556211	0.678565	0.497414	0.999735
LotjaGi1g1v0104800	Phototropic-responsive NPH3 family protein	2947.3	-0.170194	0.294245	-0.578409	0.562988	0.999735
LotjaGi1g1v0104900	Receptor-like kinase	526.089	-0.663927	0.233717	-2.84072	0.00450113	0.140416
LotjaGi1g1v0105000	HIT zinc finger protein	327.95	0.454246	0.475994	0.954311	0.339926	0.999228
LotjaGi1g1v0105100	Ubiquitin-conjugating enzyme E2	7619.76	0.0210725	0.217213	0.0970128	0.922716	0.999735
LotjaGi1g1v0105200	Ethylene-responsive transcription factor, putative	439.624	0.297651	0.301757	0.986392	0.323941	0.995466
LotjaGi1g1v0105300	Eukaryotic translation initiation factor 2 subunit beta	771.13	-0.0921468	0.213952	-0.43069	0.666694	0.999735
LotjaGi1g1v0105500	Serine/threonine-protein kinase	161.016	0.157917	0.229371	0.688479	0.491151	0.999735
LotjaGi1g1v0105700	Kinase interacting (KIP1-like) family protein	879.399	0.161692	0.265698	0.608557	0.542818	0.999735
LotjaGi1g1v0105800_LC	Leucine-rich repeat transmembrane protein kinase	261.606	0.932233	0.434097	2.14752	0.0317515	0.452993
LotjaGi1g1v0106100	Cinnamate-4-hydroxylase	9753.53	0.0742665	0.313612	0.23681	0.812804	0.999735
LotjaGi1g1v0106500	Transcription factor	489.434	-0.188027	0.212659	-0.884173	0.376603	0.999735
LotjaGi1g1v0106900	Poly(A) polymerase	500.252	0.18869	0.195558	0.96488	0.334605	0.999228
LotjaGi1g1v0107100	transcription repressor	94.0335	0.340102	0.297038	1.14498	0.252219	0.96361
LotjaGi1g1v0107600	DUF641 family protein	223.562	0.264161	0.411413	0.642083	0.520819	0.999735
LotjaGi1g1v0107800	Epidermal patterning factor-like protein	102.188	-0.775228	0.625429	-1.23951	0.215155	0.928898
LotjaGi1g1v0107900	CBL-interacting Serine/Threonine-kinase	531.399	0.833236	0.338674	2.46029	0.0138825	0.285322
LotjaGi1g1v0108200_LC	30S ribosomal protein S5	194.362	0.223176	0.427518	0.522027	0.601651	0.999735
LotjaGi1g1v0108300	LOB domain protein	294.108	1.19312	0.241242	4.94572	7.58639e-07	8.49533e-05
LotjaGi1g1v0108400	U-box domain-containing protein	340.036	1.27453	0.299461	4.25608	2.08046e-05	0.001709
LotjaGi1g1v0108500	Peroxidase	554.835	0.28236	0.273107	1.03388	0.301193	0.984087
LotjaGi1g1v0108800	Peroxidase	1474.56	-0.290113	0.263505	-1.10098	0.270907	0.976953
LotjaGi1g1v0108900	Biogenesis of lysosome-related organelles complex 1 subunit 1	186.452	-0.194478	0.257074	-0.756506	0.449346	0.999735
LotjaGi1g1v0109000	Peroxidase	2009.9	0.223386	0.462585	0.482909	0.62916	0.999735
LotjaGi1g1v0109100	Peroxidase	14988.8	1.71395	0.56779	3.01863	0.00253921	0.092882
LotjaGi1g1v0109200	Peroxidase	52.2123	2.7022	0.550629	4.90747	9.22583e-07	0.00010001
LotjaGi1g1v0109400	Chloroplast inner envelope family protein	1042.88	0.113119	0.221399	0.51093	0.6094	0.999735
LotjaGi1g1v0109500	tRNA pseudouridine synthase A, related protein	92.9894	-0.0476013	0.237108	-0.200758	0.840888	0.999735
LotjaGi1g1v0109900	O-methyltransferase	1145.1	1.12269	0.635917	1.76546	0.077486	0.688387
LotjaGi1g1v0110100_LC	DUF223 domain protein	270.577	0.413422	0.328847	1.25718	0.208687	0.924228
LotjaGi1g1v0110200_LC	Replication factor-A carboxy-terminal domain protein	1560.03	0.0204446	0.317256	0.0644418	0.948618	0.999735
LotjaGi1g1v0110400_LC	Plant-specific transcription factor YABBY family protein	253.013	-0.165516	0.524381	-0.315641	0.752275	0.999735
LotjaGi1g1v0111000	O-methyltransferase	71.0295	0.770671	0.502049	1.53505	0.124771	0.808084
LotjaGi1g1v0111200	LURP-one-like protein	75.7901	0.101228	0.299666	0.337804	0.735511	0.999735
LotjaGi1g1v0111300	E3 ubiquitin-protein ligase listerin-like protein	664.145	0.203526	0.329614	0.617467	0.536927	0.999735
LotjaGi1g1v0111500	Small nuclear ribonucleoprotein	352.308	-0.192991	0.297343	-0.649052	0.516305	0.999735
LotjaGi1g1v0111800	WRKY transcription factor	1593.09	0.209095	0.307887	0.67913	0.497055	0.999735
LotjaGi1g1v0112000	electron transporter, putative (Protein of unknown function, DUF547)	297.443	-0.281058	0.278545	-1.00902	0.312965	0.989301
LotjaGi1g1v0112200	Protein transport protein Sec61 subunit beta	94.1587	0.418252	0.348408	1.20047	0.229959	0.942824
LotjaGi1g1v0112400	Exocyst complex component, putative	180.765	-0.624421	0.46316	-1.34818	0.177602	0.8912
LotjaGi1g1v0112500	Exocyst complex component, putative	186.558	0.132872	0.211342	0.628705	0.529542	0.999735
LotjaGi1g1v0112700	Exocyst complex component, putative	1226.54	0.212004	0.162426	1.30524	0.191812	0.906372
LotjaGi1g1v0113800	FBD-associated F-box protein	378.161	0.0203529	0.187179	0.108735	0.913413	0.999735
LotjaGi1g1v0114300	sorting nexin	367.879	-0.0202341	0.274958	-0.0735898	0.941337	0.999735
LotjaGi1g1v0114400	Laccase	1096.57	-0.129005	0.257215	-0.501547	0.615986	0.999735
LotjaGi1g1v0114600	UDP-glycosyltransferase	332.484	0.309658	0.230627	1.34268	0.179375	0.892298
LotjaGi1g1v0114800	Serine-threonine protein phosphatase, putative, expressed	90.323	0.0295981	0.353106	0.0838222	0.933198	0.999735
LotjaGi1g1v0114900	UDP-glycosyltransferase	355.482	-0.368382	0.675626	-0.545246	0.585585	0.999735
LotjaGi1g1v0115100	UDP-glycosyltransferase	699.892	0.0774738	0.209967	0.368981	0.712142	0.999735
LotjaGi1g1v0115300	Protein flx-like 1	187.22	0.6014	0.326955	1.8394	0.0658568	0.647348
LotjaGi1g1v0115400_LC	AP2/B3-like transcriptional factor family protein	383.49	-0.091523	0.247814	-0.369321	0.711889	0.999735
LotjaGi1g1v0115700	Cinnamoyl-CoA reductase-like protein	1191.9	-0.133548	0.115075	-1.16053	0.245835	0.956381
LotjaGi1g1v0115800	APO protein	331.707	-0.0273162	0.272588	-0.100211	0.920177	0.999735
LotjaGi1g1v0115900	LIGHT-DEPENDENT SHORT HYPOCOTYLS-like protein (DUF640)	578.372	-0.704051	0.428566	-1.6428	0.100424	0.762166
LotjaGi1g1v0116000	Protein kinase, putative	105.758	-0.0669057	0.347445	-0.192565	0.8473	0.999735
LotjaGi1g1v0116100	Pathogenesis-related thaumatin family protein	129.037	0.233835	0.376749	0.620665	0.53482	0.999735
LotjaGi1g1v0116200	Ubiquitin activating enzyme E1	3797.58	0.127271	0.121269	1.0495	0.293949	0.983273
LotjaGi1g1v0116300	Vacuolar protein sorting-associated protein, putative	585.158	0.225846	0.257881	0.875775	0.381152	0.999735
LotjaGi1g1v0116400	Glutaredoxin family protein	114.362	-0.352879	0.284729	-1.23935	0.215215	0.928922
LotjaGi1g1v0116500	Ethylene-overproduction protein 1	158.132	0.397004	0.339631	1.16893	0.242433	0.953416
LotjaGi1g1v0116800	Exocyst complex component, putative	114.987	0.0523535	0.373671	0.140106	0.888576	0.999735
LotjaGi1g1v0117000	Zinc transporter protein	654.594	-0.146002	0.271422	-0.537913	0.590637	0.999735
LotjaGi1g1v0117100	Disease resistance protein	101.969	-0.351287	0.405248	-0.866846	0.386027	0.999735
LotjaGi1g1v0117200_LC	Disease resistance protein	252.524	-0.249651	0.330887	-0.75449	0.450555	0.999735
LotjaGi1g1v0117300_LC	Transducin/WD40 repeat-like superfamily protein	50.4076	0.25203	0.329989	0.763755	0.445013	0.999735
LotjaGi1g1v0117500	6-phosphofructo-2-kinase/fructose-2, 6-bisphosphatase	273.574	-0.206306	0.201263	-1.02506	0.305337	0.986446
LotjaGi1g1v0117900_LC	Clathrin heavy chain	57.8077	-0.521735	0.384611	-1.35653	0.174931	0.88592
LotjaGi1g1v0118000_LC	Amiloride-sensitive sodium channel subunit beta-2	196.029	1.04681	0.520681	2.01046	0.0443822	0.535702
LotjaGi1g1v0118100	Protein phosphatase 2C	483.801	0.0828808	0.219526	0.377544	0.705769	0.999735
LotjaGi1g1v0118200	Asparagine synthetase	14311.2	-0.33417	0.262586	-1.27261	0.203157	0.917955
LotjaGi1g1v0118300_LC	B3 domain-containing protein	403.113	0.742182	0.309718	2.39632	0.0165607	0.31757
LotjaGi1g1v0118600	ABC1-like kinase	159.657	-0.244891	0.394492	-0.620775	0.534748	0.999735
LotjaGi1g1v0118700_LC	ABC1-like kinase	332.77	0.0213549	0.305019	0.0700117	0.944184	0.999735
LotjaGi1g1v0118900	Disease resistance protein	641.002	0.0418328	0.258665	0.161726	0.871522	0.999735
LotjaGi1g1v0119000	Internal alternative NAD(P)H-ubiquinone oxidoreductase A1, mitochondrial	690.067	-0.160081	0.125107	-1.27955	0.200703	0.913413
LotjaGi1g1v0119100	SelT-like protein	617.307	0.204598	0.129468	1.5803	0.114038	0.79066
LotjaGi1g1v0119300	Jacalin lectin family protein	262.391	-0.587036	0.584571	-1.00422	0.315275	0.990684
LotjaGi1g1v0119400	Pentatricopeptide repeat-containing protein	67.4625	-0.28904	0.372325	-0.77631	0.437566	0.999735
LotjaGi1g1v0119600	Omega-3 fatty acid desaturase	81.4921	-0.233123	0.357653	-0.651813	0.514522	0.999735
LotjaGi1g1v0119800	Zinc finger CCCH domain protein, putative	574.075	0.146922	0.244943	0.599822	0.548625	0.999735
LotjaGi1g1v0119900	Chaperone protein clpB	480.571	0.19977	0.340108	0.587374	0.556952	0.999735
LotjaGi1g1v0120200	Phosphoinositide phospholipase C	558.649	-0.177207	0.41074	-0.431432	0.666154	0.999735
LotjaGi1g1v0120300	AT2G18410-like protein	239.67	-0.197586	0.174952	-1.12937	0.25874	0.968521
LotjaGi1g1v0120500	Kinase PfkB	377.038	-0.0585555	0.26284	-0.22278	0.823707	0.999735
LotjaGi1g1v0120800_LC	Replication factor-A carboxy-terminal domain protein	161.87	0.121968	0.24103	0.506029	0.612836	0.999735
LotjaGi1g1v0121000	Protein DAMAGED DNA-BINDING 2	84.1143	0.13533	0.250475	0.540294	0.588994	0.999735
LotjaGi1g1v0121400	RNA binding protein	898.063	0.413175	0.248685	1.66144	0.0966261	0.749152
LotjaGi1g1v0121500	30S ribosomal protein S18	410.307	0.0965264	0.185591	0.520103	0.602992	0.999735
LotjaGi1g1v0121600	Glycosyltransferase	211.215	1.37435	0.452395	3.03795	0.00238197	0.0883562
LotjaGi1g1v0121700	Glycosyltransferase	165.523	-0.396538	0.639331	-0.620238	0.535101	0.999735
LotjaGi1g1v0121800	Glycosyltransferase	64.7132	-0.758147	0.304357	-2.49098	0.0127392	0.273196
LotjaGi1g1v0122000	Glycosyltransferase	133.794	-0.471477	0.552875	-0.852772	0.393786	0.999735
LotjaGi1g1v0122100	Glycosyltransferase	355.419	-1.01361	0.593727	-1.70721	0.0877837	0.719857
LotjaGi1g1v0122200	NAD(P)H dehydrogenase (Quinone)	427.889	0.0145772	0.296219	0.0492108	0.960751	0.999735
LotjaGi1g1v0122400	Cytochrome P450, putative	1261.87	-0.3753	0.419541	-0.894548	0.371029	0.999735
LotjaGi1g1v0122500	JOSEPHIN-like protein, putative	158.003	1.87369	0.56757	3.30124	0.00096259	0.0437775
LotjaGi1g1v0122700	Josephin-like protein	102.447	0.480825	0.257416	1.86789	0.0617772	0.628755
LotjaGi1g1v0122800	ATP-dependent zinc metalloprotease FTSH protein	754.757	0.0507505	0.219539	0.231168	0.817184	0.999735
LotjaGi1g1v0123300	Myb family transcription factor family protein	191.509	-0.130758	0.234679	-0.557178	0.577406	0.999735
LotjaGi1g1v0123400	Laccase	112.983	-0.622781	0.349901	-1.77988	0.0750957	0.68227
LotjaGi1g1v0123600	Homeobox prospero	218.671	-0.0221073	0.20007	-0.110498	0.912015	0.999735
LotjaGi1g1v0123700	UPF0503 protein, chloroplastic	89.2988	-0.224195	0.461081	-0.486238	0.626798	0.999735
LotjaGi1g1v0124000	Acyl-CoA thioesterase, putative	109.371	0.0828497	0.234473	0.353344	0.723831	0.999735
LotjaGi1g1v0124100	Phosphate transporter	275.019	-0.247634	0.190737	-1.2983	0.194184	0.909253
LotjaGi1g1v0124300	Disease resistance protein	275.49	-0.0214884	0.231556	-0.0928	0.926062	0.999735
LotjaGi1g1v0124400	WD40 repeat-like protein	193.414	0.152453	0.379562	0.401654	0.687939	0.999735
LotjaGi1g1v0124600_LC	cytokinin oxidase/dehydrogenase 1	921.418	-0.165133	0.275942	-0.598434	0.54955	0.999735
LotjaGi1g1v0124700	Histone H4	614.161	-0.234428	0.253608	-0.924374	0.355292	0.999735
LotjaGi1g1v0124800	Protein kinase, putative	290.285	1.00958	0.356051	2.83548	0.00457571	0.141811
LotjaGi1g1v0125000	CONSTANS-like zinc finger protein	383.923	0.0315451	0.199985	0.157737	0.874664	0.999735
LotjaGi1g1v0125100_LC	Pentatricopeptide repeat-containing protein, mitochondrial	120.957	0.000348795	0.238308	0.00146363	0.998832	0.999801
LotjaGi1g1v0125300	RING finger protein	695.224	0.414321	0.241606	1.71487	0.0863695	0.71443
LotjaGi1g1v0125400	Ribonuclease E/G family protein	141.072	-0.311478	0.227559	-1.36878	0.171068	0.883822
LotjaGi1g1v0125600	Calcium ion-binding protein	1085.84	-0.269363	0.247078	-1.09019	0.275629	0.978584
LotjaGi1g1v0125700	Cell wall protein AWA1 isoform 1	663.139	0.209029	0.228814	0.913534	0.360962	0.999735
LotjaGi1g1v0125800	U-box domain-containing protein	143.7	0.137623	0.221158	0.622283	0.533755	0.999735
LotjaGi1g1v0125900	Cell wall protein AWA1 isoform 1	797.805	-0.138396	0.240696	-0.574984	0.565302	0.999735
LotjaGi1g1v0126800	Fructose-bisphosphate aldolase	17681.1	-0.203692	0.438907	-0.464089	0.642584	0.999735
LotjaGi1g1v0126900	NAC domain-containing protein	843.076	-0.0562847	0.199022	-0.282807	0.777325	0.999735
LotjaGi1g1v0127000	Mitochondrial transcription termination factor family protein	235.309	-0.0885734	0.210136	-0.421506	0.673386	0.999735
LotjaGi1g1v0127300	50S ribosomal protein L6	3410.23	-0.155653	0.305176	-0.510042	0.610022	0.999735
LotjaGi1g1v0127400	Receptor-like kinase	349.737	-0.421508	0.309095	-1.36369	0.172667	0.884366
LotjaGi1g1v0127500	Kazal-type serine protease inhibitor	326.406	0.178082	0.271609	0.655658	0.512044	0.999735
LotjaGi1g1v0127700	DNA mismatch repair MUTS family protein	140.421	0.0358692	0.282044	0.127176	0.898801	0.999735
LotjaGi1g1v0127800	transmembrane protein, putative (Protein of unknown function, DUF599)	66.428	0.385072	0.333222	1.1556	0.247843	0.958899
LotjaGi1g1v0127900	Ribonuclease P/MRP protein subunit POP5, putative	117.543	0.14992	0.267049	0.561397	0.574527	0.999735
LotjaGi1g1v0128000	F-box SKIP31-like protein	578.17	0.2821	0.208844	1.35077	0.17677	0.889819
LotjaGi1g1v0128100	Response to low sulfur 1 protein	91.5665	0.42292	1.51547	0.279069	0.780192	0.999735
LotjaGi1g1v0128300	Autophagy-related protein 13	634.675	0.0713576	0.194469	0.366935	0.713667	0.999735
LotjaGi1g1v0128600	Vacuolar iron transporter-like protein	264.566	0.327942	0.315443	1.03962	0.298515	0.984087
LotjaGi1g1v0128700	Calcium-dependent lipid-binding (CaLB domain) family protein, putative	240.661	-0.370371	0.194475	-1.90446	0.0568501	0.605371
LotjaGi1g1v0128900	RING finger protein	649.77	-0.140315	0.178935	-0.78417	0.43294	0.999735
LotjaGi1g1v0129000	Hydroxyacylglutathione hydrolase	1610.6	0.00371902	0.171355	0.0217036	0.982684	0.999735
LotjaGi1g1v0129100_LC	SAC3/GANP/Nin1/mts3/eIF-3 p25 family	143.54	0.416999	0.224341	1.85877	0.0630594	0.635593
LotjaGi1g1v0129500	Ribosomal protein	8894.74	-0.0271866	0.312566	-0.0869788	0.930688	0.999735
LotjaGi1g1v0129600	Receptor-like protein kinase	77.304	1.20541	0.399423	3.01788	0.00254548	0.092882
LotjaGi1g1v0129700	Receptor-like protein kinase	87.6092	-0.098679	0.358253	-0.275445	0.782974	0.999735
LotjaGi1g1v0129800	Receptor-like protein kinase	127.401	0.0149476	0.261611	0.0571366	0.954436	0.999735
LotjaGi1g1v0129900	Receptor-like protein kinase	760.875	0.676773	0.229754	2.94564	0.00322286	0.111207
LotjaGi1g1v0130100	Pentatricopeptide repeat-containing protein family	128.471	0.074404	0.21579	0.344798	0.730246	0.999735
LotjaGi1g1v0130300_LC	PHD finger protein family	380.006	0.354762	0.430368	0.824323	0.409756	0.999735
LotjaGi1g1v0130500	Receptor-like protein kinase	291.757	0.482686	0.357271	1.35104	0.176683	0.889819
LotjaGi1g1v0130600	Polynucleotidyl transferase, ribonuclease H-like superfamily protein	155.053	0.138883	0.387182	0.358703	0.719818	0.999735
LotjaGi1g1v0130700_LC	DNA helicase ROCK-N-ROLLERS	115.019	0.520659	0.490276	1.06197	0.288249	0.98195
LotjaGi1g1v0130800_LC	SNF2 domain protein/helicase domain protein	1173.62	0.362446	0.397701	0.911353	0.362109	0.999735
LotjaGi1g1v0130900	Methyl esterase 17	352.563	0.435681	0.330595	1.31787	0.187548	0.902921
LotjaGi1g1v0131000	Extra-large G-like protein, putative (DUF3133)	245.191	0.0828096	0.354514	0.233586	0.815306	0.999735
LotjaGi1g1v0131100	ABC1 family kinase	494.401	-0.341553	0.184896	-1.84727	0.0647076	0.642476
LotjaGi1g1v0131200	E3 ubiquitin-protein ligase SHPRH	349.486	-0.32023	0.275491	-1.1624	0.245073	0.956381
LotjaGi1g1v0131400	UPF0176 protein	212.307	0.246104	0.255685	0.962528	0.335785	0.999228
LotjaGi1g1v0131700	APO protein 2	282.722	0.117061	0.342996	0.341289	0.732886	0.999735
LotjaGi1g1v0131800	FBD-associated F-box protein	132.776	0.0840014	0.341559	0.245935	0.805732	0.999735
LotjaGi1g1v0132100	Transmembrane protein 87A	96.7809	-0.342585	0.383533	-0.893234	0.371732	0.999735
LotjaGi1g1v0132300	Sucrose transporter	2421.89	-0.0160635	0.208422	-0.0770718	0.938566	0.999735
LotjaGi1g1v0132500	Glutamyl-tRNA reductase	749.877	-0.176352	0.332879	-0.529777	0.596266	0.999735
LotjaGi1g1v0132800	Auxin-responsive protein	1443.81	-0.154467	0.157713	-0.979413	0.327376	0.995709
LotjaGi1g1v0133200	Hydroxyproline-rich glycoprotein family protein	218.536	0.0456067	0.473507	0.0963168	0.923269	0.999735
LotjaGi1g1v0133500	Phosphoglycerate mutase family protein	223.986	-0.130665	0.283227	-0.461344	0.644552	0.999735
LotjaGi1g1v0133700	L-ascorbate oxidase	85.4925	0.174527	0.354477	0.49235	0.622472	0.999735
LotjaGi1g1v0133900_LC	Octicosapeptide/Phox/Bem1p domain-containing protein	69.4676	0.35954	0.382204	0.940702	0.346858	0.999735
LotjaGi1g1v0134100	Octicosapeptide/Phox/Bem1p domain-containing protein	107.054	0.755305	0.688744	1.09664	0.272798	0.977544
LotjaGi1g1v0134200	Glycine-rich domain-containing protein 1	95.4435	0.325875	0.377908	0.862313	0.388515	0.999735
LotjaGi1g1v0134300	Non-specific serine/threonine protein kinase	175.973	-0.722878	0.350868	-2.06026	0.0393739	0.503943
LotjaGi1g1v0134500	Serine hydroxymethyltransferase	1252.83	-0.380181	0.26865	-1.41515	0.157024	0.863504
LotjaGi1g1v0134600	MADS-box transcription factor	530.434	0.756015	0.421876	1.79203	0.0731275	0.67367
LotjaGi1g1v0134700_LC	Retrovirus-related Pol polyprotein from transposon TNT 1-94	93.3491	-0.285626	0.336068	-0.849906	0.395377	0.999735
LotjaGi1g1v0134800	histone acetyltransferase of the CBP family 5	382.339	-0.115198	0.258989	-0.444797	0.656466	0.999735
LotjaGi1g1v0134900	Rhamnogalacturonate lyase	619.371	0.0631648	0.191296	0.330193	0.741254	0.999735
LotjaGi1g1v0135200	Transcription initiation factor IIA subunit 2	697.511	0.152975	0.252784	0.60516	0.545073	0.999735
LotjaGi1g1v0135300	E3 ubiquitin-protein ligase	2741.7	0.0186459	0.233254	0.0799382	0.936286	0.999735
LotjaGi1g1v0135400	HVA22-like protein	223.02	-0.239754	0.212918	-1.12604	0.260148	0.969031
LotjaGi1g1v0135500	HVA22-like protein	151.784	0.0726023	0.310448	0.233863	0.815091	0.999735
LotjaGi1g1v0135600	Golgi-body localization protein domain isoform 1	382.208	-0.177215	0.291252	-0.608459	0.542883	0.999735
LotjaGi1g1v0136300	GATA transcription factor	159.078	-0.168097	0.222331	-0.756067	0.449609	0.999735
LotjaGi1g1v0136500	Protein kinase family protein	631.814	-0.190508	0.223692	-0.851652	0.394407	0.999735
LotjaGi1g1v0136600	Hydroxyproline-rich glycoprotein family protein, putative	155.399	0.404273	0.275216	1.46893	0.141852	0.838331
LotjaGi1g1v0136700	Protein VERNALIZATION INSENSITIVE 3	149.635	0.164997	0.353008	0.467402	0.640212	0.999735
LotjaGi1g1v0137000	Oxygen-dependent choline dehydrogenase	576.971	-0.132326	0.307884	-0.429791	0.667348	0.999735
LotjaGi1g1v0137100	Kinesin-like protein	401.738	-0.502198	0.35365	-1.42004	0.155595	0.861751
LotjaGi1g1v0137200	Sentrin-specific protease	581.006	0.342239	0.269156	1.27153	0.203541	0.918469
LotjaGi1g1v0137500	Eukaryotic translation initiation factor 3 subunit G	1881.83	0.180981	0.293837	0.615922	0.537946	0.999735
LotjaGi1g1v0137600	Redox-regulatory protein FAM213A-like protein	289.853	2.85566	0.303201	9.41838	4.58085e-21	4.53122e-18
LotjaGi1g1v0137800	Carbonic anhydrase	1787.22	0.417138	1.10963	0.375925	0.706973	0.999735
LotjaGi1g1v0137900	AP-4 complex subunit mu	456.989	-0.05635	0.133817	-0.421096	0.673685	0.999735
LotjaGi1g1v0138000	AT hook motif DNA-binding family protein	75.1206	-0.382504	0.446446	-0.856776	0.391569	0.999735
LotjaGi1g1v0138100	Ubiquitin carboxyl-terminal hydrolase family protein	256.687	-0.0169969	0.238733	-0.0711961	0.943242	0.999735
LotjaGi1g1v0138200	Universal stress protein	1455.42	0.161631	0.219576	0.736103	0.461668	0.999735
LotjaGi1g1v0138400	RING finger protein	1000.88	0.225666	0.339766	0.664181	0.506574	0.999735
LotjaGi1g1v0138500	Pesticidal crystal cry8Ba	348.367	-0.386604	0.297891	-1.2978	0.194355	0.909253
LotjaGi1g1v0138800	Glucose-6-phosphate isomerase	587.469	-0.237318	0.23346	-1.01652	0.30938	0.987771
LotjaGi1g1v0138900_LC	Chaperone protein dnaJ	175.935	0.0197172	0.232212	0.0849102	0.932333	0.999735
LotjaGi1g1v0139000	Cyclin-like protein	127.894	-0.00484267	0.264425	-0.018314	0.985388	0.999735
LotjaGi1g1v0139300	Transcription factor	4071.05	-0.0409938	0.142258	-0.288165	0.773221	0.999735
LotjaGi1g1v0139400	RING/FYVE/PHD zinc finger-containing protein	206.799	0.686918	0.208427	3.29572	0.000981707	0.0442234
LotjaGi1g1v0139500	Glutathione s-transferase, putative	516.006	0.271562	0.226392	1.19952	0.230325	0.942824
LotjaGi1g1v0139800	Heat shock protein	163.439	-1.41318	0.443905	-3.18351	0.00145501	0.0605997
LotjaGi1g1v0139900	Transport inhibitor response 1-like protein	924.387	-0.307818	0.280216	-1.0985	0.271985	0.977236
LotjaGi1g1v0140000	Mitochondrial carrier protein, expressed	121.255	-0.366712	0.256651	-1.42884	0.153051	0.858425
LotjaGi1g1v0140200	Dihydrofolate reductase-like protein	61.9961	0.291875	0.544839	0.535709	0.59216	0.999735
LotjaGi1g1v0140300	Bet1-like protein family	448.463	0.00569018	0.174072	0.0326887	0.973923	0.999735
LotjaGi1g1v0140400	Phosphoribosylaminoimidazole-succinocarboxamide synthase	180.227	0.115443	0.353473	0.326598	0.743972	0.999735
LotjaGi1g1v0140500	Chaperone protein DNAj, putative	79.233	0.13286	0.265539	0.500341	0.616835	0.999735
LotjaGi1g1v0140700	2-oxoglutarate (2OG) and Fe(II)-dependent oxygenase superfamily protein	144.493	-0.840222	0.549486	-1.52911	0.126238	0.808297
LotjaGi1g1v0141400_LC	L-rhamnose mutarotase	1202.01	0.0286897	0.270093	0.106222	0.915407	0.999735
LotjaGi1g1v0141500	Basic helix loop helix (BHLH) DNA-binding family protein	398.328	-0.379508	0.408166	-0.929788	0.352481	0.999735
LotjaGi1g1v0141600	Ring finger protein, putative	153.623	-0.214226	0.277741	-0.771315	0.44052	0.999735
LotjaGi1g1v0142000_LC	ATPase E1-E2 type family protein / haloacid dehalogenase-like hydrolase family protein	324.095	-0.0315689	0.272803	-0.11572	0.907874	0.999735
LotjaGi1g1v0142200	O-fucosyltransferase family protein	1128.5	-0.364033	0.342056	-1.06425	0.287215	0.981826
LotjaGi1g1v0142300	Cytochrome c oxidase subunit 6B	1765.92	0.0105365	0.207715	0.0507259	0.959544	0.999735
LotjaGi1g1v0142400	14-3-3 protein	12472.1	-0.00529084	0.280678	-0.0188502	0.984961	0.999735
LotjaGi1g1v0142500	Adenylate kinase	99.895	-0.151022	0.325173	-0.464435	0.642336	0.999735
LotjaGi1g1v0142700	Protein kinase	360.388	-0.105986	0.175463	-0.604038	0.545819	0.999735
LotjaGi1g1v0143000	Phospho-2-dehydro-3-deoxyheptonate aldolase	7874.51	0.0906234	0.45195	0.200516	0.841077	0.999735
LotjaGi1g1v0143300	Ubiquitin carboxyl-terminal hydrolase family protein	88.7187	-0.129003	0.238856	-0.540088	0.589136	0.999735
LotjaGi1g1v0143900	RNA binding protein, putative	277.493	0.0597316	0.405344	0.14736	0.882848	0.999735
LotjaGi1g1v0144100	S-adenosyl-L-methionine-dependent methyltransferases superfamily protein	1167.75	-0.331212	0.244451	-1.35492	0.175443	0.887191
LotjaGi1g1v0144300	Alpha/beta-hydrolase superfamily protein	535.757	0.23859	0.400067	0.596375	0.550925	0.999735
LotjaGi1g1v0144400_LC	Glycosyltransferase	99.2603	-0.416849	0.404988	-1.02929	0.303345	0.985211
LotjaGi1g1v0144600_LC	B-block binding subunit of TFIIIC	69.462	0.704105	0.6608	1.06553	0.286634	0.981826
LotjaGi1g1v0144700	Protein EXORDIUM-like 1	412.397	1.15497	0.327776	3.52365	0.000425651	0.0231235
LotjaGi1g1v0144800	Protein EXORDIUM-like 1	230.333	0.0787375	0.467993	0.168245	0.866391	0.999735
LotjaGi1g1v0144900	Protein EXORDIUM-like 1	249.97	0.360293	0.433804	0.830542	0.406232	0.999735
LotjaGi1g1v0145400	Glycosyltransferase	3505.9	1.40654	0.364135	3.8627	0.00011214	0.00725393
LotjaGi1g1v0145500_LC	SAUR-like auxin-responsive protein family	64.4493	-0.261162	0.433821	-0.602005	0.547171	0.999735
LotjaGi1g1v0145800	Aquaporin	2256.41	5.78735	0.413237	14.0049	1.45451e-44	6.90601e-41
LotjaGi1g1v0145900	Cryptochrome 1	1529.02	-1.18468	0.249584	-4.74661	2.0685e-06	0.000208374
LotjaGi1g1v0146200	Histone deacetylase	1086.67	-0.0938478	0.123818	-0.757949	0.448481	0.999735
LotjaGi1g1v0146300	Sugar transporter, putative	66.7662	0.072918	0.29641	0.246004	0.805679	0.999735
LotjaGi1g1v0146400	Annexin	7700.46	0.0395792	0.204269	0.19376	0.846364	0.999735
LotjaGi1g1v0146800	Major facilitator superfamily transporter	115.428	0.531092	0.200288	2.65163	0.00801032	0.203385
LotjaGi1g1v0146900	VQ motif protein	110.141	-0.225998	0.340296	-0.664121	0.506613	0.999735
LotjaGi1g1v0147000	TPR repeat-containing thioredoxin TTL1	319.836	-0.0226629	0.381081	-0.0594701	0.952578	0.999735
LotjaGi1g1v0147200	Trehalose 6-phosphate phosphatase	114.25	-0.748609	0.423205	-1.76891	0.0769096	0.686902
LotjaGi1g1v0147300	Endoplasmic reticulum-Golgi intermediate compartment protein 3	1088.06	0.0864974	0.299552	0.288756	0.772768	0.999735
LotjaGi1g1v0147400	ethylene-responsive transcription factor	2528.62	-0.640306	0.320951	-1.99503	0.0460399	0.548964
LotjaGi1g1v0147500	Protein FAR1-RELATED SEQUENCE 5	312.356	-1.55979	0.438327	-3.5585	0.00037298	0.0204966
LotjaGi1g1v0147600	Beta-xylosidase, putative	163.622	-0.326148	0.413291	-0.789149	0.430025	0.999735
LotjaGi1g1v0147700	Sec14p-like phosphatidylinositol transfer family protein	815.152	0.175445	0.215223	0.815179	0.41497	0.999735
LotjaGi1g1v0148100	Glucan 1,3-beta-glucosidase	487.672	-0.106795	0.503816	-0.211973	0.832128	0.999735
LotjaGi1g1v0148200_LC	Glucan 1,3-beta-glucosidase	904.917	-0.184217	0.831745	-0.221482	0.824717	0.999735
LotjaGi1g1v0148300	Glucan 1,3-beta-glucosidase	223.97	-0.880283	0.441863	-1.99221	0.0463483	0.551505
LotjaGi1g1v0148400	Glucan 1,3-beta-glucosidase	51.3715	-0.771372	0.748111	-1.03109	0.302497	0.98514
LotjaGi1g1v0148900_LC	Replicase polyprotein 1a	366.853	0.229423	0.321058	0.714583	0.474867	0.999735
LotjaGi1g1v0149000_LC	senescence-associated family protein, putative (DUF581)	391.625	0.02441	0.340366	0.0717168	0.942827	0.999735
LotjaGi1g1v0149400	Aldo/keto reductase family oxidoreductase	1068.82	0.27811	0.272086	1.02214	0.306715	0.986761
LotjaGi1g1v0150100	Glycosyltransferase	404.112	-0.418632	0.732887	-0.57121	0.567857	0.999735
LotjaGi1g1v0150300	DNA-directed RNA polymerase II	286.473	0.151462	0.195844	0.77338	0.439298	0.999735
LotjaGi1g1v0150600	transcription factor-like protein	796.284	-0.462162	0.302755	-1.52652	0.12688	0.810001
LotjaGi1g1v0150900	Protein BPS1, chloroplastic	146.163	0.2287	0.266934	0.856768	0.391573	0.999735
LotjaGi1g1v0151000	Hexosyltransferase	203.558	1.36457	0.395007	3.45454	0.00055123	0.0282639
LotjaGi1g1v0151200_LC	GPI transamidase component Gpi16 subunit family protein	519.586	0.251695	0.445291	0.565237	0.571912	0.999735
LotjaGi1g1v0152000	Nitrate reductase	68.8794	-0.564854	0.900672	-0.627148	0.530563	0.999735
LotjaGi1g1v0152200_LC	SANTA (SANT associated) protein	60.0226	0.059239	0.38967	0.152024	0.879168	0.999735
LotjaGi1g1v0152500	Phosphatidylinositol-4-phosphate 5-kinase family protein	324.22	0.641251	0.251302	2.55172	0.0107193	0.246109
LotjaGi1g1v0152600	C-jun-amino-terminal kinase-interacting protein 3, putative	330.669	-0.00641716	0.17985	-0.0356806	0.971537	0.999735
LotjaGi1g1v0153000	F-box protein, putative	86.3725	-0.299258	0.295013	-1.01439	0.310398	0.988145
LotjaGi1g1v0153200_LC	Serine/threonine protein phosphatase 7 long form isogeny	200.169	-0.671571	0.185544	-3.61948	0.000295199	0.0166067
LotjaGi1g1v0153400_LC	HOPM interactor 7	53.3452	0.558206	0.456545	1.22267	0.221453	0.934115
LotjaGi1g1v0153500	Ubiquitin-fold modifier 1	654.71	0.255826	0.261227	0.979322	0.327421	0.995709
LotjaGi1g1v0153600	Pathogenesis-related thaumatin family protein	338.663	0.0304905	0.201693	0.151173	0.879839	0.999735
LotjaGi1g1v0154100	Flavonol synthase	343.298	-1.72661	0.88815	-1.94405	0.0518896	0.578178
LotjaGi1g1v0154300	Selenoprotein K	906.947	0.134602	0.221128	0.608708	0.542718	0.999735
LotjaGi1g1v0154400	DIS3-like exonuclease 2	287.924	0.0171865	0.192159	0.0894392	0.928733	0.999735
LotjaGi1g1v0154600	DIS3-like exonuclease 2	194.279	0.0743024	0.290473	0.255798	0.798107	0.999735
LotjaGi1g1v0155000	histone-lysine N-methyltransferase	491.224	0.18834	0.18848	0.999257	0.31767	0.992898
LotjaGi1g1v0155100	Nodulation signaling pathway 2 protein	72.7085	-0.449291	0.951465	-0.47221	0.636777	0.999735
LotjaGi1g1v0155500	Phosphatidylinositol-4-phosphate 5-kinase	677.198	0.2596	0.290943	0.892271	0.372248	0.999735
LotjaGi1g1v0155700_LC	glycosyl hydrolase family 10 protein / carbohydrate-binding domain-containing protein	63.7919	0.147226	0.402656	0.365638	0.714636	0.999735
LotjaGi1g1v0155800	Dehydrogenase/reductase	415.653	0.01784	0.160884	0.110887	0.911706	0.999735
LotjaGi1g1v0155900	Aminoacylase	644.23	-0.192875	0.264765	-0.728476	0.466322	0.999735
LotjaGi1g1v0156400_LC	Protein kinase superfamily protein	156.374	-0.394536	0.65592	-0.6015	0.547507	0.999735
LotjaGi1g1v0157000	Wound-responsive family protein	93.6981	-0.0056877	0.344099	-0.0165293	0.986812	0.999735
LotjaGi1g1v0157100	DNA topoisomerase 2-binding protein 1	98.0081	-0.401653	0.310493	-1.2936	0.195804	0.910462
LotjaGi1g1v0157200	NAD kinase	833.213	-0.326062	0.306291	-1.06455	0.287079	0.981826
LotjaGi1g1v0157300	Receptor-like kinase	607.808	0.112088	0.176203	0.636128	0.524693	0.999735
LotjaGi1g1v0157400_LC	Phosphoenolpyruvate carboxykinase (ATP)	88.7978	4.43439	2.21	2.00651	0.0448018	0.538802
LotjaGi1g1v0157600	Proteasome subunit beta type	765.964	-0.029901	0.236696	-0.126327	0.899473	0.999735
LotjaGi1g1v0157800	U-box domain-containing protein	678.412	-0.153522	0.241418	-0.63592	0.524828	0.999735
LotjaGi1g1v0157900	Kinesin-like protein	56.8721	0.157861	0.36929	0.427471	0.669036	0.999735
LotjaGi1g1v0158000	Eukaryotic aspartyl protease family protein	718.255	0.0046469	0.134439	0.0345651	0.972427	0.999735
LotjaGi1g1v0158200	Aldehyde dehydrogenase	829.167	-0.244984	0.177475	-1.38039	0.167466	0.881311
LotjaGi1g1v0158500	V-type proton ATPase proteolipid subunit	2320.43	-0.0954748	0.247176	-0.386263	0.699302	0.999735
LotjaGi1g1v0158600	BTB/POZ domain-containing protein	633.7	0.114503	0.18725	0.611497	0.540871	0.999735
LotjaGi1g1v0159100	Zinc-ribbon domain protein	122.761	0.199299	0.218107	0.913765	0.36084	0.999735
LotjaGi1g1v0159200	Chlorophyllide A oxygenase	598.215	-0.214112	0.393995	-0.543438	0.586828	0.999735
LotjaGi1g1v0159300	Filament-like plant protein	112.026	-0.347136	0.388919	-0.892566	0.372089	0.999735
LotjaGi1g1v0159400	methionine sulfoxide reductase B 2	202.355	0.179193	0.287101	0.624144	0.532533	0.999735
LotjaGi1g1v0159800	GDSL esterase/lipase	552.228	0.844477	0.611774	1.38037	0.167471	0.881311
LotjaGi1g1v0159900	Long-Chain Acyl-CoA Synthetase	108.797	-0.658813	0.278185	-2.36825	0.0178723	0.332254
LotjaGi1g1v0160000	Tetratricopeptide repeat	462.111	0.120989	0.228318	0.529915	0.596171	0.999735
LotjaGi1g1v0160100	Sister chromatid cohesion PDS5-like protein	152.292	-0.523656	0.346596	-1.51085	0.130826	0.817317
LotjaGi1g1v0160200	EamA-like transporter family protein	99.7239	0.0152755	0.352537	0.0433302	0.965438	0.999735
LotjaGi1g1v0160400	Replication factor C subunit 5	203.51	-0.0392661	0.225064	-0.174466	0.861499	0.999735
LotjaGi1g1v0160500	Elongation factor 4	918.351	0.105962	0.156738	0.676047	0.499011	0.999735
LotjaGi1g1v0160600	Gamma-glutamylcyclotransferase	181.6	0.0249379	0.228254	0.109255	0.913	0.999735
LotjaGi1g1v0160700	WAT1-related protein	12440.7	0.276321	0.504328	0.547899	0.583761	0.999735
LotjaGi1g1v0160800	WAT1-related protein	2387.24	0.537999	1.03811	0.51825	0.604284	0.999735
LotjaGi1g1v0161000	WAT1-related protein	1200.78	-0.0948548	0.501739	-0.189052	0.850052	0.999735
LotjaGi1g1v0161300	WAT1-related protein	148.723	-0.239484	0.792005	-0.302377	0.762365	0.999735
LotjaGi1g1v0161800	Protein kinase family protein	612.926	0.470557	0.268059	1.75542	0.0791875	0.692822
LotjaGi1g1v0162000	Zinc finger CCCH domain protein, putative	594.847	0.0983618	0.288203	0.341294	0.732883	0.999735
LotjaGi1g1v0162200	Cytochrome c-type biogenesis protein CcmE	523.763	0.06941	0.234604	0.29586	0.767337	0.999735
LotjaGi1g1v0162300	Calcium-binding family protein	192.004	1.01699	1.07189	0.948781	0.342732	0.999269
LotjaGi1g1v0162400_LC	Transposon protein, putative, CACTA, En/Spm sub-class	63.1325	-0.237023	0.345211	-0.686602	0.492333	0.999735
LotjaGi1g1v0162600	S-adenosyl-L-methionine-dependent methyltransferases superfamily protein	337.828	0.266742	0.199063	1.33999	0.180249	0.893232
LotjaGi1g1v0162700	PHD-finger protein	266.265	0.194296	0.249332	0.779265	0.435824	0.999735
LotjaGi1g1v0162800	Tetratricopeptide repeat protein	169.672	-0.0877675	0.264111	-0.332314	0.739653	0.999735
LotjaGi1g1v0163000	MADS-box transcription factor family protein	82.1853	-0.19678	0.254922	-0.771925	0.440159	0.999735
LotjaGi1g1v0163600_LC	ERD (early-responsive to dehydration stress) family protein	62.957	-0.449889	0.339551	-1.32495	0.185188	0.900373
LotjaGi1g1v0163700	Retrovirus-related Pol polyprotein from transposon TNT 1-94	122.068	0.781395	0.310905	2.51329	0.0119611	0.261021
LotjaGi1g1v0163800	Wall-associated receptor kinase-like protein	107.033	2.69861	0.499813	5.39924	6.69255e-08	8.97634e-06
LotjaGi1g1v0164300	Wall-associated receptor kinase-like protein	122.85	0.249832	0.363242	0.687783	0.49159	0.999735
LotjaGi1g1v0165000	TOM1-like protein 2	560.279	0.249635	0.16209	1.5401	0.123536	0.804814
LotjaGi1g1v0165600	patatin-like phospholipase domain protein	911.868	-0.180738	0.231677	-0.780127	0.435316	0.999735
LotjaGi1g1v0165800	Bifunctional uridylyltransferase/uridylyl-removing enzyme	834.719	-0.221826	0.207455	-1.06927	0.284948	0.979552
LotjaGi1g1v0166000	Chaperone protein dnaJ, putative	73.7039	-0.669667	0.446782	-1.49887	0.133908	0.820749
LotjaGi1g1v0166100	Ras-related protein Rab-18	780.145	0.274929	0.473392	0.580763	0.5614	0.999735
LotjaGi1g1v0166200_LC	Indole-3-glycerol phosphate synthase	453.114	0.170132	0.349369	0.48697	0.62628	0.999735
LotjaGi1g1v0166300	FBD-associated F-box protein	79.7491	0.14502	0.275693	0.526021	0.598874	0.999735
LotjaGi1g1v0166400_LC	Disease resistance protein RPS6	779.819	-0.118551	0.265029	-0.447313	0.654649	0.999735
LotjaGi1g1v0166500	FBD-associated F-box protein	129.288	0.046038	0.28772	0.16001	0.872874	0.999735
LotjaGi1g1v0166900_LC	Ribonuclease H	54.9151	-0.142343	0.510804	-0.278664	0.780502	0.999735
LotjaGi1g1v0167100	GRAS family transcription factor	2796.92	0.171287	0.398844	0.429458	0.66759	0.999735
LotjaGi1g1v0167200	Small RNA degrading nuclease	236.997	-0.151649	0.297958	-0.508963	0.610778	0.999735
LotjaGi1g1v0167500	Ribosome maturation protein SBDS	242.956	0.242644	0.179939	1.34848	0.177505	0.8912
LotjaGi1g1v0167600	Transcriptional corepressor SEUSS	583.959	0.23105	0.23349	0.989552	0.322393	0.99488
LotjaGi1g1v0167700	Thioredoxin	289.826	-0.895732	0.44881	-1.9958	0.0459562	0.548241
LotjaGi1g1v0168500	Exostosin family protein	86.5393	-0.198218	0.222262	-0.891819	0.37249	0.999735
LotjaGi1g1v0168700	Acyl-[acyl-carrier-protein] desaturase	176.935	-0.693928	0.400525	-1.73255	0.0831765	0.706227
LotjaGi1g1v0168900_LC	Pol polyprotein	52.4963	0.0981946	0.623844	0.157403	0.874928	0.999735
LotjaGi1g1v0169200_LC	Long-chain-fatty-acid--CoA ligase	187.679	-0.0552899	0.288905	-0.191378	0.84823	0.999735
LotjaGi1g1v0169300	Leucine-rich repeat transmembrane protein kinase	184.319	0.0592157	0.576623	0.102694	0.918206	0.999735
LotjaGi1g1v0169400	Hexosyltransferase	329.841	-0.111063	0.224317	-0.495113	0.62052	0.999735
LotjaGi1g1v0169500	CRS2-associated factor 1, chloroplastic	300.134	-0.254962	0.184349	-1.38304	0.166652	0.880552
LotjaGi1g1v0169600	Receptor kinase, putative	396.197	0.0562104	0.389104	0.144461	0.885136	0.999735
LotjaGi1g1v0170000	DUF506 family protein	87.4911	0.370849	0.739433	0.501532	0.615997	0.999735
LotjaGi1g1v0170200	Transmembrane protein 184C	347.922	-0.108805	0.268248	-0.405615	0.685026	0.999735
LotjaGi1g1v0170300	Transmembrane protein, putative	359.389	0.0427944	0.200952	0.212958	0.83136	0.999735
LotjaGi1g1v0170500	Glycolipid transfer protein domain-containing protein	117.502	-0.250716	0.420285	-0.59654	0.550815	0.999735
LotjaGi1g1v0170600	Receptor-like kinase	90.9294	-0.1733	0.42788	-0.40502	0.685463	0.999735
LotjaGi1g1v0170800	myosin heavy chain-like protein	684.776	0.0366252	0.201386	0.181866	0.855688	0.999735
LotjaGi1g1v0171000	Plastid division PDV1-like protein, putative	168.947	-0.0264718	0.272981	-0.096973	0.922748	0.999735
LotjaGi1g1v0171200_LC	Phosphate transporter protein	162.789	1.18369	0.350174	3.3803	0.000724069	0.0351522
LotjaGi1g1v0171300_LC	ATP-dependent zinc metalloprotease FTSH, chloroplastic	183.523	-0.190151	0.415421	-0.457731	0.647146	0.999735
LotjaGi1g1v0171700	Bidirectional sugar transporter SWEET	324.135	0.767253	0.732977	1.04676	0.295209	0.983399
LotjaGi1g1v0171800	ATP-dependent zinc metalloprotease FTSH protein	754.565	-0.0963439	0.198874	-0.484446	0.628069	0.999735
LotjaGi1g1v0171900	Abscisic acid receptor	304.767	0.154241	0.243858	0.632506	0.527056	0.999735
LotjaGi1g1v0172000	Hemoglobin-like protein	622.314	0.116559	0.207146	0.56269	0.573646	0.999735
LotjaGi1g1v0172100	Chlorophyll a-b binding protein, chloroplastic	5953.79	-0.571026	0.332301	-1.7184	0.0857235	0.712561
LotjaGi1g1v0172200	N-acetyltransferase, putative	815.898	0.151651	0.225502	0.672505	0.501262	0.999735
LotjaGi1g1v0172300	Chaperone protein DnaJ	62.3264	-0.19159	0.273366	-0.700855	0.483393	0.999735
LotjaGi1g1v0172500	Glucosamine-6-phosphate deaminase	792.501	0.0161118	0.186011	0.0866177	0.930975	0.999735
LotjaGi1g1v0172600	Glucosamine-6-phosphate deaminase	248.24	-0.137089	0.192597	-0.711794	0.476592	0.999735
LotjaGi1g1v0172700	Protein phosphatase 2C-like protein	57.4796	-0.0747436	0.878358	-0.0850946	0.932186	0.999735
LotjaGi1g1v0172800	Receptor-like kinase	74.6421	-0.559558	0.796799	-0.702258	0.482519	0.999735
LotjaGi1g1v0172900	Receptor-like protein kinase	158.662	0.677657	0.534172	1.26861	0.204579	0.920704
LotjaGi1g1v0173000	Receptor-like kinase	825.441	0.155027	0.507134	0.305692	0.759839	0.999735
LotjaGi1g1v0173400	Transposon Ty3-I Gag-Pol polyprotein	361.539	0.35374	0.405484	0.87239	0.382996	0.999735
LotjaGi1g1v0173800_LC	RNA binding (RRM/RBD/RNP motifs) family protein	138.566	-0.12722	0.229763	-0.553703	0.579782	0.999735
LotjaGi1g1v0174700	Ribosomal RNA small subunit methyltransferase E	71.4083	-0.533143	0.317361	-1.67993	0.0929718	0.736472
LotjaGi1g1v0174800	FBD-associated F-box protein	75.0719	0.42862	0.449037	0.954531	0.339815	0.999228
LotjaGi1g1v0175000	Alpha/beta-hydrolase	275.219	0.55256	0.27305	2.02366	0.0430052	0.526802
LotjaGi1g1v0175100	Nuclear pore complex Nup85-like protein	169.223	-0.329922	0.346008	-0.953508	0.340333	0.999228
LotjaGi1g1v0175400_LC	Aspartyl/glutamyl-tRNA(Asn/Gln) amidotransferase subunit B	60.5495	0.108735	0.408317	0.266301	0.790008	0.999735
LotjaGi1g1v0175500	Exostosin family protein	351.039	-0.139399	0.247187	-0.563943	0.572793	0.999735
LotjaGi1g1v0175600	60S ribosomal protein L24	883.701	-0.197241	0.262014	-0.752788	0.451577	0.999735
LotjaGi1g1v0175800	60S ribosomal protein L24	116.707	1.44796	3.25824	0.444401	0.656753	0.999735
LotjaGi1g1v0176000	Phosphoenolpyruvate carboxykinase (ATP)	294.255	-0.150665	0.255332	-0.590075	0.555141	0.999735
LotjaGi1g1v0176100	Cation-transporting ATPase 4	299.245	-0.109677	0.182427	-0.601209	0.547701	0.999735
LotjaGi1g1v0176200	Histone deacetylase	517.073	0.299538	0.427516	0.700648	0.483523	0.999735
LotjaGi1g1v0176600	Tryptophan aminotransferase-like protein	50.3948	0.818268	0.527705	1.55062	0.120994	0.801135
LotjaGi1g1v0176900	D111/G-patch domain protein	95.0496	-0.254364	0.272139	-0.934683	0.349952	0.999735
LotjaGi1g1v0177000	FKBP12-interacting protein of 37 kDa-like protein, putative	371.074	0.0865207	0.208378	0.415211	0.677987	0.999735
LotjaGi1g1v0177100_LC	Double Clp-N motif-containing P-loop nucleoside triphosphate hydrolases superfamily protein, putative	51.0688	0.582628	0.420737	1.38478	0.16612	0.879926
LotjaGi1g1v0177300	Cell division cycle protein 48 like	179.833	-0.288668	0.513183	-0.562505	0.573772	0.999735
LotjaGi1g1v0177400	Short-chain dehydrogenase/reductase family protein	556.801	2.10202	0.3773	5.57122	2.52968e-08	3.70707e-06
LotjaGi1g1v0177500	JmjC domain-containing protein 4	82.7255	-0.0717628	0.274428	-0.2615	0.793707	0.999735
LotjaGi1g1v0177600	Embryo defective 2759 protein	197.864	0.14407	0.243706	0.591165	0.55441	0.999735
LotjaGi1g1v0177700	Cytochrome P450	195.519	0.120618	0.180161	0.6695	0.503177	0.999735
LotjaGi1g1v0177900	Cationic amino acid transporter	156.53	0.0293625	0.279153	0.105184	0.91623	0.999735
LotjaGi1g1v0178100	Heme-binding protein, putative	521.324	-0.447469	0.365506	-1.22424	0.22086	0.933146
LotjaGi1g1v0178200_LC	ureide permease 3	140.346	1.10423	0.518692	2.12888	0.0332642	0.463961
LotjaGi1g1v0178300	MORC family CW-type zinc finger protein 4	517.346	-0.188049	0.253488	-0.741843	0.458182	0.999735
LotjaGi1g1v0178400	Transmembrane protein, putative	64.3131	-1.52987	0.634397	-2.41154	0.0158854	0.308861
LotjaGi1g1v0178600	Glutaredoxin	65.9759	0.554528	0.312624	1.77379	0.0760981	0.686867
LotjaGi1g1v0178700	Anthranilate phosphoribosyltransferase	902.812	-0.029229	0.147431	-0.198256	0.842845	0.999735
LotjaGi1g1v0178800	Pleckstrin domain-containing family M member 3	439.314	0.24131	0.306247	0.787959	0.43072	0.999735
LotjaGi1g1v0179000	Transmembrane protein, putative	50.1897	1.91746	0.347902	5.51151	3.55764e-08	4.91037e-06
LotjaGi1g1v0179200	Phosphate translocator	1277.4	-0.193679	0.442001	-0.438187	0.661251	0.999735
LotjaGi1g1v0179400	Boron transporter-like protein	1580.56	-0.591494	0.427821	-1.38257	0.166796	0.880624
LotjaGi1g1v0179500_LC	RNA-directed DNA polymerase (Reverse transcriptase)	99.8427	-0.313433	0.304343	-1.02987	0.303072	0.985211
LotjaGi1g1v0179700	Iron-sulfur cluster assembly protein	849.896	-0.0596785	0.233485	-0.255599	0.79826	0.999735
LotjaGi1g1v0179800	Pantothenate kinase	1367.46	-0.205768	0.208311	-0.987794	0.323254	0.995144
LotjaGi1g1v0179900	Dof zinc finger protein	185.959	-0.29855	0.248535	-1.20124	0.229659	0.942782
LotjaGi1g1v0180000_LC	ACT domain repeat 4	58.7749	-0.453507	0.30884	-1.46842	0.14199	0.838518
LotjaGi1g1v0180100	Serine/threonine-protein kinase	425.387	0.16121	0.301114	0.535379	0.592388	0.999735
LotjaGi1g1v0180200	Poly [ADP-ribose] polymerase	96.3236	1.82142	0.612121	2.97559	0.00292429	0.103461
LotjaGi1g1v0180300_LC	tRNA (guanine-N(1)-)-methyltransferase	157.063	0.528487	0.303627	1.74058	0.0817571	0.700438
LotjaGi1g1v0180400	Oxysterol-binding protein	562.766	0.166288	0.231619	0.717937	0.472796	0.999735
LotjaGi1g1v0180500	NRT1/PTR family protein 2.1	468.147	-0.833614	0.421229	-1.979	0.0478156	0.558756
LotjaGi1g1v0180600	Peroxisomal membrane protein PEX14	625.817	-0.00113123	0.182559	-0.00619648	0.995056	0.999735
LotjaGi1g1v0180900	Protein KINESIN LIGHT CHAIN-RELATED 3	1271.64	0.447993	0.260681	1.71855	0.0856967	0.712561
LotjaGi1g1v0181100	Protein kinase	217.319	-0.334555	0.379125	-0.88244	0.377539	0.999735
LotjaGi1g1v0181300	CASP-like protein	497.084	-0.121291	0.323955	-0.374409	0.7081	0.999735
LotjaGi1g1v0181400	Protein EXECUTER 1, chloroplastic	746.833	-0.0936742	0.182798	-0.512447	0.608338	0.999735
LotjaGi1g1v0181500	RING-finger ubiquitin ligase	232.562	0.211577	0.166194	1.27307	0.202993	0.917955
LotjaGi1g1v0181600	Myb/SANT-like DNA-binding domain protein	612.483	0.0930669	0.239235	0.389019	0.697262	0.999735
LotjaGi1g1v0181700	Polygalacturonase non-catalytic subunit protein	297.752	-0.764131	0.470099	-1.62547	0.104063	0.77274
LotjaGi1g1v0182000	Deleted in split hand/splt foot protein 1	160.598	0.498251	0.238839	2.08613	0.0369665	0.48809
LotjaGi1g1v0182300_LC	Protein COBRA	61.6219	0.302564	0.494303	0.612103	0.540469	0.999735
LotjaGi1g1v0182400	Trehalose-6-phosphate synthase, putative	212.863	1.05306	0.627016	1.67948	0.0930593	0.736655
LotjaGi1g1v0182600_LC	Exosome complex exonuclease RRP46 like	501.505	0.417585	0.414258	1.00803	0.313441	0.989624
LotjaGi1g1v0182900	Receptor-like kinase	199.308	11.6317	1.26128	9.22217	2.91144e-20	2.2296e-17
LotjaGi1g1v0183200	Rac-like GTP binding protein	661.686	-0.153233	0.166053	-0.922797	0.356113	0.999735
LotjaGi1g1v0183300	BAH domain-containing protein, putative	1563.53	0.263468	0.267526	0.98483	0.324708	0.995632
LotjaGi1g1v0183400	Nucleobase-ascorbate transporter-like protein	1667.59	-0.541969	0.247949	-2.18581	0.0288298	0.435172
LotjaGi1g1v0183500	nuclear poly(a) polymerase	123.094	0.309012	0.336969	0.917035	0.359124	0.999735
LotjaGi1g1v0183600	Thiol-disulfide oxidoreductase DCC	135.061	0.17476	0.459471	0.380351	0.703685	0.999735
LotjaGi1g1v0183700	U-box domain-containing protein	375.905	-0.0669592	0.333359	-0.200862	0.840806	0.999735
LotjaGi1g1v0183900	Transducin/WD40 repeat protein	190.072	-0.219301	0.359706	-0.609666	0.542083	0.999735
LotjaGi1g1v0184000	CDP-diacylglycerol--glycerol-3-phosphate 3-phosphatidyltransferase, putative	74.1958	0.381833	0.405466	0.941714	0.346339	0.999735
LotjaGi1g1v0184100	Glucose-1-phosphate adenylyltransferase family protein	345.621	-0.146682	0.219821	-0.667281	0.504593	0.999735
LotjaGi1g1v0184200	E2F transcription factor	292.143	0.0130582	0.175601	0.0743624	0.940722	0.999735
LotjaGi1g1v0184300	Succinate dehydrogenase subunit 4	1927.03	0.0399117	0.197706	0.201874	0.840015	0.999735
LotjaGi1g1v0184500	UDP-N-acetylglucosamine--N-acetylmuramyl-(pentapeptide) pyrophosphoryl-undecaprenol N-acetylglucosamine transferase	346.518	-0.0759943	0.241716	-0.314395	0.753221	0.999735
LotjaGi1g1v0184600_LC	LINE-1 reverse transcriptase like	138.1	0.0617547	0.209751	0.294419	0.768438	0.999735
LotjaGi1g1v0184700	Two-component response regulator	349.162	0.707131	0.297657	2.37566	0.0175176	0.328469
LotjaGi1g1v0184800	Formin-like protein	78.9731	3.78639	0.557153	6.79597	1.07588e-11	2.86981e-09
LotjaGi1g1v0184900	Enhanced disease susceptibility 1 protein	724.092	0.370822	0.274361	1.35158	0.176508	0.889474
LotjaGi1g1v0185000	Enhanced disease susceptibility 1	3241.61	0.12222	0.231276	0.52846	0.59718	0.999735
LotjaGi1g1v0185100	MYB-like transcription factor family protein	294.117	-0.000298415	0.245514	-0.00121547	0.99903	0.999801
LotjaGi1g1v0185200_LC	Zinc-finger domain of monoamine-oxidase A repressor R1 protein	262.12	-0.0125673	0.262988	-0.0477867	0.961886	0.999735
LotjaGi1g1v0185900	Polynucleotide 5'-hydroxyl-kinase NOL9	220.747	0.449811	0.239592	1.87741	0.0604626	0.623332
LotjaGi1g1v0186100	5-formyltetrahydrofolate cyclo-ligase	283.441	-0.19402	0.235868	-0.822577	0.410748	0.999735
LotjaGi1g1v0186200	Basic helix-loop-helix transcription factor	414.315	-0.0774787	0.151896	-0.510076	0.609998	0.999735
LotjaGi1g1v0186300	tRNA (Ile)-lysidine synthase	483.423	0.00478493	0.206787	0.0231394	0.981539	0.999735
LotjaGi1g1v0186500	Beta-1,3-galactosyltransferase-like protein	430.45	0.294052	0.213912	1.37464	0.169244	0.883062
LotjaGi1g1v0186600_LC	S3 self-incompatibility locus-linked pollen protein	223.06	0.572012	0.597035	0.958088	0.338018	0.999228
LotjaGi1g1v0186700	DDT domain-containing protein	239.478	0.0689704	0.278991	0.247213	0.804743	0.999735
LotjaGi1g1v0186800	HIPL1 protein	3352.74	-0.108498	0.201777	-0.537715	0.590774	0.999735
LotjaGi1g1v0186900	Chaperone DnaJ	148.823	0.221256	0.333987	0.662469	0.50767	0.999735
LotjaGi1g1v0187300	General transcription factor 3C polypeptide 3	666.475	-0.000964543	0.253408	-0.00380628	0.996963	0.999735
LotjaGi1g1v0187400	Nodulin / Major Facilitator Superfamily protein	236.068	0.377657	0.208565	1.81074	0.0701814	0.662468
LotjaGi1g1v0187600	Nodulin-like / Major Facilitator Superfamily protein	577.187	0.212845	0.365775	0.581902	0.560633	0.999735
LotjaGi1g1v0187700	Protein serine/threonine kinase	1090.9	-0.00196174	0.323882	-0.00605698	0.995167	0.999735
LotjaGi1g1v0187900	Ubiquitin carboxyl-terminal hydrolase-like protein	432.774	-0.130601	0.265867	-0.491226	0.623266	0.999735
LotjaGi1g1v0188000	Pentatricopeptide repeat-containing protein family	398.795	0.113076	0.380194	0.297417	0.766148	0.999735
LotjaGi1g1v0188200	Mitochondrial carrier protein, expressed	116.345	0.22216	0.269664	0.82384	0.410031	0.999735
LotjaGi1g1v0188600	Plasmodesmata callose-binding protein 3	745.747	-0.683569	0.254436	-2.68661	0.00721812	0.191829
LotjaGi1g1v0188900	ATP-dependent RNA helicase	1746.53	0.171899	0.256956	0.66898	0.503508	0.999735
LotjaGi1g1v0189000	GDSL esterase/lipase	627.273	-1.75831	0.603615	-2.91296	0.00358015	0.120046
LotjaGi1g1v0189100	GDSL esterase/lipase	1685.8	0.380607	0.266287	1.42931	0.152916	0.858425
LotjaGi1g1v0189500	Pentatricopeptide repeat-containing protein family	236.725	-0.250253	0.352618	-0.7097	0.47789	0.999735
LotjaGi1g1v0189700	RNA polymerase-associated protein LEO1	816.248	-0.0642593	0.354353	-0.181342	0.856099	0.999735
LotjaGi1g1v0189800	Dentin sialophosphoprotein-like protein, putative	402.27	0.0551471	0.182255	0.302583	0.762208	0.999735
LotjaGi1g1v0190100_LC	CTP synthase	186.352	0.390525	0.30008	1.3014	0.193122	0.908468
LotjaGi1g1v0190200	Protein Asterix	1074.6	0.338333	0.318091	1.06364	0.287493	0.98195
LotjaGi1g1v0190400	Leucine-rich repeat (LRR) family protein	683.716	0.231841	0.257252	0.901221	0.367471	0.999735
LotjaGi1g1v0190500	AT-rich interactive domain-containing protein 2	763.41	0.109798	0.169371	0.648267	0.516812	0.999735
LotjaGi1g1v0190700	Zinc finger family protein	59.0769	-0.327003	0.377647	-0.865897	0.386547	0.999735
LotjaGi1g1v0190800	Nicotinamide-nucleotide adenylyltransferase	326.203	0.00751991	0.358596	0.0209705	0.983269	0.999735
LotjaGi1g1v0190900	Zinc finger protein	306.801	0.0136747	0.489202	0.0279531	0.9777	0.999735
LotjaGi1g1v0191000	SNAP25 like protein SNAP33	763.089	0.301971	0.186376	1.62023	0.105184	0.775079
LotjaGi1g1v0191100	Heparanase	1020.5	-0.313329	0.2209	-1.41842	0.156067	0.861751
LotjaGi1g1v0191200	DNA/RNA helicase protein	176.777	-0.27693	0.292688	-0.946162	0.344066	0.999735
LotjaGi1g1v0191500_LC	ATP-dependent DNA helicase PIF1	176.437	0.211706	0.325411	0.650579	0.515318	0.999735
LotjaGi1g1v0191800	Dynamin family protein	61.7217	-0.494223	0.589399	-0.838521	0.401738	0.999735
LotjaGi1g1v0192100_LC	RNA-binding protein	134.116	-0.475814	0.469038	-1.01445	0.31037	0.988145
LotjaGi1g1v0192200_LC	Polynucleotidyl transferase, ribonuclease H-like superfamily protein	368.316	0.245004	0.272984	0.897503	0.369451	0.999735
LotjaGi1g1v0192600	Flavin-containing monooxygenase	139.264	-0.113302	0.23498	-0.482177	0.62968	0.999735
LotjaGi1g1v0193200_LC	Calcium-transporting ATPase 10, plasma membrane-type	111.488	1.45057	1.10595	1.3116	0.189654	0.905003
LotjaGi1g1v0193400	Receptor kinase	149.073	0.0316229	0.271952	0.116281	0.90743	0.999735
LotjaGi1g1v0193500	Eukaryotic translation initiation factor 5A	4354.17	0.234516	0.201866	1.16174	0.245342	0.956381
LotjaGi1g1v0193600	Kinase superfamily protein	279.166	-0.209088	0.392669	-0.532478	0.594395	0.999735
LotjaGi1g1v0193800_LC	Formin-like protein	148.831	0.198247	0.438253	0.452358	0.651011	0.999735
LotjaGi1g1v0193900	Transmembrane protein, putative	266.286	-0.241507	0.318926	-0.75725	0.4489	0.999735
LotjaGi1g1v0194100	F-box protein interaction domain protein	189.052	0.0755873	0.26742	0.282654	0.777442	0.999735
LotjaGi1g1v0194200	RING finger protein 141	140.864	-0.169512	0.392575	-0.431794	0.665891	0.999735
LotjaGi1g1v0194400	Phospholipid-transporting ATPase	775.636	0.41986	0.244917	1.71429	0.0864752	0.714806
LotjaGi1g1v0194500	Xyloglucan 6-xylosyltransferase 1	1165.81	0.111916	0.349008	0.32067	0.74846	0.999735
LotjaGi1g1v0194600	Vesicle transport V-SNARE protein	111.822	-0.736007	0.243951	-3.01703	0.00255263	0.0929441
LotjaGi1g1v0194700_LC	Vesicle transport V-SNARE protein	63.7264	-0.104981	0.366721	-0.28627	0.774671	0.999735
LotjaGi1g1v0194900	50S ribosomal protein L13	429.595	-0.153134	0.331061	-0.462556	0.643682	0.999735
LotjaGi1g1v0195000	Peptidyl-prolyl cis-trans isomerase	2796.23	0.0476621	0.179875	0.264974	0.791029	0.999735
LotjaGi1g1v0195100	Galactoside 2-alpha-L-fucosyltransferase	94.3309	0.254032	0.243529	1.04313	0.296888	0.984087
LotjaGi1g1v0195400	50S ribosomal protein L14	1193.76	-0.111652	0.229168	-0.487205	0.626113	0.999735
LotjaGi1g1v0195600	Chaperone protein DnaJ	237.814	-0.0723638	0.195412	-0.370314	0.711148	0.999735
LotjaGi1g1v0195800_LC	RNA binding protein	572.45	-0.00134601	0.316655	-0.00425073	0.996608	0.999735
LotjaGi1g1v0196000	Transposon Ty3-G Gag-Pol polyprotein	209.786	-0.0950613	0.499568	-0.190287	0.849084	0.999735
LotjaGi1g1v0196100	Protein IQ-DOMAIN 1	135.837	-0.426936	0.290718	-1.46856	0.141953	0.838507
LotjaGi1g1v0196200	Amine oxidase	1197.39	-0.0162711	0.214849	-0.0757326	0.939632	0.999735
LotjaGi1g1v0196400	Octicosapeptide/Phox/Bem1p domain-containing protein kinase	107.584	-0.498453	0.302405	-1.64829	0.0992922	0.758917
LotjaGi1g1v0196500	Peptide chain release factor 2	531.159	0.0292625	0.216623	0.135085	0.892545	0.999735
LotjaGi1g1v0196900	Leucine-rich repeat (LRR) family protein	479.406	0.00615887	0.177211	0.0347545	0.972276	0.999735
LotjaGi1g1v0197100	Kinase family protein	224.558	-0.269254	0.294526	-0.914194	0.360615	0.999735
LotjaGi1g1v0197200_LC	Phloem specific protein	3121.74	-0.181845	0.402374	-0.451931	0.651319	0.999735
LotjaGi1g1v0197500	Protein POLLEN DEFECTIVE IN GUIDANCE 1	389.976	0.0155671	0.162065	0.0960546	0.923477	0.999735
LotjaGi1g1v0197600	Pentatricopeptide repeat-containing protein, putative	407.84	-0.0234562	0.278691	-0.0841656	0.932925	0.999735
LotjaGi1g1v0197700	Haloacid dehalogenase-like hydrolase (HAD) superfamily protein	433.575	0.210206	0.272404	0.77167	0.44031	0.999735
LotjaGi1g1v0197900	ATP-dependent zinc metalloprotease FtsH 1	102.571	-0.108319	0.264344	-0.409763	0.68198	0.999735
LotjaGi1g1v0198000	Protein DEHYDRATION-INDUCED 19	245.911	-0.178837	0.250589	-0.713667	0.475433	0.999735
LotjaGi1g1v0198100	Elongation factor Tu	346.901	-0.71424	0.555376	-1.28605	0.198427	0.911743
LotjaGi1g1v0198200	Kinase family protein	701.492	0.292809	0.229067	1.27827	0.201155	0.91442
LotjaGi1g1v0198400	DUF868 family protein	68.4968	0.695427	0.333568	2.08481	0.0370864	0.489195
LotjaGi1g1v0198600	DNA helicase	268.839	-0.150389	0.268253	-0.560623	0.575055	0.999735
LotjaGi1g1v0198800	ABC1 protein kinase	639.064	0.0741106	0.164178	0.451405	0.651698	0.999735
LotjaGi1g1v0198900	(RAP Annotation release2) Galactose-binding like domain containing protein	270.974	0.226164	0.199141	1.1357	0.256083	0.966748
LotjaGi1g1v0199000	Transcriptional corepressor LEUNIG	975.918	-0.0823106	0.161766	-0.508826	0.610874	0.999735
LotjaGi1g1v0199100	Amino acid transporter family protein	218.438	-0.422577	0.22472	-1.88046	0.0600453	0.622047
LotjaGi1g1v0199200_LC	Retrovirus-related Pol polyprotein from transposon 297 family	55.7595	0.327693	0.358236	0.914741	0.360328	0.999735
LotjaGi1g1v0199400	Pentatricopeptide repeat-containing protein	548.706	-0.100322	0.271874	-0.369002	0.712126	0.999735
LotjaGi1g1v0199600	Peroxidase	351.668	-0.0194677	0.391085	-0.0497789	0.960299	0.999735
LotjaGi1g1v0199700	Heme oxygenase 1	2841.62	0.0611655	0.326114	0.187558	0.851223	0.999735
LotjaGi1g1v0199800_LC	Anaphase promoting complex subunit 2	78.326	-0.0173431	0.352703	-0.0491718	0.960782	0.999735
LotjaGi1g1v0200000	Pentatricopeptide repeat-containing protein	192.17	-0.0204431	0.228489	-0.089471	0.928708	0.999735
LotjaGi1g1v0200100	Ribosomal protein l7ae	718.363	-0.0868855	0.278817	-0.311622	0.755328	0.999735
LotjaGi1g1v0200300	Chaperone protein dnaJ, putative	1159.31	0.125755	0.211144	0.59559	0.551449	0.999735
LotjaGi1g1v0200400	Choline/ethanolamine kinase	501.299	-0.0896614	0.214133	-0.418717	0.675423	0.999735
LotjaGi1g1v0200500	Nudix family hydrolase	765.681	0.00188413	0.138178	0.0136355	0.989121	0.999735
LotjaGi1g1v0200700	Acyl-protein thioesterase 2	1223.34	0.171645	0.164827	1.04137	0.297705	0.984087
LotjaGi1g1v0201100	Protein arginine methyltransferase	1281.5	0.0526993	0.163237	0.322839	0.746817	0.999735
LotjaGi1g1v0201300	Eukaryotic translation initiation factor 3 subunit I	1225.6	-0.0530255	0.158382	-0.334796	0.737779	0.999735
LotjaGi1g1v0201400	SOUL heme-binding family protein	95.0781	-1.20259	0.445363	-2.70024	0.00692901	0.186291
LotjaGi1g1v0201700	F-box protein	201.87	-0.165242	0.453902	-0.364047	0.715823	0.999735
LotjaGi1g1v0201800	Retrovirus-related Pol polyprotein from transposon TNT 1-94	89.3347	0.00769747	0.535428	0.0143763	0.98853	0.999735
LotjaGi1g1v0201900	DELLA protein GAI	120.121	-0.710394	0.64359	-1.1038	0.26968	0.976095
LotjaGi1g1v0202000	Pentatricopeptide repeat-containing protein	294.916	-0.0331405	0.202514	-0.163646	0.87001	0.999735
LotjaGi1g1v0202100	Receptor-like kinase	257.267	1.43082	0.299064	4.78432	1.71567e-06	0.000177087
LotjaGi1g1v0202200	Tudor domain-containing protein 3	242.105	0.0467256	0.19432	0.240457	0.809976	0.999735
LotjaGi1g1v0202500	WD-repeat protein	723.139	0.15517	0.326579	0.475137	0.63469	0.999735
LotjaGi1g1v0202700_LC	Ras-related protein-like protein	1202.77	0.119752	0.39479	0.303331	0.761638	0.999735
LotjaGi1g1v0203200	Acyl-[acyl-carrier-protein] hydrolase	423.684	-0.122733	0.172452	-0.71169	0.476657	0.999735
LotjaGi1g1v0203400	Copper ion binding protein	507.964	0.0366461	0.180329	0.203218	0.838964	0.999735
LotjaGi1g1v0204000	Protein DENND6A	437.499	-0.0132765	0.302122	-0.0439443	0.964949	0.999735
LotjaGi1g1v0204100	Histone H3	186.796	-0.873236	0.727347	-1.20058	0.229915	0.942824
LotjaGi1g1v0204600_LC	evolutionarily conserved C-terminal region 4	447.112	0.0693181	0.154659	0.448199	0.654009	0.999735
LotjaGi1g1v0204800	Translation initiation factor eIF-2B delta subunit	218.485	0.225976	0.230569	0.980081	0.327046	0.995649
LotjaGi1g1v0204900	Adenine nucleotide alpha hydrolases-like superfamily protein	88.682	0.938404	0.303115	3.09587	0.00196237	0.0766229
LotjaGi1g1v0205100	Transcription factor	238.059	0.346089	0.276663	1.25094	0.210957	0.924463
LotjaGi1g1v0205500	F-box protein family	162.313	0.282848	0.286341	0.987801	0.32325	0.995144
LotjaGi1g1v0205900	High mobility group family	91.3969	0.239778	0.339712	0.705826	0.480296	0.999735
LotjaGi1g1v0206000	RNA helicase	388.23	-0.327833	0.331537	-0.988828	0.322747	0.995039
LotjaGi1g1v0206100	Kinesin-like protein	81.9697	0.135979	0.287796	0.472483	0.636582	0.999735
LotjaGi1g1v0206300	Nuclear transcription factor Y protein	2253.91	0.0640109	0.297825	0.214928	0.829824	0.999735
LotjaGi1g1v0206800_LC	Gamma-glutamyltransferase 7	845.907	0.122757	0.232145	0.528794	0.596948	0.999735
LotjaGi1g1v0207000	RNA-directed DNA polymerase (reverse transcriptase)-related family protein	68.33	0.335778	0.3412	0.98411	0.325061	0.995632
LotjaGi1g1v0207100	Transmembrane protein, putative	103.102	0.89163	0.323858	2.75315	0.00590241	0.167296
LotjaGi1g1v0207200	Acetyl-coenzyme A synthetase	991.439	0.0115679	0.333371	0.0346997	0.972319	0.999735
LotjaGi1g1v0207400	Enolase, putative	863.163	-0.269952	0.433611	-0.622568	0.533569	0.999735
LotjaGi1g1v0207500	2-aminoethanethiol dioxygenase	157.208	-0.421771	0.319268	-1.32106	0.186482	0.902076
LotjaGi1g1v0208400	signal peptide peptidase	183.677	-0.856107	0.314557	-2.72163	0.00649617	0.178494
LotjaGi1g1v0208500	Shikimate kinase	413.875	-0.148499	0.126792	-1.17121	0.241516	0.95274
LotjaGi1g1v0208700	RING-H2 group F2A	203.169	-0.070782	0.194317	-0.36426	0.715664	0.999735
LotjaGi1g1v0208800	WD-repeat protein, putative	65.788	-0.942327	0.579938	-1.62488	0.104189	0.773435
LotjaGi1g1v0209000	O-fucosyltransferase family protein	342.523	0.235088	0.260109	0.903804	0.3661	0.999735
LotjaGi1g1v0209200_LC	CONSTANS-like protein 1	718.161	0.0507433	0.309135	0.164146	0.869616	0.999735
LotjaGi1g1v0209300	Dof zinc finger protein	289.396	1.03332	0.711018	1.4533	0.14614	0.844766
LotjaGi1g1v0210100	ATP-dependent RNA helicase-like protein	78.2475	0.13792	0.266387	0.517744	0.604637	0.999735
LotjaGi1g1v0210600	Pre-mRNA-splicing factor SLU7-like protein	1557.09	-0.0940585	0.244614	-0.384518	0.700594	0.999735
LotjaGi1g1v0210700	Alpha-1,4-glucan-protein synthase [UDP-forming]-like protein	74.8796	1.11268	0.449704	2.47425	0.0133514	0.280996
LotjaGi1g1v0210800	Pentatricopeptide repeat-containing family protein	67.2382	0.0510351	0.320036	0.159466	0.873301	0.999735
LotjaGi1g1v0211100	Protein COBRA	3278.57	-0.0729459	0.274003	-0.266223	0.790068	0.999735
LotjaGi1g1v0211200	Protein COBRA, putative	335.778	-0.0499943	0.477128	-0.104782	0.916549	0.999735
LotjaGi1g1v0211300_LC	Pentatricopeptide repeat (PPR) superfamily protein	53.9705	0.0198056	0.300346	0.0659428	0.947423	0.999735
LotjaGi1g1v0211500_LC	Plant basic secretory family protein	87.5582	-0.20655	0.246099	-0.839295	0.401304	0.999735
LotjaGi1g1v0211600	3-oxoacyl-reductase	168.563	0.389641	0.232979	1.67243	0.0944391	0.740524
LotjaGi1g1v0212000	Wd40-repeat-like protein	145.599	0.020415	0.204262	0.0999454	0.920388	0.999735
LotjaGi1g1v0212100_LC	1,4-alpha-glucan branching enzyme GlgB	115.827	-0.103244	0.388494	-0.265753	0.790429	0.999735
LotjaGi1g1v0212200	zinc finger CCCH domain protein	435.703	0.137327	0.195678	0.7018	0.482804	0.999735
LotjaGi1g1v0212300_LC	Adaptin ear-binding coat-associated protein 1	467.282	-0.0222677	0.351904	-0.0632778	0.949545	0.999735
LotjaGi1g1v0212400_LC	Haloacid dehalogenase-like hydrolase (HAD) superfamily protein	542.25	0.104838	0.280971	0.373127	0.709054	0.999735
LotjaGi1g1v0212800	Longifolia protein	257.538	-0.33425	0.396325	-0.843372	0.39902	0.999735
LotjaGi1g1v0213000	wiskott-aldrich syndrome family protein, putative (DUF1118)	141.446	-0.80759	0.511437	-1.57906	0.114322	0.79066
LotjaGi1g1v0213200	RNA-binding protein	87.8256	-0.183891	0.460963	-0.398928	0.689947	0.999735
LotjaGi1g1v0213300	Non-structural glycoprotein 4	122.471	-0.349491	0.305153	-1.1453	0.252086	0.963592
LotjaGi1g1v0213400_LC	Phosphoserine phosphatase	183.647	-0.103178	0.372019	-0.277345	0.781515	0.999735
LotjaGi1g1v0213500_LC	Sec14p-like phosphatidylinositol transfer family protein	150.236	0.0880643	0.352505	0.249824	0.802723	0.999735
LotjaGi1g1v0213600	2-oxoglutarate (2OG) and Fe(II)-dependent oxygenase superfamily protein, putative	831.844	0.0549708	0.138206	0.397746	0.690818	0.999735
LotjaGi1g1v0213900_LC	SWAP (Suppressor-of-White-APricot)/surp domain-containing protein	641.882	0.28099	0.204727	1.37251	0.169905	0.883388
LotjaGi1g1v0214000	ATP synthase gamma chain	5118.95	-0.0685554	0.279613	-0.24518	0.806317	0.999735
LotjaGi1g1v0214100	Calcium-dependent protein kinase, putative	619.909	0.166737	0.235159	0.709039	0.4783	0.999735
LotjaGi1g1v0214200	Chaperone protein dnaJ, putative	203.649	0.207939	0.21397	0.97181	0.331145	0.997219
LotjaGi1g1v0214300	Ankyrin repeat domain-containing protein	122.226	-0.0828687	0.342796	-0.241744	0.808979	0.999735
LotjaGi1g1v0214400	Plasma membrane ATPase	2086.61	-0.115242	0.228329	-0.50472	0.613755	0.999735
LotjaGi1g1v0214600	Receptor-like protein kinase	283.169	-0.413244	0.239502	-1.72543	0.0844497	0.709425
LotjaGi1g1v0214700	Short-chain dehydrogenase/reductase	169.458	-0.461969	0.582111	-0.79361	0.427423	0.999735
LotjaGi1g1v0214800_LC	Transposon protein, putative, CACTA, En/Spm sub-class, expressed	420.862	0.226297	0.211266	1.07115	0.284102	0.979223
LotjaGi1g1v0215000	transmembrane protein, putative (DUF1118)	342.013	-0.90596	0.343509	-2.63737	0.00835521	0.208628
LotjaGi1g1v0215100	Hypersensitive-induced response protein 1	3196.23	0.462248	0.38668	1.19543	0.23192	0.943947
LotjaGi1g1v0215700	WRKY family transcription factor	113.765	0.118202	0.452305	0.261332	0.793837	0.999735
LotjaGi1g1v0215800	Ubiquitin conjugating enzyme E2	5097.86	0.318735	0.228645	1.39402	0.163313	0.873251
LotjaGi1g1v0215900	Serine/threonine-protein kinase atr	731.939	-0.789861	0.194449	-4.06204	4.86465e-05	0.00356441
LotjaGi1g1v0216100	IQ domain-containing protein	362.964	-0.251707	0.247644	-1.01641	0.309436	0.987771
LotjaGi1g1v0216200_LC	UDP-N-acetylglucosamine--peptide N-acetylglucosaminyltransferase 110 kDa subunit	675.075	0.130344	0.369725	0.352544	0.72443	0.999735
LotjaGi1g1v0216300	ABC transporter A family protein	1806.56	0.447283	0.186291	2.401	0.0163505	0.315096
LotjaGi1g1v0216500	ATP-binding cassette transporter subfamily A member	1558.5	0.280597	0.216876	1.29381	0.195731	0.910462
LotjaGi1g1v0216600	Signal transducer and activator of transcription A	224.052	0.0285449	0.198255	0.14398	0.885516	0.999735
LotjaGi1g1v0216700	Aldose 1-epimerase	1710.04	3.01932	0.87447	3.45274	0.000554928	0.0283311
LotjaGi1g1v0217400	Transcription factor	51.5457	-0.363954	0.728954	-0.499283	0.61758	0.999735
LotjaGi1g1v0217700	Kelch repeat-containing protein	710.96	0.586376	0.217766	2.69268	0.00708794	0.189491
LotjaGi1g1v0217800	Pectinesterase	624.396	0.498539	0.318777	1.56391	0.117839	0.796089
LotjaGi1g1v0218000	30S ribosomal protein S4	6699.07	0.109543	0.241915	0.452817	0.650681	0.999735
LotjaGi1g1v0218100	RP/EB family microtubule-associated protein	116.696	-0.191719	0.247561	-0.774431	0.438676	0.999735
LotjaGi1g1v0218400_LC	Protein FAR1-RELATED SEQUENCE 5	398.171	0.064462	0.391962	0.16446	0.869369	0.999735
LotjaGi1g1v0218500	transmembrane protein	383.715	-0.148168	0.244959	-0.604869	0.545266	0.999735
LotjaGi1g1v0218700_LC	Retrovirus-related Pol polyprotein from transposon TNT 1-94	143.268	-0.363405	0.397788	-0.913565	0.360946	0.999735
LotjaGi1g1v0218800	Nucleosome assembly protein 1-like 1	1878.23	-0.164259	0.265964	-0.617599	0.53684	0.999735
LotjaGi1g1v0218900	Laccase	3621.69	-0.577131	0.361902	-1.59472	0.110776	0.783272
LotjaGi1g1v0219100	S-adenosyl-L-methionine-dependent methyltransferases superfamily protein	204.592	0.268543	0.271214	0.990154	0.322099	0.994745
LotjaGi1g1v0219200	T-complex protein 1 subunit theta	2328.12	-0.204691	0.268505	-0.762333	0.445861	0.999735
LotjaGi1g1v0219300	MYB family protein	93.7072	0.377309	0.316249	1.19307	0.232841	0.945541
LotjaGi1g1v0219400	Isocitrate dehydrogenase [NADP]	9621.23	0.0472614	0.118638	0.398367	0.69036	0.999735
LotjaGi1g1v0219600	Zinc finger family protein	77.5324	0.0347892	0.39657	0.0877254	0.930095	0.999735
LotjaGi1g1v0219800	Exostosin-like protein	564.049	0.0785293	0.145634	0.539223	0.589733	0.999735
LotjaGi1g1v0220000	DNA-directed RNA polymerase subunit	540.01	-0.128229	0.290259	-0.441776	0.658652	0.999735
LotjaGi1g1v0220300	Thioredoxin	100.864	0.491193	0.502087	0.978303	0.327925	0.995709
LotjaGi1g1v0220600_LC	HORMA domain-containing protein 1	85.7325	0.0674673	0.312745	0.215726	0.829201	0.999735
LotjaGi1g1v0220700	Chlorophyll a-b binding protein, chloroplastic	8850.8	-0.459055	0.313166	-1.46585	0.142688	0.84009
LotjaGi1g1v0220800	Dof zinc finger protein	236.407	0.292531	0.392246	0.745786	0.455797	0.999735
LotjaGi1g1v0221200_LC	Retrovirus-related Pol polyprotein from transposon TNT 1-94	153.22	-0.113437	0.312641	-0.362837	0.716727	0.999735
LotjaGi1g1v0221300	GDSL esterase/lipase	1055.08	-0.482759	0.243347	-1.98383	0.0472749	0.555974
LotjaGi1g1v0221800	Disease resistance protein (TIR-NBS-LRR class)	728.487	-0.392262	0.541015	-0.725049	0.468422	0.999735
LotjaGi1g1v0221900	Photosynthetic NDH subcomplex B 4	53.9912	-0.98166	0.61142	-1.60554	0.108375	0.779362
LotjaGi1g1v0222100_LC	Cytochrome c biogenesis protein CcsA	131.754	0.612107	0.394719	1.55074	0.120964	0.801135
LotjaGi1g1v0222200	YGL010w-like protein	1402.29	0.162274	0.241244	0.672654	0.501167	0.999735
LotjaGi1g1v0222300	NAC domain protein,	807.851	-0.14747	0.377985	-0.390147	0.696428	0.999735
LotjaGi1g1v0222500	Thioredoxin-related transmembrane protein 2	432.45	-0.0655354	0.181902	-0.360279	0.718639	0.999735
LotjaGi1g1v0222600	Endoribonuclease YbeY	288.81	-0.357479	0.206441	-1.73163	0.0833403	0.706532
LotjaGi1g1v0223800	Rhomboid family protein	152.346	-0.26485	0.206012	-1.2856	0.198582	0.911743
LotjaGi1g1v0224200	BEACH domain-containing protein	211.463	0.0465528	0.288816	0.161185	0.871948	0.999735
LotjaGi1g1v0224300	Transcription factor jumonji domain-containing protein	345.688	0.0987687	0.354674	0.278477	0.780646	0.999735
LotjaGi1g1v0224400_LC	Acetyl-coenzyme A carboxylase carboxyl transferase subunit beta, chloroplastic	1145.3	-0.241701	1.08968	-0.221809	0.824463	0.999735
LotjaGi1g1v0224700	Glutamate synthase, putative	4288.58	0.263813	0.282625	0.933438	0.350594	0.999735
LotjaGi1g1v0225200	Mitochondrial inner membrane protease ATP23	132.967	-0.135328	0.295829	-0.457454	0.647345	0.999735
LotjaGi1g1v0225900	Rhodanese-related sulfurtransferase	224.329	-0.19753	0.211124	-0.935612	0.349473	0.999735
LotjaGi1g1v0226000_LC	Histone-lysine N-methyltransferase	135.73	-0.179547	0.289913	-0.619314	0.53571	0.999735
LotjaGi1g1v0226100	Peroxisomal membrane 22 kDa (Mpv17/PMP22) family protein	428.26	-0.184625	0.318501	-0.579669	0.562138	0.999735
LotjaGi1g1v0227100	Photosystem I reaction center subunit psaK	4046.03	-0.423999	0.293996	-1.44219	0.149248	0.851104
LotjaGi1g1v0227400	Rhodanese-related sulfurtransferase	102.408	-0.568798	0.280661	-2.02664	0.0426995	0.524411
LotjaGi1g1v0227600	E3 ubiquitin-protein ligase RGLG2-like protein	536.593	0.0679509	0.171743	0.395656	0.692359	0.999735
LotjaGi1g1v0227700	Glyoxal oxidase-related protein	97.7563	0.0240977	0.274612	0.0877517	0.930074	0.999735
LotjaGi1g1v0228600	Alkaline alpha-galactosidase seed imbibition protein	84.2154	-0.185524	0.34764	-0.533666	0.593573	0.999735
LotjaGi1g1v0228700	Copalyldiphosphate synthase	224	-0.489262	0.306595	-1.59579	0.110536	0.783266
LotjaGi1g1v0228900	RNA-binding protein	1353.03	-0.401552	0.221572	-1.81229	0.069942	0.662468
LotjaGi1g1v0229100	Protein-L-isoaspartate O-methyltransferase	324.611	0.026777	0.215573	0.124213	0.901146	0.999735
LotjaGi1g1v0229400	Sieve element occlusion protein	621.407	-0.218149	0.219354	-0.994507	0.319976	0.992971
LotjaGi1g1v0229700	Receptor-like protein kinase	403.773	0.329163	0.332904	0.988761	0.32278	0.995039
LotjaGi1g1v0229900_LC	CWF19-like protein 2	57.1734	0.699527	0.675698	1.03527	0.300545	0.984087
LotjaGi1g1v0230300	Alpha/beta-Hydrolases superfamily protein	106.269	-0.015483	0.333965	-0.0463613	0.963022	0.999735
LotjaGi1g1v0230400	WD40 repeat-like protein	281.122	0.0242734	0.231043	0.10506	0.916328	0.999735
LotjaGi1g1v0230500	Cysteine proteinase	4034.62	-1.49735	0.502491	-2.97985	0.0028839	0.102185
LotjaGi1g1v0230600	Peptide methionine sulfoxide reductase MsrA	336.614	-0.304165	0.307531	-0.989055	0.322636	0.995039
LotjaGi1g1v0230700	Pectate lyase	550.76	-0.256735	0.368892	-0.695964	0.486451	0.999735
LotjaGi1g1v0230900	Ufm1-specific protease 2	352.317	-0.0408853	0.226615	-0.180418	0.856825	0.999735
LotjaGi1g1v0231000	Photosystem I assembly protein Ycf3	415.968	0.136615	0.190791	0.716048	0.473962	0.999735
LotjaGi1g1v0231100	Haloacid dehalogenase-like hydrolase	250.319	-0.716054	0.346092	-2.06897	0.0385488	0.497847
LotjaGi1g1v0231200	DNA-(apurinic or apyrimidinic site) lyase	142.398	-0.388109	0.418464	-0.927461	0.353687	0.999735
LotjaGi1g1v0231300	Holliday junction resolvase-like protein	59.3868	-0.289502	0.265498	-1.09041	0.275532	0.978584
LotjaGi1g1v0231400	Disease resistance protein (TIR-NBS-LRR class), putative	225.647	0.233975	0.477341	0.490162	0.624019	0.999735
LotjaGi1g1v0231500	Zinc finger protein	83.6214	-0.415847	0.634889	-0.654991	0.512474	0.999735
LotjaGi1g1v0231600_LC	myosin-binding protein (Protein of unknown function, DUF593)	951.512	0.0950796	0.182482	0.521036	0.602342	0.999735
LotjaGi1g1v0231700	Callose synthase-like protein	1798.46	0.104949	0.176333	0.595173	0.551728	0.999735
LotjaGi1g1v0231800	Myb/SANT-like DNA-binding domain protein	429.131	0.126808	0.332371	0.381527	0.702812	0.999735
LotjaGi1g1v0231900	Alpha/beta-hydrolase superfamily protein	239.655	0.034473	0.260129	0.132523	0.894571	0.999735
LotjaGi1g1v0232100	Calcium-dependent kinase	113.338	1.64349	0.445009	3.69315	0.00022149	0.0128877
LotjaGi1g1v0232800_LC	D-galactonate transporter	615.275	0.15517	0.243582	0.637032	0.524104	0.999735
LotjaGi1g1v0233100	Disease resistance protein (TIR-NBS-LRR class)	662.247	-0.0858742	0.198751	-0.432069	0.665691	0.999735
LotjaGi1g1v0233900	FBD-associated F-box protein	246.106	-0.0259184	0.183274	-0.141419	0.887539	0.999735
LotjaGi1g1v0234100	Vesicle transport protein	186.963	-0.161856	0.347689	-0.46552	0.641559	0.999735
LotjaGi1g1v0234200_LC	Vesicle transport protein	65.6627	-0.158806	0.302692	-0.524646	0.59983	0.999735
LotjaGi1g1v0234300	FBD-associated F-box protein	53.0506	-0.313171	0.319505	-0.980177	0.326999	0.995632
LotjaGi1g1v0234500	Adenine/guanine permease	817.16	2.29658	0.382002	6.01195	1.83304e-09	3.35142e-07
LotjaGi1g1v0234600_LC	CHASE domain containing histidine kinase protein	53.4205	0.192096	0.338122	0.568125	0.56995	0.999735
LotjaGi1g1v0234700	Kelch domain-containing protein 4	331.989	-0.0405449	0.247423	-0.163869	0.869834	0.999735
LotjaGi1g1v0235100	Elongator complex protein 3	721.738	0.247226	0.303786	0.813815	0.415751	0.999735
LotjaGi1g1v0235200	Telomere length regulation protein TEL2 like	363.222	-0.0459845	0.177556	-0.258986	0.795646	0.999735
LotjaGi1g1v0235300	Sentrin-specific protease	168.495	0.190387	0.309504	0.615134	0.538466	0.999735
LotjaGi1g1v0235400	Transcription factor GTE10	363.551	-0.153406	0.27041	-0.567309	0.570504	0.999735
LotjaGi1g1v0235500	Nucleic acid-binding, OB-fold-like protein	357.864	-0.113331	0.223705	-0.50661	0.612428	0.999735
LotjaGi1g1v0235600	winged-helix DNA-binding transcription factor family protein	196.411	-0.0447982	0.205077	-0.218446	0.827082	0.999735
LotjaGi1g1v0235700	AtIII18x5-like protein	62.4481	1.64194	0.750233	2.18857	0.0286278	0.434412
LotjaGi1g1v0235800_LC	Aldehyde dehydrogenase	94.6924	-0.0757747	0.393254	-0.192686	0.847205	0.999735
LotjaGi1g1v0236300	Aspartyl aminopeptidase-like protein, putative	1423	0.312444	0.124214	2.51536	0.0118911	0.26093
LotjaGi1g1v0236400	4-coumarate:CoA ligase-like protein	688.109	-0.0764373	0.20342	-0.37576	0.707095	0.999735
LotjaGi1g1v0236500	Adenylate kinase	544.542	-0.0622275	0.239764	-0.259536	0.795221	0.999735
LotjaGi1g1v0236600	Protein kinase	172.487	-0.336283	0.236932	-1.41933	0.155804	0.861751
LotjaGi1g1v0236700	Argininosuccinate synthase	291.245	-0.138898	0.235461	-0.589898	0.555259	0.999735
LotjaGi1g1v0237000	Core-2/I-branching beta-1,6-N-acetylglucosaminyltransferase family protein	239.946	-0.0129631	0.269259	-0.0481436	0.961602	0.999735
LotjaGi1g1v0237300	Cycloeucalenol cycloisomerase	780.102	0.0172898	0.199087	0.0868454	0.930794	0.999735
LotjaGi1g1v0237600	Ribonuclease J	205.85	-0.365333	0.247947	-1.47344	0.140634	0.835447
LotjaGi1g1v0237700	Proteasome subunit beta type	3231.77	-0.0626815	0.180714	-0.346856	0.7287	0.999735
LotjaGi1g1v0237900	ATP-dependent zinc metalloprotease FtsH 1	1107.5	0.112336	0.203738	0.551376	0.581376	0.999735
LotjaGi1g1v0238100_LC	BED zinc finger,hAT family dimerization domain	82.6637	0.153542	0.410686	0.373866	0.708504	0.999735
LotjaGi1g1v0238300	Amino acid permease	1235.67	0.0980895	0.156524	0.626673	0.530873	0.999735
LotjaGi1g1v0238800	Protein FAR1-RELATED SEQUENCE 3	279.941	-0.330458	0.320787	-1.03015	0.302941	0.98514
LotjaGi1g1v0238900	Snurportin-1	250.826	-0.119727	0.165319	-0.724221	0.46893	0.999735
LotjaGi1g1v0239000	Phospho-2-dehydro-3-deoxyheptonate aldolase	588.783	0.0744588	0.551656	0.134973	0.892633	0.999735
LotjaGi1g1v0239100	F-box protein	819.38	0.111931	0.258444	0.433095	0.664946	0.999735
LotjaGi1g1v0239200_LC	LINE-1 reverse transcriptase like	98.9358	0.351965	0.317795	1.10752	0.268068	0.974584
LotjaGi1g1v0239600_LC	Elongation factor Ts, mitochondrial	143.115	-0.182079	0.353633	-0.51488	0.606637	0.999735
LotjaGi1g1v0239800	Protein EXORDIUM-like 1	107.184	-0.470544	0.795531	-0.591484	0.554196	0.999735
LotjaGi1g1v0239900	Protein EXORDIUM-like 1	1239.19	-0.100731	0.313297	-0.321518	0.747818	0.999735
LotjaGi1g1v0240000	S-adenosyl-L-methionine-dependent methyltransferases superfamily protein	461.136	-0.130336	0.206978	-0.629709	0.528885	0.999735
LotjaGi1g1v0240100_LC	RuvB-like helicase	281.164	0.249349	0.465249	0.535949	0.591994	0.999735
LotjaGi1g1v0240200	Protein ROOT PRIMORDIUM DEFECTIVE 1	50.3115	-1.15015	0.706733	-1.62741	0.10365	0.770879
LotjaGi1g1v0240300	Leucine-rich repeat-containing protein	976.41	-0.535594	0.236057	-2.26892	0.0232733	0.385821
LotjaGi1g1v0240400	5-adenylylsulfate reductase-like protein	2826.6	0.218434	0.379616	0.575409	0.565015	0.999735
LotjaGi1g1v0240600_LC	Sucrose transporter	75.8686	0.214311	0.35287	0.607338	0.543627	0.999735
LotjaGi1g1v0240700	ethylene-responsive transcription factor	6982.13	0.520397	0.381378	1.36452	0.172404	0.884183
LotjaGi1g1v0240800	High mobility group B-like protein	54.4192	-0.623987	0.517902	-1.20484	0.228266	0.940933
LotjaGi1g1v0240900_LC	Retrovirus-related Pol polyprotein from transposon TNT 1-94	253.974	-0.0563277	0.286273	-0.196762	0.844013	0.999735
LotjaGi1g1v0241000_LC	Potassium-transporting ATPase potassium-binding subunit	1503.35	0.391068	0.313204	1.2486	0.21181	0.925352
LotjaGi1g1v0241300_LC	Retrotransposon protein, putative, unclassified	156.276	-0.537464	0.419886	-1.28003	0.200536	0.913242
LotjaGi1g1v0241400	2-oxoglutarate (2OG) and Fe(II)-dependent oxygenase superfamily protein	699.228	-0.268537	0.169651	-1.58288	0.113449	0.789004
LotjaGi1g1v0241500	nucleolar GTP-binding protein	150.974	-0.294542	0.233618	-1.26078	0.207387	0.922496
LotjaGi1g1v0241600	TPR repeat-containing thioredoxin TTL1-like protein	610.168	0.105777	0.330046	0.320492	0.748596	0.999735
LotjaGi1g1v0241700_LC	ATP synthase subunit b	547.64	0.0275455	0.318479	0.0864907	0.931076	0.999735
LotjaGi1g1v0241800	Methyltransferase-related family protein	230.266	-0.101274	0.226696	-0.44674	0.655063	0.999735
LotjaGi1g1v0242100	Alpha-ketoglutarate-dependent dioxygenase alkB-like protein 2	1414.29	-0.230546	0.21492	-1.07271	0.283402	0.979223
LotjaGi1g1v0242200	Sugar transporter, putative	1372.44	0.937402	0.532858	1.7592	0.078544	0.691334
LotjaGi1g1v0242600_LC	NADP-dependent 3-hydroxy acid dehydrogenase YdfG	79.2688	0.47605	1.98067	0.240348	0.810061	0.999735
LotjaGi1g1v0242700	Mitochondrial carrier protein, expressed	84.8551	-0.293672	0.292489	-1.00404	0.315357	0.990813
LotjaGi1g1v0242900	Myb transcription factor	372.822	-0.199295	0.251423	-0.792668	0.427972	0.999735
LotjaGi1g1v0243100_LC	p-loop nucleoside triphosphate hydrolase superfamily protein	402.118	0.113638	0.315136	0.3606	0.718398	0.999735
LotjaGi1g1v0243300	Cryptochrome 1	1527.97	0.0135292	0.270573	0.0500021	0.960121	0.999735
LotjaGi1g1v0243400_LC	DUF223 domain protein	539.649	3.91624	0.548675	7.13764	9.49486e-13	2.85326e-10
LotjaGi1g1v0243500	Ypt/Rab-GAP domain of gyp1p superfamily protein	172.683	7.51867	0.639691	11.7536	6.76842e-32	2.00853e-28
LotjaGi1g1v0243700_LC	Protein VP3	222.226	0.199222	0.246587	0.807917	0.419138	0.999735
LotjaGi1g1v0244100_LC	Transposon protein, putative, CACTA, En/Spm sub-class	64.6878	0.239516	0.713746	0.335575	0.737191	0.999735
LotjaGi1g1v0244300_LC	Inhibitor of nuclear factor kappa-B kinase subunit alpha	68.7843	0.282576	0.497574	0.567908	0.570097	0.999735
LotjaGi1g1v0244400	Protein phosphatase 2c, putative	278.425	1.75274	0.291551	6.01176	1.83523e-09	3.35142e-07
LotjaGi1g1v0244600	Transducin/WD40 repeat protein	631.159	0.180675	0.225729	0.800405	0.423476	0.999735
LotjaGi1g1v0245600	Beta-xylosidase, putative	345.068	-0.677961	0.343519	-1.97358	0.0484299	0.561116
LotjaGi1g1v0245800	2,3-bisphosphoglycerate-dependent phosphoglycerate mutase	170.682	0.714273	0.325701	2.19303	0.0283049	0.433382
LotjaGi1g1v0246000	Allergen, putative	11457.6	-0.0829562	0.272435	-0.304499	0.760748	0.999735
LotjaGi1g1v0246200	senescence-associated family protein, putative (DUF581)	985.227	-0.728012	0.46965	-1.55012	0.121114	0.801135
LotjaGi1g1v0246300	Acetyl-CoA carboxylase	3600.59	-0.0550654	0.282376	-0.195007	0.845387	0.999735
LotjaGi1g1v0246400	tRNA modification GTPase mnmE	87.5183	-0.192487	0.295166	-0.65213	0.514318	0.999735
LotjaGi1g1v0246500	Sulfate transporter 1	220.734	-0.261421	0.473936	-0.551595	0.581226	0.999735
LotjaGi1g1v0246600_LC	Diacylglycerol kinase	183.035	0.226953	0.280208	0.809944	0.417972	0.999735
LotjaGi1g1v0247400	Kelch repeat-containing protein	2901.02	-0.157076	0.453495	-0.346367	0.729067	0.999735
LotjaGi1g1v0247500_LC	F-box and Leucine Rich Repeat domains containing protein, putative isoform 1	742.409	-0.111783	0.259389	-0.430947	0.666507	0.999735
LotjaGi1g1v0247800_LC	Transposon protein, putative, Pong sub-class, expressed	178.811	-0.254382	0.367043	-0.693057	0.488274	0.999735
LotjaGi1g1v0248000	Methyltransferase-like	238.907	0.366397	0.175751	2.08476	0.0370915	0.489195
LotjaGi1g1v0248200	electron protein, putative (Protein of unknown function, DUF547)	863.848	0.351385	0.231111	1.52041	0.128407	0.811199
LotjaGi1g1v0248400	transcription factor-like protein	83.1985	-0.738638	0.262265	-2.81638	0.00485688	0.147257
LotjaGi1g1v0248500	Chaperone protein dnaJ	253.14	0.0749067	0.172002	0.4355	0.6632	0.999735
LotjaGi1g1v0248600	Phosphopantothenate--cysteine ligase	646.961	-0.228358	0.13986	-1.63276	0.102519	0.768818
LotjaGi1g1v0249000	Protein BPS1, chloroplastic	293.981	-0.011086	0.228375	-0.0485431	0.961283	0.999735
LotjaGi1g1v0249100	Serine hydroxymethyltransferase	193.931	-0.324037	0.277219	-1.16888	0.24245	0.953416
LotjaGi1g1v0249200	GrpE protein homolog	209.844	-0.0599075	0.222527	-0.269215	0.787764	0.999735
LotjaGi1g1v0249300	Auxin response factor	317.704	1.01308	0.222128	4.56079	5.09623e-06	0.000474449
LotjaGi1g1v0249400	Ribonuclease H	60.8295	0.203957	0.347425	0.587054	0.557167	0.999735
LotjaGi1g1v0249500	Hexosyltransferase	776.754	0.117757	0.202197	0.582387	0.560306	0.999735
LotjaGi1g1v0249600	Vacuolar protein sorting-associated protein 9A	347.707	-0.0720987	0.212602	-0.339126	0.734515	0.999735
LotjaGi1g1v0249700	myotubularin-like protein	121.501	0.00606442	0.278896	0.0217444	0.982652	0.999735
LotjaGi1g1v0249800	Phd finger protein, putative	1073.69	0.043593	0.186222	0.234092	0.814914	0.999735
LotjaGi1g1v0249900	Transmembrane protein 50A, putative	1051.79	0.221058	0.207491	1.06538	0.286702	0.981826
LotjaGi1g1v0250100_LC	Zinc finger protein ZPR1	82.2691	-0.248067	0.506697	-0.489576	0.624434	0.999735
LotjaGi1g1v0250300	NADP-dependent alkenal double bond reductase	66.8345	0.0819019	0.285334	0.287039	0.774083	0.999735
LotjaGi1g1v0250400_LC	Zinc finger protein ZPR1	183.835	0.120194	0.364845	0.329438	0.741824	0.999735
LotjaGi1g1v0250500_LC	Zinc finger protein ZPR1	62.6329	-0.226506	0.382052	-0.592867	0.55327	0.999735
LotjaGi1g1v0250600	Zinc finger protein ZPR1	1007.62	0.162237	0.161621	1.00381	0.315471	0.991039
LotjaGi1g1v0250800_LC	T-complex protein 1 subunit zeta	276.298	-0.238533	0.26932	-0.885684	0.375788	0.999735
LotjaGi1g1v0251000_LC	HEAT repeat-containing protein	424.721	0.00694844	0.211178	0.0329033	0.973752	0.999735
LotjaGi1g1v0251100	Serine/threonine protein phosphatase 7 long form isogeny	524.118	0.207283	0.338398	0.612541	0.54018	0.999735
LotjaGi1g1v0251200_LC	NADPH--cytochrome P450 reductase	62.0987	-0.107133	0.304204	-0.352176	0.724706	0.999735
LotjaGi1g1v0251400	Polyprotein	1479.03	-0.108721	0.263844	-0.412065	0.680292	0.999735
LotjaGi1g1v0251600	Homeobox-leucine zipper family protein / lipid-binding START domain-containing protein	198.101	-0.301082	0.287496	-1.04726	0.294982	0.983273
LotjaGi1g1v0251700	C-jun-amino-terminal kinase-interacting protein 3, putative	369.897	-0.0173223	0.22638	-0.0765186	0.939006	0.999735
LotjaGi1g1v0251800	Protein kinase	677.177	0.1521	0.329391	0.461762	0.644252	0.999735
LotjaGi1g1v0252100	Branched-chain-amino-acid aminotransferase-like protein	901.411	0.00179915	0.295334	0.0060919	0.995139	0.999735
LotjaGi1g1v0252500	Threonine dehydratase	144.476	-0.453541	0.2992	-1.51585	0.129559	0.81297
LotjaGi1g1v0253300	30S ribosomal protein S13	856.353	-0.163731	0.204653	-0.800043	0.423686	0.999735
LotjaGi1g1v0253500	DUF1644 family protein	437.981	-0.0490832	0.171803	-0.285694	0.775112	0.999735
LotjaGi1g1v0253900	Manganese-dependent ADP-ribose/CDP-alcohol diphosphatase	335.226	0.193326	0.236614	0.817052	0.413899	0.999735
LotjaGi1g1v0254100	Biotin holocarboxylase synthetase 1-like protein	598.295	0.0884102	0.20381	0.433788	0.664442	0.999735
LotjaGi1g1v0254300	Oxysterol-binding protein	962.3	0.0790645	0.192512	0.410698	0.681294	0.999735
LotjaGi1g1v0254500	Phosphatidylinositol-4-phosphate 5-kinase family protein	230.638	0.118444	0.206898	0.572475	0.567	0.999735
LotjaGi1g1v0254800	Histone-lysine N-methyltransferase	275.831	-0.0509421	0.331635	-0.153609	0.877918	0.999735
LotjaGi1g1v0255000	Kinase family protein	120.167	-0.695071	0.414302	-1.67769	0.0934075	0.737653
LotjaGi1g1v0255100_LC	Kunitz-type serine protease inhibitor Hg1	263.179	0.0130314	0.223731	0.0582458	0.953553	0.999735
LotjaGi1g1v0255300	C2H2-like zinc finger protein	78.8451	-0.915281	0.681842	-1.34237	0.179477	0.892298
LotjaGi1g1v0255500	Auxin influx transporter	736.043	-0.174309	0.294457	-0.59197	0.553871	0.999735
LotjaGi1g1v0255900	Cleavage and polyadenylation specificity factor subunit 3	498.754	0.103652	0.169257	0.612395	0.540277	0.999735
LotjaGi1g1v0256100	Camphor resistance CrcB-like protein	572.031	0.190037	0.320919	0.592165	0.55374	0.999735
LotjaGi1g1v0256200	Flavonol synthase	813.598	-0.05339	0.212671	-0.251045	0.801779	0.999735
LotjaGi1g1v0256500_LC	LINE-1 reverse transcriptase like	50.152	-0.290726	0.314989	-0.922972	0.356022	0.999735
LotjaGi1g1v0257000_LC	Protein kinase superfamily protein	71.4371	0.5825	0.349395	1.66717	0.095481	0.744896
LotjaGi1g1v0257100	Nodulation signaling pathway 2	821.312	2.77299	0.56142	4.93925	7.84249e-07	8.70003e-05
LotjaGi1g1v0257200	Aminotransferase	123.669	-0.0426374	0.422415	-0.100937	0.9196	0.999735
LotjaGi1g1v0257400	Aminotransferase	762.369	-0.157969	0.283013	-0.558168	0.57673	0.999735
LotjaGi1g1v0257500	Phosphatidylinositol-4-phosphate 5-kinase	317.749	-0.17798	0.226199	-0.786829	0.431382	0.999735
LotjaGi1g1v0257700	Prolyl-tRNA synthetase associated domain-containing protein 1	451.89	-0.113711	0.165866	-0.685563	0.492989	0.999735
LotjaGi1g1v0257900	Ethylene-responsive transcription factor	69.2986	-1.69716	0.45411	-3.73733	0.000185987	0.0111781
LotjaGi1g1v0258200	Transmembrane emp24 domain-containing protein	1474.68	0.245478	0.157133	1.56223	0.118234	0.796261
LotjaGi1g1v0258300	Glutaredoxin-like protein	191.633	-0.270021	0.225208	-1.19898	0.230534	0.94295
LotjaGi1g1v0258500	WAT1-related protein	988.741	0.725206	0.896028	0.809357	0.41831	0.999735
LotjaGi1g1v0258600	WAT1-related protein	971.358	-0.149842	0.417779	-0.358664	0.719847	0.999735
LotjaGi1g1v0258700	WAT1-related protein	2426.43	-0.155439	0.460964	-0.337203	0.735964	0.999735
LotjaGi1g1v0258800	WAT1-related protein	3744.58	-0.287751	0.316241	-0.909911	0.36287	0.999735
LotjaGi1g1v0259000	Histone chaperone domain CHZ protein	343.972	0.0214445	0.28699	0.0747221	0.940436	0.999735
LotjaGi1g1v0259100	General transcription factor IIH subunit, putative	173.579	0.0430773	0.208225	0.206878	0.836105	0.999735
LotjaGi1g1v0259200	LysM domain-containing GPI-anchored protein 1	628.505	-0.0901814	0.369125	-0.244311	0.80699	0.999735
LotjaGi1g1v0259300_LC	P-loop containing nucleoside triphosphate hydrolases superfamily protein	244.06	0.135063	0.387904	0.348186	0.7277	0.999735
LotjaGi1g1v0259700	EamA-like transporter family protein	403.402	0.082406	0.219194	0.37595	0.706954	0.999735
LotjaGi1g1v0259800	Adenine nucleotide alpha hydrolases-like superfamily protein	70.1659	-0.370166	0.418719	-0.884044	0.376672	0.999735
LotjaGi1g1v0260000	Long-Chain Acyl-CoA Synthetase	707.677	-0.160109	0.222937	-0.718181	0.472646	0.999735
LotjaGi1g1v0260100	FBD-associated F-box protein	386.65	0.00813702	0.188354	0.0432006	0.965542	0.999735
LotjaGi1g1v0260400_LC	Long chain acyl-CoA synthetase	82.0248	0.361727	0.420689	0.859844	0.389875	0.999735
LotjaGi1g1v0260500	DUF740 family protein	62.1857	-0.348928	0.335756	-1.03923	0.298699	0.984087
LotjaGi1g1v0260600	Protein-methionine-s-oxide reductase	121.679	-0.0564468	0.298728	-0.188957	0.850126	0.999735
LotjaGi1g1v0260800	Chlorophyll a-b binding protein, chloroplastic	2920.02	-0.699481	0.384092	-1.82113	0.0685872	0.659512
LotjaGi1g1v0260900	TLC domain-containing protein 2	380.599	-0.1323	0.182201	-0.726117	0.467767	0.999735
LotjaGi1g1v0261100	NAC domain protein	1035.85	0.069152	0.243229	0.284308	0.776174	0.999735
LotjaGi1g1v0261200	Replication factor C subunit	226.55	-0.198162	0.265881	-0.745302	0.456089	0.999735
LotjaGi1g1v0261300	RING/U-box superfamily protein, putative	213.99	-0.10419	0.280755	-0.371108	0.710557	0.999735
LotjaGi1g1v0261500_LC	calcium-transporting ATPase	263.67	-0.15514	0.349208	-0.444263	0.656852	0.999735
LotjaGi1g1v0261700	Aldehyde dehydrogenase	263.668	-0.32466	0.28689	-1.13166	0.257779	0.968521
LotjaGi1g1v0261800	Peroxidase	1772.81	-0.0812716	0.132018	-0.615611	0.538151	0.999735
LotjaGi1g1v0261900	DUF630 family protein, putative (DUF630 and DUF632)	189.971	-0.4621	0.274967	-1.68056	0.0928482	0.736472
LotjaGi1g1v0262100	Protein disulfide-isomerase	4932.86	-0.25134	0.193334	-1.30003	0.193591	0.909016
LotjaGi1g1v0262200	Two-component response regulator	165.034	1.11205	0.472692	2.35258	0.0186435	0.339937
LotjaGi1g1v0262300	Delta-aminolevulinic acid dehydratase	389.585	0.0639496	0.275446	0.232168	0.816408	0.999735
LotjaGi1g1v0262400	IAA-amino acid hydrolase ILR1, putative	510.728	0.542474	0.524085	1.03509	0.300629	0.984087
LotjaGi1g1v0262900	F-box family protein	798.069	0.175611	0.260451	0.67426	0.500146	0.999735
LotjaGi1g1v0263000	Acyl-CoA N-acyltransferases (NAT) superfamily protein	554.471	0.125911	0.25769	0.488612	0.625116	0.999735
LotjaGi1g1v0263200	Beta-galactosidase	408.794	-0.0997291	0.244392	-0.40807	0.683223	0.999735
LotjaGi1g1v0263300	N-glycosylase/DNA lyase	137.037	0.191281	0.334847	0.571248	0.567832	0.999735
LotjaGi1g1v0263700_LC	2-dehydro-3-deoxyphosphooctonate aldolase	539.724	0.242778	0.355154	0.683585	0.494237	0.999735
LotjaGi1g1v0264000	SWI/SNF complex subunit SWI3C	411.143	0.0203004	0.263731	0.0769738	0.938644	0.999735
LotjaGi1g1v0264100	Proteasome assembly chaperone 3	347.827	0.145292	0.205117	0.708337	0.478736	0.999735
LotjaGi1g1v0264200	Metal transporter, putative	1351.06	0.731467	0.494016	1.48065	0.138699	0.832551
LotjaGi1g1v0264500	Metal transporter, putative	157.524	-0.0128065	0.253263	-0.0505661	0.959671	0.999735
LotjaGi1g1v0264600	arginine N-methyltransferase, putative (DUF688)	53.2413	-0.528812	0.392695	-1.34662	0.178102	0.891778
LotjaGi1g1v0264700	Holliday junction ATP-dependent DNA helicase RuvB	230.368	-0.145561	0.268065	-0.543007	0.587125	0.999735
LotjaGi1g1v0264900	Cyclin family protein	789.22	-0.523333	0.258449	-2.0249	0.042878	0.525787
LotjaGi1g1v0265000_LC	Protein TolB	467.849	0.21432	0.908104	0.236009	0.813426	0.999735
LotjaGi1g1v0265100	Signal peptidase I family protein	245.945	0.00436984	0.271046	0.0161222	0.987137	0.999735
LotjaGi1g1v0265200	Amino acid permease	264.055	0.00165244	0.453171	0.0036464	0.997091	0.999771
LotjaGi1g1v0265300_LC	RING/FYVE/PHD zinc finger protein, putative	130.622	0.202833	0.298881	0.678641	0.497366	0.999735
LotjaGi1g1v0265500	VAC14-like protein	218.893	-0.208032	0.271986	-0.764863	0.444353	0.999735
LotjaGi1g1v0265600	Auxilin-related protein 1	786.082	0.24483	0.218	1.12307	0.261406	0.970802
LotjaGi1g1v0265700	Bifunctional protein HldE	1372.57	0.14317	0.133886	1.06934	0.284915	0.979552
LotjaGi1g1v0265900	Protein translocase subunit SecA	264.97	0.166672	0.204388	0.815468	0.414804	0.999735
LotjaGi1g1v0266000	1-aminocyclopropane-1-carboxylate oxidase	1175.78	1.04259	0.445008	2.34285	0.0191371	0.344178
LotjaGi1g1v0266100	NAD kinase	410.203	-0.124793	0.195184	-0.639359	0.52259	0.999735
LotjaGi1g1v0266200	Wound-responsive family protein	596.377	0.055842	0.291386	0.191642	0.848022	0.999735
LotjaGi1g1v0266300	Plastid transcriptionally active 6	166.569	-0.313928	0.281532	-1.11507	0.264821	0.973537
LotjaGi1g1v0266600_LC	structural maintenance of chromosome 3	463.507	-0.0420396	0.287526	-0.146211	0.883755	0.999735
LotjaGi1g1v0267000	histone-lysine N-methyltransferase	808.604	0.00324024	0.279792	0.0115809	0.99076	0.999735
LotjaGi1g1v0267200	Glutathione S-transferase family protein	135.793	0.254739	0.220177	1.15698	0.247282	0.958463
LotjaGi1g1v0267300	Kinase family protein	179.766	-0.035482	0.371602	-0.0954839	0.923931	0.999735
LotjaGi1g1v0267500	UDP-sugar pyrophosphorylase 1	480.754	0.0296353	0.240229	0.123363	0.90182	0.999735
LotjaGi1g1v0267600	F-box protein interaction domain protein	89.2912	0.253919	0.252188	1.00686	0.314	0.989889
LotjaGi1g1v0267700	Transposon protein, putative, Mutator sub-class	963.68	-0.298107	0.430468	-0.692517	0.488613	0.999735
LotjaGi1g1v0267900_LC	Werner Syndrome-like exonuclease	163.02	0.0982392	0.685693	0.14327	0.886077	0.999735
LotjaGi1g1v0268000	BTB/POZ domain-containing protein	192.528	0.298277	0.231475	1.28859	0.197539	0.911743
LotjaGi1g1v0268600_LC	Hypersensitive-induced response protein 1	277.127	0.0292879	0.330245	0.0886856	0.929332	0.999735
LotjaGi1g1v0268700	O-methyltransferase	74.0969	-0.473197	0.686431	-0.689358	0.490598	0.999735
LotjaGi1g1v0268900	O-methyltransferase	978.657	0.232927	0.653397	0.356486	0.721476	0.999735
LotjaGi1g1v0269400_LC	Retrotransposon protein, Ty3-gypsy subclass, putative	189.012	0.378271	0.400308	0.94495	0.344685	0.999735
LotjaGi1g1v0269900	ARM repeat superfamily protein	74.7399	-0.705436	0.446968	-1.57827	0.114504	0.790669
LotjaGi1g1v0270100_LC	Terpenoid cyclases family protein	302.725	0.220573	0.338422	0.651768	0.514551	0.999735
LotjaGi1g1v0270400	S-adenosyl-L-methionine-dependent methyltransferases superfamily protein	906.73	-0.194925	0.200349	-0.972932	0.330587	0.997145
LotjaGi1g1v0270500	Protein stay-green like, chloroplastic	406.041	-0.0909774	0.43588	-0.208721	0.834666	0.999735
LotjaGi1g1v0270600	TOM1-like protein 2	1862.99	0.128191	0.139502	0.918913	0.358141	0.999735
LotjaGi1g1v0270700	patatin-like phospholipase domain protein	522.562	-0.15718	0.241745	-0.650188	0.515571	0.999735
LotjaGi1g1v0271200	Pentatricopeptide repeat-containing family protein	52.577	-0.195996	0.404934	-0.484021	0.628371	0.999735
LotjaGi1g1v0271300	Pyruvate dehydrogenase E1 component alpha subunit	67.7862	1.25384	0.715462	1.7525	0.0796885	0.693761
LotjaGi1g1v0271400	Bifunctional uridylyltransferase/uridylyl-removing enzyme	710.902	-0.70615	0.211096	-3.34516	0.000822359	0.0385826
LotjaGi1g1v0271500	F-box family protein	1644.26	0.382041	0.46093	0.828848	0.40719	0.999735
LotjaGi1g1v0272100	GRAS family transcription factor	1293.91	0.160919	0.35074	0.458798	0.646379	0.999735
LotjaGi1g1v0272200	Transcriptional corepressor SEUSS	616.852	-0.205085	0.165378	-1.2401	0.214939	0.92877
LotjaGi1g1v0272900	Photosystem II reaction center PsbP family protein	115.498	-0.30939	0.325977	-0.949115	0.342562	0.999228
LotjaGi1g1v0273000	Transcription elongation factor SPT5	1371.41	0.1122	0.234296	0.478879	0.632025	0.999735
LotjaGi1g1v0273100	Alcohol dehydrogenase	1408.67	-0.201412	0.175445	-1.14801	0.250966	0.962699
LotjaGi1g1v0273300	WAT1-related protein	3831.53	-0.147914	0.143235	-1.03267	0.301759	0.984695
LotjaGi1g1v0273400	Trichome birefringence	94.1039	-0.308101	0.287752	-1.07072	0.284297	0.979223
LotjaGi1g1v0273500	Carboxypeptidase	419.43	-0.337421	0.238839	-1.41275	0.157728	0.864375
LotjaGi1g1v0273800_LC	Pleiotropic drug resistance ABC transporter	127.51	-0.0410724	0.300287	-0.136777	0.891207	0.999735
LotjaGi1g1v0273900	Ribosome maturation factor rimP	124.773	-0.447833	0.207183	-2.16153	0.0306542	0.445492
LotjaGi1g1v0274000	Vacuolar protein sorting-associated protein 45 like	337.972	0.0434623	0.207844	0.20911	0.834362	0.999735
LotjaGi1g1v0274200	WAT1-related protein	69.4801	-0.279232	0.736995	-0.378879	0.704778	0.999735
LotjaGi1g1v0274300	Glucose-6-phosphate isomerase	2704.24	-0.105565	0.119325	-0.884692	0.376323	0.999735
LotjaGi1g1v0274400	WAT1-related protein	981.65	-0.182183	0.393896	-0.462514	0.643712	0.999735
LotjaGi1g1v0274700	Disease resistance protein (TIR-NBS-LRR class)	375.977	0.0191043	0.380418	0.0502192	0.959948	0.999735
LotjaGi1g1v0274900	Cyclin d3	462.21	0.0975107	0.238378	0.409058	0.682497	0.999735
LotjaGi1g1v0275100_LC	Defective in cullin neddylation protein	1155.67	0.0525851	0.330017	0.15934	0.873401	0.999735
LotjaGi1g1v0275500	Protein CWC15 like	781.367	0.0965564	0.25721	0.375398	0.707364	0.999735
LotjaGi1g1v0275600	Pathogen-related protein	592.158	-0.0785234	0.403373	-0.194667	0.845654	0.999735
LotjaGi1g1v0275700	Glycolipid transfer protein domain-containing protein	1941.4	-0.211922	0.367125	-0.577248	0.563772	0.999735
LotjaGi1g1v0275800	Peroxiredoxin	164.797	-0.262403	0.218199	-1.20258	0.229138	0.94246
LotjaGi1g1v0275900	Receptor protein kinase	171.898	-0.189447	0.373999	-0.506543	0.612475	0.999735
LotjaGi1g1v0276200	Mitochondrial carrier protein, putative	263.855	0.0541792	0.231399	0.234138	0.814878	0.999735
LotjaGi1g1v0276400	Ethylene-responsive transcription factor, putative	236.545	0.844857	0.49909	1.6928	0.0904945	0.730727
LotjaGi1g1v0276600	Ubiquitin-conjugating enzyme E2	7797.72	0.278675	0.158598	1.75711	0.0788992	0.692574
LotjaGi1g1v0276700_LC	F-box and associated interaction domains-containing protein	600.977	0.492444	0.193134	2.54975	0.0107801	0.247189
LotjaGi1g1v0276800	Receptor-like kinase	263.828	1.09816	0.423551	2.59274	0.00952137	0.225811
LotjaGi1g1v0276900_LC	hAT transposon superfamily	460.102	0.395225	0.304489	1.29799	0.19429	0.909253
LotjaGi1g1v0277000	Proline-rich cell wall-like protein	500.244	0.17267	0.18287	0.944222	0.345056	0.999735
LotjaGi1g1v0277100	Hexosyltransferase	447.791	0.0088094	0.156134	0.056422	0.955006	0.999735
LotjaGi1g1v0277300_LC	Mannan endo-1,4-beta-mannosidase-like protein	666.9	0.00287148	0.387385	0.00741248	0.994086	0.999735
LotjaGi1g1v0277500_LC	tRNA-2-methylthio-N(6)-dimethylallyladenosine synthase	320.194	0.36382	0.199999	1.81911	0.068894	0.659794
LotjaGi1g1v0277600_LC	6-phosphogluconate dehydrogenase, decarboxylating	175.32	0.18623	0.259315	0.718162	0.472657	0.999735
LotjaGi1g1v0277900	Dirigent protein	1336.99	-0.33012	1.10522	-0.298692	0.765175	0.999735
LotjaGi1g1v0278000	Dirigent protein	994.506	1.28496	0.422572	3.04081	0.00235942	0.0877942
LotjaGi1g1v0278100	Colon cancer-associated Mic1-like protein	727.788	-0.0724944	0.172795	-0.41954	0.674821	0.999735
LotjaGi1g1v0278200	Kinesin-like protein	920.628	-0.300773	0.24411	-1.23212	0.217904	0.93001
LotjaGi1g1v0278500	DNA-directed RNA polymerase subunit beta	153.556	-0.19453	0.322721	-0.602782	0.546654	0.999735
LotjaGi1g1v0278600	Stress response protein nst1	686.417	0.173214	0.264637	0.654534	0.512768	0.999735
LotjaGi1g1v0278700	Kinase family protein	244.55	1.15499	0.360097	3.20743	0.00133927	0.0570814
LotjaGi1g1v0278800	E3 ubiquitin-protein ligase	1028.99	0.00286574	0.152792	0.0187558	0.985036	0.999735
LotjaGi1g1v0278900	Gamma-tubulin complex component	368.559	-0.0216557	0.26905	-0.0804894	0.935848	0.999735
LotjaGi1g1v0279100	Ribonucleoside-diphosphate reductase	349.277	-0.201133	0.744684	-0.270092	0.78709	0.999735
LotjaGi1g1v0279300	Activator of 90 kDa heat shock ATPase-like protein	675.217	0.242181	0.277846	0.871637	0.383406	0.999735
LotjaGi1g1v0279400	Thioredoxin	191.954	-0.0822503	0.305685	-0.269069	0.787877	0.999735
LotjaGi1g1v0279500	Protein trichome birefringence	371.794	-0.492139	0.278073	-1.76982	0.0767575	0.686902
LotjaGi1g1v0279600	Homeobox associated leucine zipper protein	69.4984	0.0255483	0.417526	0.0611899	0.951208	0.999735
LotjaGi1g1v0279800_LC	Transposon Ty3-G Gag-Pol polyprotein	128.299	-0.1301	0.327872	-0.3968	0.691515	0.999735
LotjaGi1g1v0279900	Cyclic nucleotide-gated channel	839.232	0.00628938	0.277528	0.0226622	0.98192	0.999735
LotjaGi1g1v0280000_LC	Myb/SANT-like DNA-binding domain protein	123.257	0.347467	0.31884	1.08979	0.275807	0.978584
LotjaGi1g1v0280100	NAD(P)-binding protein	205.346	0.293543	0.190852	1.53807	0.124032	0.805644
LotjaGi1g1v0280200	Protein phosphatase 2C-like protein	1577.01	-0.00721039	0.14845	-0.0485713	0.961261	0.999735
LotjaGi1g1v0280300	Chaperone protein DnaJ	701.562	0.174034	0.201684	0.862905	0.38819	0.999735
LotjaGi1g1v0280600	Abscisic acid receptor	1245.27	0.291484	0.285985	1.01923	0.308095	0.987771
LotjaGi1g1v0281000	Polypyrimidine tract-binding-like protein	683.588	0.0855129	0.174242	0.490772	0.623588	0.999735
LotjaGi1g1v0281200	Bidirectional sugar transporter SWEET	1039.13	0.343927	0.318181	1.08092	0.279735	0.979223
LotjaGi1g1v0281300_LC	Protein FAR1-RELATED SEQUENCE 5	117.827	1.1171	0.663136	1.68457	0.0920706	0.735277
LotjaGi1g1v0281500	RNA polymerase sigma factor	441.36	0.295734	0.319978	0.924232	0.355366	0.999735
LotjaGi1g1v0281700_LC	Retrotransposon protein, putative, Ty3-gypsy subclass	92.3531	0.416674	0.426992	0.975836	0.329146	0.996618
LotjaGi1g1v0282000_LC	regulatory-associated protein of TOR 2 (RAPTOR2)	307.198	-0.136548	0.314996	-0.43349	0.664659	0.999735
LotjaGi1g1v0282100	Spermidine synthase	756.172	-0.0727617	0.189457	-0.384055	0.700938	0.999735
LotjaGi1g1v0282300	Receptor-like kinase	71.9214	-0.578032	0.561139	-1.03011	0.30296	0.98514
LotjaGi1g1v0282500	Receptor-like kinase	55.2171	0.00609912	0.466007	0.013088	0.989558	0.999735
LotjaGi1g1v0282600	Receptor-like kinase	154.76	-0.00891008	0.505745	-0.0176177	0.985944	0.999735
LotjaGi1g1v0282700	Receptor-like kinase	505.21	0.450455	0.245183	1.83722	0.0661776	0.647645
LotjaGi1g1v0282800	Receptor-like kinase	537.389	0.279234	0.319321	0.874463	0.381866	0.999735
LotjaGi1g1v0282900	3-oxoacyl-[acyl-carrier] synthase-like protein	106.922	0.108744	0.332099	0.327444	0.743332	0.999735
LotjaGi1g1v0283100	mRNA cap guanine-N7 methyltransferase	225.697	0.0842962	0.292796	0.287901	0.773422	0.999735
LotjaGi1g1v0283500	Plant/protein (DUF668)	319.677	-0.0456337	0.186338	-0.244897	0.806536	0.999735
LotjaGi1g1v0283600	Phosphomevalonate kinase	364.885	-0.241752	0.194769	-1.24122	0.214523	0.92877
LotjaGi1g1v0283700	RING/U-box superfamily protein, putative	157.399	-0.172697	0.277493	-0.622349	0.533712	0.999735
LotjaGi1g1v0283800	Splicing factor 3A subunit 3	665.547	0.0545323	0.252483	0.215984	0.829	0.999735
LotjaGi1g1v0283900	1-(5-phosphoribosyl)-5-[(5-phosphoribosylamino)methylideneamino] imidazole-4-carboxamide isomerase	165.634	-0.461028	0.337433	-1.36628	0.17185	0.884088
LotjaGi1g1v0284000	Nipped-B-like protein B	560.74	0.109923	0.337992	0.325224	0.745012	0.999735
LotjaGi1g1v0284100	Kinase family protein	493.705	-0.13461	0.237296	-0.567268	0.570532	0.999735
LotjaGi1g1v0284200	Histone-lysine N-methyltransferase	506.184	0.15354	0.244823	0.627147	0.530563	0.999735
LotjaGi1g1v0284300	Zinc finger protein CONSTANS	581.861	-0.283178	0.205168	-1.38023	0.167517	0.881311
LotjaGi1g1v0284500_LC	alpha/beta-Hydrolases superfamily protein	570.088	0.221357	0.2414	0.916973	0.359157	0.999735
LotjaGi1g1v0284600	Nuclear migration protein nudC	1920.59	0.254424	0.158323	1.60699	0.108056	0.779362
LotjaGi1g1v0284900_LC	RILP-like protein 1	73.2365	-0.243881	0.31097	-0.784259	0.432888	0.999735
LotjaGi1g1v0285200	Pectinesterase	1232.25	-1.12801	0.419907	-2.68634	0.00722388	0.191829
LotjaGi1g1v0285300	phosphatidylinositol 4-kinase gamma-like protein	534.05	0.0537823	0.285316	0.1885	0.850484	0.999735
LotjaGi1g1v0285400	Dipeptidyl peptidase	870.804	0.28865	0.157811	1.82908	0.0673876	0.653776
LotjaGi1g1v0285500	Calcineurin B-like protein	1129.61	-0.111624	0.655005	-0.170417	0.864682	0.999735
LotjaGi1g1v0285600	Pentatricopeptide repeat-containing protein family	319.251	-0.00941013	0.490414	-0.0191881	0.984691	0.999735
LotjaGi1g1v0285700	Pectinesterase	117.521	-0.561106	0.307416	-1.82523	0.067966	0.656433
LotjaGi1g1v0285800	E3 ubiquitin-protein ligase	998.904	0.28095	0.259988	1.08062	0.279864	0.979223
LotjaGi1g1v0286400	Defective in meristem silencing 3	108.81	-0.130882	0.237492	-0.5511	0.581565	0.999735
LotjaGi1g1v0286500	Protein defective in meristem silencing 3	243.992	0.175841	0.28449	0.618091	0.536515	0.999735
LotjaGi1g1v0286700	ATP-dependent Clp protease ATP-binding subunit clpX	865.24	-0.081209	0.154551	-0.525452	0.599269	0.999735
LotjaGi1g1v0286900	F-box protein family	327.681	0.131697	0.228603	0.576096	0.56455	0.999735
LotjaGi1g1v0287000	Starch synthase, chloroplastic/amyloplastic	474.54	-0.550355	0.210241	-2.61773	0.00885164	0.216637
LotjaGi1g1v0287200	Vesicle-associated membrane family protein	176.335	-0.316226	0.369277	-0.856339	0.39181	0.999735
LotjaGi1g1v0287700	Protein ABIL2	478.04	0.0505925	0.286135	0.176814	0.859655	0.999735
LotjaGi1g1v0287800	Transmembrane protein, putative	2006.84	-0.0110018	0.204509	-0.0537964	0.957097	0.999735
LotjaGi1g1v0287900	Kinesin light chain 3	237.134	0.0930769	0.20856	0.446283	0.655393	0.999735
LotjaGi1g1v0288000	KH domain-containing protein	315.699	-0.291841	0.300013	-0.972762	0.330671	0.997219
LotjaGi1g1v0288100	Plastid transcriptionally active protein	287.435	-0.19122	0.187783	-1.01831	0.308533	0.987771
LotjaGi1g1v0288300	Protein phosphatase 2C-like protein	270.88	-0.133892	0.30515	-0.438773	0.660826	0.999735
LotjaGi1g1v0288600	Pectinesterase	202.855	-0.0837242	0.353457	-0.236872	0.812756	0.999735
LotjaGi1g1v0288900	Defective in meristem silencing 3	110.685	-0.0617327	0.215795	-0.286071	0.774824	0.999735
LotjaGi1g1v0289100	Importin subunit beta-1	1815.81	0.0115908	0.1288	0.089991	0.928294	0.999735
LotjaGi1g1v0289200	Acyl-CoA-binding domain protein	898.868	0.196899	0.174724	1.12692	0.259777	0.968861
LotjaGi1g1v0289300	Thylakoid lumenal 17.4 kDa protein, chloroplastic	293.622	-0.397464	0.288171	-1.37926	0.167813	0.881311
LotjaGi1g1v0289900	WD-repeat protein, putative	456.363	0.0499398	0.173662	0.28757	0.773676	0.999735
LotjaGi1g1v0290000_LC	Plant stearoyl-acyl-carrier-protein desaturase family protein	239.902	-0.0729576	0.458087	-0.159266	0.873459	0.999735
LotjaGi1g1v0290100	Gamma-tubulin complex component	388.393	-0.0432273	0.231175	-0.186989	0.851669	0.999735
LotjaGi1g1v0290200	Dof zinc finger protein	526.854	-0.361105	0.178818	-2.0194	0.0434455	0.529531
LotjaGi1g1v0290300	Protein yippee-like	1190.33	0.274305	0.24864	1.10322	0.269931	0.976425
LotjaGi1g1v0290400	RNA-binding family protein	668.867	0.0166672	0.166434	0.100143	0.920231	0.999735
LotjaGi1g1v0290600_LC	myosin XI D	120.066	0.0751832	0.317094	0.237101	0.812578	0.999735
LotjaGi1g1v0290800	Malignant T-cell-amplified sequence 1 like	903.865	0.0125197	0.162656	0.0769703	0.938647	0.999735
LotjaGi1g1v0290900	U-box domain-containing protein	614.243	0.166678	0.361135	0.461538	0.644413	0.999735
LotjaGi1g1v0291000_LC	tRNA uridine 5-carboxymethylaminomethyl modification enzyme MnmG	148.085	0.295624	0.394102	0.750119	0.453183	0.999735
LotjaGi1g1v0291100_LC	HAT transposon superfamily	98.8751	0.217879	0.251912	0.864902	0.387092	0.999735
LotjaGi1g1v0291300	Neuroblastoma-amplified sequence	1048.41	0.126975	0.21773	0.583178	0.559773	0.999735
LotjaGi1g1v0291400	F-box-like protein	202.264	0.155751	0.211027	0.738063	0.460476	0.999735
LotjaGi1g1v0291900	Major facilitator superfamily domain	2172.59	-0.0306404	0.370819	-0.082629	0.934147	0.999735
LotjaGi1g1v0292400	Rhodanese-like domain-containing protein	1043.81	-0.247425	0.218799	-1.13083	0.258125	0.968521
LotjaGi1g1v0292500	ATP-dependent zinc metalloprotease FtsH 2	713.446	0.0475522	0.174643	0.272283	0.785405	0.999735
LotjaGi1g1v0292600	Yellow stripe-like transporter 1	780.771	-0.136858	0.211641	-0.646655	0.517856	0.999735
LotjaGi1g1v0292700	Cytochrome b5	2372.78	0.0706204	0.266381	0.265111	0.790924	0.999735
LotjaGi1g1v0292900	GTPase-activating protein gyp7	1093.52	0.252093	0.147933	1.70409	0.0883634	0.722116
LotjaGi1g1v0293200	Dof zinc finger protein	310.598	-0.34496	0.176812	-1.95101	0.0510564	0.574687
LotjaGi1g1v0293300	Glucosamine-6-phosphate deaminase	1525.43	-0.107121	0.14299	-0.749147	0.453769	0.999735
LotjaGi1g1v0293700	Ubiquitin, putative	3601.88	-0.122683	0.387339	-0.316734	0.751445	0.999735
LotjaGi1g1v0293900	Homeobox protein	125.616	-0.735746	0.313241	-2.34882	0.0188331	0.341558
LotjaGi1g1v0294000	Transmembrane protein, putative	1831.18	0.502876	0.620381	0.810591	0.4176	0.999735
LotjaGi1g1v0294100_LC	Transposon protein, putative, CACTA, En/Spm sub-class	451.564	0.0595947	0.379834	0.156897	0.875326	0.999735
LotjaGi1g1v0294200_LC	Proline--tRNA ligase	2271.96	0.0733387	0.222089	0.330223	0.741232	0.999735
LotjaGi1g1v0294300	protein kinase family protein	880.074	0.371332	0.262237	1.41602	0.156771	0.862513
LotjaGi1g1v0294400	Reticulocyte-binding 2 a	1303.21	-0.00880551	0.183725	-0.0479277	0.961774	0.999735
LotjaGi1g1v0294600_LC	Free fatty acid receptor 3	827.081	-0.0247419	0.27064	-0.0914199	0.927159	0.999735
LotjaGi1g1v0294700	Growth-regulating factor	94.7288	-0.170986	0.319198	-0.535674	0.592184	0.999735
LotjaGi1g1v0295000	Receptor-kinase, putative	158.387	-0.353336	0.26161	-1.35062	0.176816	0.889819
LotjaGi1g1v0295200	Small heat shock protein	82.2241	-1.84478	0.642487	-2.8713	0.00408783	0.131676
LotjaGi1g1v0295300	RNA-binding family protein, putative	256.288	0.867894	0.271374	3.19815	0.00138312	0.0583221
LotjaGi1g1v0295500_LC	Polyadenylate-binding protein-interacting protein 11	347.993	-0.0539807	0.319637	-0.168881	0.86589	0.999735
LotjaGi1g1v0295600	Polyadenylate-binding protein	3513.53	0.0783371	0.123667	0.633452	0.526438	0.999735
LotjaGi1g1v0295700	60S acidic ribosomal protein P1, putative	5081.95	-0.0168802	0.384547	-0.0438963	0.964987	0.999735
LotjaGi1g1v0295900	StAR-related lipid transfer protein	1216.17	-0.0679028	0.197263	-0.344224	0.730678	0.999735
LotjaGi1g1v0296100	Adhesin FhaB	320.724	0.426415	0.252801	1.68676	0.0916494	0.733619
LotjaGi1g1v0296300	Ribosome hibernation promotion factor	1454.27	0.0728688	0.811819	0.08976	0.928478	0.999735
LotjaGi1g1v0297100	En/Spm-like transposon protein	502.335	0.0782825	0.306621	0.255307	0.798486	0.999735
LotjaGi1g1v0297300_LC	BED zinc finger,hAT family dimerization domain	352.3	0.208728	0.255169	0.817997	0.413359	0.999735
LotjaGi1g1v0297400	PRR response regulator	564.475	0.220442	0.303993	0.725156	0.468356	0.999735
LotjaGi1g1v0297600	Late embryogenesis abundant (LEA) hydroxyproline-rich glycoprotein family	519.306	0.139769	0.315601	0.442865	0.657863	0.999735
LotjaGi1g1v0297800	F-box protein family	88.3486	3.22701	0.583856	5.52706	3.25636e-08	4.54741e-06
LotjaGi1g1v0297900	F-box protein family	99.5296	0.00849518	0.302515	0.0280818	0.977597	0.999735
LotjaGi1g1v0298000	F-box protein family	94.7141	0.0442989	0.242358	0.182783	0.854969	0.999735
LotjaGi1g1v0298700	F-box protein family	113.305	-0.194249	0.356423	-0.544995	0.585757	0.999735
LotjaGi1g1v0298800	F-box protein family	112.073	0.419485	0.317341	1.32187	0.18621	0.901802
LotjaGi1g1v0299200	F-box protein family	178.987	-0.00442983	0.278857	-0.0158857	0.987326	0.999735
LotjaGi1g1v0299300	RING-H2 zinc finger protein RHA2a, putative	332.596	-0.00306973	0.346536	-0.00885835	0.992932	0.999735
LotjaGi1g1v0299400_LC	ascorbic acid mannose pathway regulator (DUF295)	239.078	0.158825	0.334444	0.474893	0.634863	0.999735
LotjaGi1g1v0299500	WD-repeat 1	234.153	0.360759	0.439804	0.820271	0.412062	0.999735
LotjaGi1g1v0299700	2-oxoglutarate (2OG) and Fe(II)-dependent oxygenase superfamily protein	592.909	0.496472	0.436657	1.13698	0.255545	0.966654
LotjaGi1g1v0299800	O-methyltransferase, putative	3087.3	-0.384719	0.203218	-1.89314	0.0583398	0.61172
LotjaGi1g1v0300100	28 kDa ribonucleoprotein, chloroplastic	86.9283	-0.340607	0.314536	-1.08289	0.278859	0.978584
LotjaGi1g1v0300500	Nascent polypeptide associated complex alpha subunit, putative	1634.6	-0.218691	0.228878	-0.955489	0.33933	0.999228
LotjaGi1g1v0300600	Peroxidase	1250.39	-0.361963	0.265252	-1.3646	0.172379	0.884183
LotjaGi1g1v0300700	Kinesin-like protein unc-104	1252.04	0.230363	0.255969	0.899963	0.36814	0.999735
LotjaGi1g1v0300800	Heavy metal-associated protein	334.096	-0.345545	0.177256	-1.94941	0.0512463	0.575218
LotjaGi1g1v0300900_LC	NAC domain-containing protein	790.989	0.257443	0.282468	0.911405	0.362082	0.999735
LotjaGi1g1v0301000	NAC domain-containing protein	959.507	-0.0475379	0.142685	-0.333167	0.739008	0.999735
LotjaGi1g1v0301200	Calcium-binding endonuclease/exonuclease/phosphatase family	116.559	-0.000415201	0.393791	-0.00105437	0.999159	0.999801
LotjaGi1g1v0301500	50S ribosomal protein L6	4105.86	-0.062887	0.368272	-0.170762	0.864411	0.999735
LotjaGi1g1v0301700	SPFH domain/band 7 family protein	444.248	-0.0230315	0.268261	-0.0858547	0.931582	0.999735
LotjaGi1g1v0302000	Pectin lyase-like superfamily protein	180.238	0.300408	0.370943	0.80985	0.418026	0.999735
LotjaGi1g1v0302100	Unc93-like protein 2	559.578	2.34221	0.35046	6.68324	2.33714e-11	5.6616e-09
LotjaGi1g1v0302200	F-box SKIP31-like protein	393.3	0.244535	0.331097	0.73856	0.460174	0.999735
LotjaGi1g1v0302300	SDA1-like protein	1305.52	-0.0516285	0.256042	-0.201641	0.840198	0.999735
LotjaGi1g1v0302400	DNA-binding protein BIN4	105.673	-0.298703	0.373851	-0.79899	0.424296	0.999735
LotjaGi1g1v0302500	Mitochondrial import inner membrane translocase subunit TIM22	918.379	0.00833984	0.207315	0.0402278	0.967912	0.999735
LotjaGi1g1v0302600_LC	Endonuclease/exonuclease/phosphatase family protein	358.01	-0.12375	0.324427	-0.38144	0.702876	0.999735
LotjaGi1g1v0302700	Response to low sulfur 1 protein	1102.34	-0.0700997	0.472629	-0.148319	0.882091	0.999735
LotjaGi1g1v0302900	Zinc finger with UFM1-specific peptidase domain protein	196.974	-0.0162241	0.216965	-0.0747773	0.940392	0.999735
LotjaGi1g1v0303200	tetratricopeptide repeat (TPR)-containing protein	100.815	0.0600703	0.320331	0.187526	0.851249	0.999735
LotjaGi1g1v0303300	COP1-interacting-like protein, putative	355.886	-0.549899	0.373872	-1.47082	0.141339	0.836336
LotjaGi1g1v0303400	Transducin/WD40 repeat-like superfamily protein	2326.28	0.123787	0.225095	0.549933	0.582365	0.999735
LotjaGi1g1v0303600	Cytochrome P450 family protein	186.853	-0.566412	0.35879	-1.57867	0.114411	0.79066
LotjaGi1g1v0303800	Alpha/beta-Hydrolases superfamily protein	418.832	-0.175919	0.244323	-0.720024	0.47151	0.999735
LotjaGi1g1v0303900	Alcohol dehydrogenase, putative	809.443	-0.109456	0.137676	-0.795027	0.426598	0.999735
LotjaGi1g1v0304000	WD repeat domain phosphoinositide-interacting protein	659.196	0.301873	0.392167	0.769756	0.441444	0.999735
LotjaGi1g1v0304100	Leucine-rich repeat receptor-like protein kinase family protein	287.743	0.294682	0.401169	0.734559	0.462608	0.999735
LotjaGi1g1v0304500_LC	S-adenosyl-L-methionine-dependent methyltransferases superfamily protein	149.782	-0.0942846	0.22337	-0.422101	0.672951	0.999735
LotjaGi1g1v0304600_LC	Mitogen-activated protein kinase	52.8125	-0.0870827	0.567612	-0.153419	0.878068	0.999735
LotjaGi1g1v0304700	Ribosomal protein	2397.42	-0.147116	0.450082	-0.326865	0.74377	0.999735
LotjaGi1g1v0304900	import inner membrane translocase subunit	1757.18	-0.465315	0.171481	-2.7135	0.00665765	0.18167
LotjaGi1g1v0305000	Methyl esterase 17	829.997	-0.832959	0.205436	-4.05459	5.02215e-05	0.00366641
LotjaGi1g1v0305100	Kinase interacting (KIP1-like) family protein	206.804	-0.734139	0.395971	-1.85402	0.0637357	0.637642
LotjaGi1g1v0305200	Eukaryotic translation initiation factor 1A	287.327	-0.038348	0.195842	-0.195811	0.844758	0.999735
LotjaGi1g1v0305300	Extra-large G-like protein, putative (DUF3133)	52.1623	0.577856	0.495853	1.16538	0.243867	0.955799
LotjaGi1g1v0305500	Transcription elongation factor	545.756	0.172994	0.245602	0.704367	0.481204	0.999735
LotjaGi1g1v0305700	Pectin lyase-like superfamily protein, putative	79.0317	-0.234835	0.489889	-0.479365	0.631679	0.999735
LotjaGi1g1v0306000	Pectin lyase-like superfamily protein, putative	55.6779	-0.162891	0.257255	-0.63319	0.526609	0.999735
LotjaGi1g1v0306500	Methionine-tRNA ligase, putative	685.403	-0.00837536	0.181249	-0.046209	0.963144	0.999735
LotjaGi1g1v0306600	Leucine-rich receptor-like kinase family protein	539.64	-0.526044	0.465128	-1.13097	0.258069	0.968521
LotjaGi1g1v0306800_LC	Pentatricopeptide repeat-containing protein, putative	405.582	0.076276	0.265477	0.287317	0.77387	0.999735
LotjaGi1g1v0306900	UDP-N-acetylmuramate--L-alanine ligase	846.63	0.0234648	0.273828	0.0856919	0.931711	0.999735
LotjaGi1g1v0307100	Chalcone-flavonone isomerase family protein	3157.33	-0.218759	0.3343	-0.654382	0.512866	0.999735
LotjaGi1g1v0307300	Ring finger protein, putative	104.393	-1.00134	0.435584	-2.29884	0.0215139	0.367813
LotjaGi1g1v0307400	Transcription factor	472.043	0.102966	0.262084	0.392874	0.694413	0.999735
LotjaGi1g1v0307600	Expansin	1666.11	1.98679	0.810523	2.45125	0.0142362	0.289852
LotjaGi1g1v0307700	Mini-chromosome maintenance complex-binding protein	234.984	-0.625714	0.460175	-1.35973	0.173915	0.88568
LotjaGi1g1v0307900	Potassium transporter	684.358	-0.0243377	0.229555	-0.106021	0.915566	0.999735
LotjaGi1g1v0308200	Alpha-galactosidase	1985.47	0.296624	0.399036	0.743353	0.457268	0.999735
LotjaGi1g1v0308300	tRNA (Guanine(26)-N(2))-dimethyltransferase	117.835	-0.424181	0.246663	-1.71968	0.0854911	0.712242
LotjaGi1g1v0308400	Poly(A) RNA polymerase cid14	69.6946	0.144725	0.288007	0.502505	0.615313	0.999735
LotjaGi1g1v0308500	40S ribosomal protein S26	2741.19	-0.153972	0.409569	-0.375937	0.706964	0.999735
LotjaGi1g1v0308600	Superoxide dismutase	4117.18	-0.184692	0.248368	-0.74362	0.457107	0.999735
LotjaGi1g1v0308700	Transporter-related family protein	816.276	0.074657	0.270012	0.276495	0.782168	0.999735
LotjaGi1g1v0308800	Transporter-related family protein	83.6287	-0.104782	0.321876	-0.325534	0.744777	0.999735
LotjaGi1g1v0308900	Appr-1-P processing enzyme family protein	378.363	0.0859816	0.160373	0.536136	0.591865	0.999735
LotjaGi1g1v0309000	Dual specificity protein phosphatase, putative	440.121	-0.370126	0.346379	-1.06856	0.285269	0.979552
LotjaGi1g1v0309100	Adenine/guanine permease	1077.72	-0.317045	0.338411	-0.936864	0.348829	0.999735
LotjaGi1g1v0309200_LC	Ulp1 protease family, carboxy-terminal domain protein	675.833	0.0735242	0.184176	0.399205	0.689742	0.999735
LotjaGi1g1v0309300	Peptide transporter	261.999	0.0695252	0.486741	0.142838	0.886418	0.999735
LotjaGi1g1v0309500_LC	HOPM interactor 7	162.619	-0.132699	0.438949	-0.302312	0.762415	0.999735
LotjaGi1g1v0309600	Peroxidase	224.106	-0.71876	0.561472	-1.28014	0.200497	0.913242
LotjaGi1g1v0310000	LOB domain-containing protein, putative	128.048	-0.806187	0.571447	-1.41078	0.158309	0.865757
LotjaGi1g1v0310100_LC	LINE-1 reverse transcriptase like	277.376	0.224041	0.314839	0.711603	0.47671	0.999735
LotjaGi1g1v0310200	Receptor protein kinase, putative	407.626	0.286497	0.345055	0.830295	0.406372	0.999735
LotjaGi1g1v0310300	Protein kinase family protein	369.277	-0.45	0.337924	-1.33166	0.182971	0.896847
LotjaGi1g1v0310400	Protein CPR-5	500.829	0.198825	0.190325	1.04466	0.29618	0.984087
LotjaGi1g1v0310500_LC	Pentatricopeptide repeat (PPR) superfamily protein	1063.34	-0.139105	0.464954	-0.29918	0.764802	0.999735
LotjaGi1g1v0310600	Cold dehydrin	3743.63	0.139715	0.235621	0.592965	0.553205	0.999735
LotjaGi1g1v0310700	Myosin-H heavy chain	259.873	-0.208163	0.260975	-0.797637	0.425081	0.999735
LotjaGi1g1v0311100_LC	Retrotransposon protein, putative, Ty3-gypsy subclass	205.161	-0.29256	0.302583	-0.966875	0.333607	0.999228
LotjaGi1g1v0311200	Carboxypeptidase	97.9161	0.277461	0.516761	0.536923	0.591321	0.999735
LotjaGi1g1v0311400	Transmembrane protein, putative	825.15	-0.10318	0.178127	-0.579249	0.562421	0.999735
LotjaGi1g1v0311500	Na(+)-translocating NADH-quinone reductase subunit A	150.088	-0.252366	0.233914	-1.07889	0.280638	0.979223
LotjaGi1g1v0311700	4-alpha-glucanotransferase	621.034	0.485269	0.176971	2.74208	0.00610516	0.171523
LotjaGi1g1v0311800	Shikimate kinase	3211.01	-0.129335	0.461624	-0.280175	0.779344	0.999735
LotjaGi1g1v0311900	Kelch repeat-containing protein	1321.54	-0.0545624	0.306684	-0.177911	0.858793	0.999735
LotjaGi1g1v0312000	60S ribosomal L6-like protein	3741.61	-0.133172	0.412512	-0.322831	0.746823	0.999735
LotjaGi1g1v0312100	GTPase obg	945.2	-0.0414973	0.155334	-0.267148	0.789355	0.999735
LotjaGi1g1v0312200	RPM1-interacting protein 4	736.866	-0.0405696	0.202706	-0.20014	0.841371	0.999735
LotjaGi1g1v0312300	ABC transporter ATP-binding protein	776.833	-0.0637477	0.327689	-0.194537	0.845755	0.999735
LotjaGi1g1v0312400	Programmed cell death protein 2-like protein	540.942	0.161929	0.189651	0.85383	0.393199	0.999735
LotjaGi1g1v0312700	Tetratricopeptide repeat (TPR)-like superfamily protein	116.561	-0.369028	0.274476	-1.34448	0.178793	0.891778
LotjaGi1g1v0313300	Receptor kinase	530.225	-0.238155	0.471117	-0.505511	0.6132	0.999735
LotjaGi1g1v0313400	Transporter-related family protein	1287.77	0.258365	0.153924	1.67853	0.0932443	0.737382
LotjaGi1g1v0313600_LC	LINE-1 reverse transcriptase like	93.2396	0.0758775	0.376008	0.201797	0.840075	0.999735
LotjaGi1g1v0314100	Ribonucleoside-diphosphate reductase	54.8867	-0.717817	0.516546	-1.38965	0.164636	0.877321
LotjaGi1g1v0314300	Major allergen Bet v 1	83.0818	0.944863	0.261278	3.61632	0.000298823	0.0167313
LotjaGi1g1v0314400	Like-COV protein	674.087	0.26037	0.154363	1.68674	0.0916529	0.733619
LotjaGi1g1v0314500	RNA binding protein	584.211	-0.243355	0.318304	-0.764537	0.444547	0.999735
LotjaGi1g1v0314600	Alba DNA/RNA-binding protein	1146.46	0.171274	0.202354	0.846407	0.397326	0.999735
LotjaGi1g1v0314700	Cellulose synthase	422.878	-0.352232	0.247605	-1.42256	0.154864	0.86102
LotjaGi1g1v0314800	Citrate-binding protein	89.2786	0.196256	0.388764	0.50482	0.613685	0.999735
LotjaGi1g1v0315000	3-methyl-2-oxobutanoate hydroxymethyltransferase	327.224	-0.323545	0.248985	-1.29946	0.193788	0.909164
LotjaGi1g1v0315200	Transcription elongation factor (TFIIS) family protein	2937.28	0.224879	0.304779	0.737843	0.46061	0.999735
LotjaGi1g1v0315300	Meiosis arrest female protein 1	67.8757	-0.604428	0.4365	-1.38472	0.166139	0.879926
LotjaGi1g1v0315600	Chaperone protein DnaJ	205.372	-0.201457	0.192967	-1.044	0.296487	0.984087
LotjaGi1g1v0315700	Transmembrane protein, putative	68.6143	-0.181057	0.43523	-0.416003	0.677408	0.999735
LotjaGi1g1v0315800	Trihelix transcription factor GT-2	476.062	-0.121447	0.292448	-0.415277	0.677939	0.999735
LotjaGi1g1v0315900	Carbamoyl-phosphate synthase small chain	1934.79	-0.0378524	0.132401	-0.285892	0.774961	0.999735
LotjaGi1g1v0316000	Actin	7240.15	-0.00999788	0.181869	-0.0549729	0.95616	0.999735
LotjaGi1g1v0316100	Photosystem I reaction center subunit N	6175.61	-0.151805	0.433801	-0.349942	0.726383	0.999735
LotjaGi1g1v0316200	Ring finger protein, putative	640.882	0.289563	0.694071	0.417195	0.676536	0.999735
LotjaGi1g1v0316300	Autophagy-related protein 13	532.24	0.276039	0.449524	0.614068	0.53917	0.999735
LotjaGi1g1v0316400	DNA-directed RNA polymerase I subunit rpa43	363.335	0.210262	0.239919	0.876387	0.38082	0.999735
LotjaGi1g1v0316800	TLD domain-containing protein	1085.77	0.148946	0.204359	0.728844	0.466097	0.999735
LotjaGi1g1v0316900	UPF0235 protein	327.794	0.181449	0.170674	1.06313	0.287723	0.98195
LotjaGi1g1v0317000	WD-repeat protein, putative	234.931	-0.087329	0.340306	-0.256619	0.797473	0.999735
LotjaGi1g1v0317200	Histone-lysine N-methyltransferase	55.4151	-0.176864	0.306472	-0.577096	0.563874	0.999735
LotjaGi1g1v0317300_LC	ABC transporter-like protein	383.676	0.0820795	0.332359	0.24696	0.804939	0.999735
LotjaGi1g1v0317400_LC	Histone-lysine N-methyltransferase	179.848	-0.112226	0.380283	-0.295112	0.767908	0.999735
LotjaGi1g1v0317500	50S ribosomal protein L17	611.081	0.190214	0.175618	1.08312	0.278757	0.978584
LotjaGi1g1v0317600	Hexosyltransferase	201.688	-0.117756	0.330433	-0.356369	0.721564	0.999735
LotjaGi1g1v0317800_LC	zinc finger CCCH domain protein	773.996	-0.0640048	0.218429	-0.293024	0.769504	0.999735
LotjaGi1g1v0318200	ATP-dependent zinc metalloprotease FtsH	290.941	-0.251274	0.283725	-0.885627	0.375819	0.999735
LotjaGi1g1v0318300	O-fucosyltransferase family protein	207.965	-0.415013	0.255083	-1.62698	0.103742	0.771324
LotjaGi1g1v0318700	Phosphatidylinositol 4-kinase, putative	144.509	0.221371	0.341539	0.648158	0.516883	0.999735
LotjaGi1g1v0318800	NAC domain protein	1078.78	0.00621956	0.234591	0.0265123	0.978849	0.999735
LotjaGi1g1v0318900	BTB/POZ domain-containing protein	415.918	0.0444035	0.33046	0.134369	0.893111	0.999735
LotjaGi1g1v0319100	Kinase	1373.25	0.162222	0.18956	0.855782	0.392118	0.999735
LotjaGi1g1v0319200	ATP-binding ABC transporter	74.0116	-0.274972	0.33831	-0.81278	0.416344	0.999735
LotjaGi1g1v0319300	NADH dehydrogenase-like complex O	203.265	-0.413087	0.311493	-1.32615	0.184789	0.900006
LotjaGi1g1v0319400	GDP-mannose transporter	457.588	-0.0541364	0.214534	-0.252344	0.800775	0.999735
LotjaGi1g1v0319500	Gamma-secretase subunit pen-2	309.336	0.46615	0.244072	1.90989	0.0561475	0.602254
LotjaGi1g1v0319700_LC	F-box protein	351.45	0.103297	0.233819	0.441782	0.658647	0.999735
LotjaGi1g1v0319800	Pectin lyase-like superfamily protein	395.667	0.275276	0.349397	0.78786	0.430778	0.999735
LotjaGi1g1v0320100	U-box domain-containing protein	161.866	-0.337405	0.289979	-1.16355	0.244606	0.956025
LotjaGi1g1v0320300_LC	Tetratricopeptide repeat (TPR)-like superfamily protein	341.444	0.0927284	0.332445	0.278929	0.7803	0.999735
LotjaGi1g1v0320700	Pyruvate dehydrogenase E1 component alpha subunit	970.263	0.197454	0.519501	0.380084	0.703883	0.999735
LotjaGi1g1v0320900_LC	NAC domain protein	51.1001	0.928384	0.377707	2.45795	0.0139734	0.286055
LotjaGi1g1v0321100	S-adenosyl-L-methionine-dependent methyltransferases superfamily protein	1674.28	0.248354	0.293962	0.844852	0.398193	0.999735
LotjaGi1g1v0321400	Elongation factor	4090.76	-0.116533	0.17094	-0.681719	0.495417	0.999735
LotjaGi1g1v0321500	E3 Ubiquitin ligase family protein	760.402	0.210262	0.348408	0.603495	0.54618	0.999735
LotjaGi1g1v0321600	DNA polymerase	284.504	-0.617839	0.267048	-2.31359	0.0206901	0.359315
LotjaGi1g1v0321700	Kinase family protein	1720.56	0.625026	0.189106	3.30516	0.000949231	0.0432528
LotjaGi1g1v0321800	DNA topoisomerase	61.9926	-0.12483	0.421493	-0.296162	0.767106	0.999735
LotjaGi1g1v0322000_LC	Lipoxygenase	150.033	-0.148064	0.474596	-0.31198	0.755056	0.999735
LotjaGi1g1v0322300	F-box protein	555.96	0.228284	0.214872	1.06242	0.288046	0.98195
LotjaGi1g1v0322400	Vacuolar protein sorting-associated protein 20	910.543	0.277394	0.322581	0.859922	0.389832	0.999735
LotjaGi1g1v0322500	Farnesylcysteine lyase	1531.05	-0.0166418	0.173927	-0.0956827	0.923773	0.999735
LotjaGi1g1v0322600	RNA polymerase II transcriptional coactivator	415.229	0.269047	0.171404	1.56967	0.116493	0.793869
LotjaGi1g1v0322700	NAD-dependent protein deacylase	290.079	-0.331398	0.272132	-1.21778	0.223307	0.93609
LotjaGi1g1v0322800	Amino acid permease	786.38	0.104194	0.24725	0.421411	0.673455	0.999735
LotjaGi1g1v0322900	Regulator of chromosome condensation (RCC1) family protein	857.22	-0.331294	0.178857	-1.85229	0.0639842	0.638416
LotjaGi1g1v0323000	DnaJ domain-containing protein	448.853	0.0560919	0.268343	0.20903	0.834424	0.999735
LotjaGi1g1v0323300	Amino acid permease	341.808	0.268127	0.206835	1.29633	0.194862	0.909739
LotjaGi1g1v0323400	Amino acid permease	1946.17	0.0373026	0.224668	0.166035	0.86813	0.999735
LotjaGi1g1v0323600	Alpha-glucosidase	1247.17	0.0363431	0.311653	0.116614	0.907166	0.999735
LotjaGi1g1v0323900	Beta-galactosidase	150.94	-0.326712	0.449511	-0.726816	0.467339	0.999735
LotjaGi1g1v0324000	Beta-galactosidase	51.9483	-0.128293	0.464059	-0.276458	0.782197	0.999735
LotjaGi1g1v0324100	Disease resistance protein (TIR-NBS-LRR class)	533.786	0.155326	0.24876	0.624401	0.532364	0.999735
LotjaGi1g1v0324200	NAC domain-containing protein	1277.12	0.00211365	0.248945	0.0084904	0.993226	0.999735
LotjaGi1g1v0324300	Aspartic proteinase Asp1	423.646	0.0775936	0.193936	0.400099	0.689084	0.999735
LotjaGi1g1v0324500	Kinase-like protein	551.858	-0.0836498	0.268416	-0.311642	0.755312	0.999735
LotjaGi1g1v0324800_LC	Upstream stimulatory factor 1	301.734	0.0889913	0.268278	0.331714	0.740106	0.999735
LotjaGi1g1v0325800	CBS domain-containing protein	222.232	0.108814	0.186325	0.584001	0.55922	0.999735
LotjaGi1g1v0326200	Trafficking protein particle complex subunit 2	361.566	-0.304924	0.262526	-1.1615	0.245439	0.956381
LotjaGi1g1v0326500	Regulator of chromosome condensation (RCC1) family protein	100.562	-0.18342	0.267868	-0.684739	0.493509	0.999735
LotjaGi1g1v0326600	Poly(A) RNA polymerase GLD2	175.223	-0.126294	0.234858	-0.537747	0.590752	0.999735
LotjaGi1g1v0326700	Poly(A) RNA polymerase GLD2	280.505	0.00620062	0.204838	0.0302708	0.975851	0.999735
LotjaGi1g1v0326800	Auxin-responsive family protein	172.463	-0.274231	0.325396	-0.842761	0.399362	0.999735
LotjaGi1g1v0326900	Aspartic proteinase nepenthesin-1	536.509	0.023692	0.298734	0.0793081	0.936788	0.999735
LotjaGi1g1v0327000	magnesium transporter NIPA (DUF803)	171.897	0.393507	0.216589	1.81684	0.0692419	0.661362
LotjaGi1g1v0327200	Cytosolic Fe-S cluster assembly factor NBP35	80.4466	-0.925576	0.441071	-2.09847	0.0358634	0.480472
LotjaGi1g1v0327400	Nucleolar MIF4G domain-containing protein 1	394.558	0.0752803	0.297926	0.252681	0.800514	0.999735
LotjaGi1g1v0327500	DUF668 family protein	523.401	0.00474845	0.230928	0.0205625	0.983595	0.999735
LotjaGi1g1v0327700	Elongation factor 4	293.365	-0.286173	0.23103	-1.23868	0.215463	0.929005
LotjaGi1g1v0327900	Flavonol synthase	57.3022	-0.346096	1.1523	-0.300352	0.763909	0.999735
LotjaGi1g1v0328000	ENTH/VHS/GAT family protein	276.709	-0.405036	0.178129	-2.27383	0.0229759	0.383309
LotjaGi1g1v0328100	Ferrochelatase	464.965	-0.182209	0.147919	-1.23182	0.218018	0.93001
LotjaGi1g1v0328200_LC	Reverse transcriptase	262.332	0.0540466	0.321201	0.168264	0.866375	0.999735
LotjaGi1g1v0328300	Phosphatidylinositol transfer protein	2438.05	-0.336124	0.241676	-1.3908	0.164286	0.876632
LotjaGi1g1v0328600_LC	Defensin-like family protein	93.839	-0.213924	0.557221	-0.383913	0.701043	0.999735
LotjaGi1g1v0328800	Myb transcription factor	685.605	0.274681	0.346951	0.791701	0.428535	0.999735
LotjaGi1g1v0328900_LC	pH-response regulator protein palH/RIM21	283.317	0.138954	0.327833	0.423856	0.671671	0.999735
LotjaGi1g1v0329000	Nucleolar protein 6	371.425	-0.345053	0.243635	-1.41627	0.156697	0.862305
LotjaGi1g1v0329100	Peptidyl-prolyl cis-trans isomerase	967.092	0.102559	0.216146	0.474489	0.635151	0.999735
LotjaGi1g1v0329200	Kinase family protein	117.268	-0.692512	0.412564	-1.67856	0.0932388	0.737382
LotjaGi1g1v0329600	Cation-transporting ATPase	1071.68	-0.124379	0.141411	-0.879559	0.379098	0.999735
LotjaGi1g1v0329800	Protein DYAD	467.941	-0.0108181	0.217622	-0.0497106	0.960353	0.999735
LotjaGi1g1v0329900	Tetratricopeptide repeat protein 27	265.661	0.191912	0.287156	0.668322	0.503928	0.999735
LotjaGi1g1v0330000	Calcium-dependent protein kinase	1202.55	0.35367	0.151302	2.33751	0.0194128	0.346609
LotjaGi1g1v0330100	Acyl-CoA thioesterase, putative	680.147	0.512066	0.411327	1.24491	0.213164	0.92701
LotjaGi1g1v0330300	Cleft lip and palate transmembrane protein 1	1597.71	0.090602	0.129395	0.700196	0.483805	0.999735
LotjaGi1g1v0330500	Protein SUPPRESSOR OF GENE SILENCING 3	853.392	-0.194056	0.26671	-0.727591	0.466864	0.999735
LotjaGi1g1v0330700	Protein FRIGIDA	336.712	-0.0772202	0.15915	-0.485203	0.627532	0.999735
LotjaGi1g1v0330800	ATP-dependent Clp protease ATP-binding subunit	430.329	-0.079848	0.228505	-0.349437	0.726761	0.999735
LotjaGi1g1v0331000	Respiratory burst oxidase homolog	847.128	-0.0833829	0.207828	-0.401211	0.688265	0.999735
LotjaGi1g1v0331100	BnaC08g30070D protein	723.626	0.389102	0.360491	1.07937	0.280424	0.979223
LotjaGi1g1v0331200	Nuclease domain-containing protein 1	1100.01	0.0459005	0.310742	0.147712	0.88257	0.999735
LotjaGi1g1v0331400	Nuclease domain-containing protein 1	2844.88	0.0297169	0.224884	0.132143	0.894871	0.999735
LotjaGi1g1v0331500	Calreticulin/calnexin	3230.16	0.0937439	0.32622	0.287364	0.773833	0.999735
LotjaGi1g1v0331600	Mitochondrial carrier-like protein	231.311	-0.0168359	0.1767	-0.0952798	0.924093	0.999735
LotjaGi1g1v0331800	Succinate dehydrogenase assembly factor 2, mitochondrial	894.377	-0.122214	0.19926	-0.613341	0.539651	0.999735
LotjaGi1g1v0331900	Transferring glycosyl group transferase	237.047	-0.117634	0.302352	-0.389064	0.697229	0.999735
LotjaGi1g1v0332000	Chromophore lyase CpcT/CpeT	372.281	0.357193	0.316139	1.12986	0.258535	0.968521
LotjaGi1g1v0332100	Rubredoxin family protein	159.647	-0.893307	0.38327	-2.33075	0.0197667	0.350457
LotjaGi1g1v0332200_LC	Armadillo repeat-containing protein 6	972.087	0.115895	0.228302	0.507637	0.611708	0.999735
LotjaGi1g1v0332400	glycosyltransferase family exostosin protein	619.74	-0.248419	0.227137	-1.0937	0.274088	0.978552
LotjaGi1g1v0332500	Sec14p-like phosphatidylinositol transfer family protein	833.408	-0.377417	0.408132	-0.924741	0.355101	0.999735
LotjaGi1g1v0332700	Ethylene-responsive transcription factor	67.7354	0.463606	0.351048	1.32064	0.186623	0.902076
LotjaGi1g1v0332800	DCD (Development and cell death) domain protein	112.479	-0.298477	0.274621	-1.08687	0.277094	0.978584
LotjaGi1g1v0332900	WD40 repeat-containing protein	218.878	0.206245	0.266945	0.772615	0.43975	0.999735
LotjaGi1g1v0333000	RNA-binding protein 1	1533.11	-0.127638	0.229758	-0.555534	0.578529	0.999735
LotjaGi1g1v0333200	Centromere protein S	293.053	0.14839	0.293365	0.505823	0.612981	0.999735
LotjaGi1g1v0333500	Alpha-mannosidase	695.35	-0.280944	0.328742	-0.854604	0.392771	0.999735
LotjaGi1g1v0333700	Auxin response factor	2035.94	0.114155	0.222723	0.512541	0.608272	0.999735
LotjaGi1g1v0333900	ATP-dependent Clp protease ATP-binding subunit	5670.52	-0.0532321	0.228017	-0.233456	0.815407	0.999735
LotjaGi1g1v0334000	Dual specificity phosphatase family protein	331.66	0.161427	0.279369	0.577827	0.563381	0.999735
LotjaGi1g1v0334100	Carboxypeptidase	2423.12	-0.0496706	0.465694	-0.106659	0.915059	0.999735
LotjaGi1g1v0334200	Coiled-coil domain-containing protein scd2	1253.58	0.174556	0.259794	0.671903	0.501646	0.999735
LotjaGi1g1v0334300	Multifunctional CCA protein	97.0948	0.307455	0.254535	1.20791	0.227083	0.939488
LotjaGi1g1v0334600	Sterile alpha motif (SAM) domain-containing protein	154.562	-0.0591431	0.340113	-0.173892	0.86195	0.999735
LotjaGi1g1v0334800	U-box domain-containing protein 4	609.254	0.0333456	0.254407	0.131072	0.895719	0.999735
LotjaGi1g1v0334900	Kinase family protein	330.754	-0.217316	0.175761	-1.23643	0.2163	0.929571
LotjaGi1g1v0335000	Ubiquitin-conjugating enzyme E2, putative	1288.45	0.13018	0.167537	0.777023	0.437145	0.999735
LotjaGi1g1v0335200	Bidirectional sugar transporter SWEET	161.146	-0.459693	0.692136	-0.664165	0.506585	0.999735
LotjaGi1g1v0335400_LC	L-allo-threonine aldolase	82.5341	-0.455576	0.329098	-1.38432	0.166262	0.879926
LotjaGi1g1v0335600	Bidirectional sugar transporter SWEET	560.021	-0.355731	0.711731	-0.499811	0.617208	0.999735
LotjaGi1g1v0335700	Pseudouridine synthase	159.714	0.329138	0.246665	1.33436	0.182087	0.895166
LotjaGi1g1v0335800	Tapetum determinant 1	55.023	-0.92704	0.592487	-1.56466	0.117663	0.796089
LotjaGi1g1v0336200	Transferase family protein	1077.19	-1.06561	0.473881	-2.24869	0.0245319	0.39442
LotjaGi1g1v0336300_LC	Protein DEK	890.245	-0.184655	0.317973	-0.580724	0.561426	0.999735
LotjaGi1g1v0336400	SWI/SNF complex subunit SWI3A	711.313	0.405674	0.409636	0.990328	0.322014	0.994615
LotjaGi1g1v0336600	HVA22-like protein	496.649	1.59426	0.391356	4.07367	4.62777e-05	0.00341191
LotjaGi1g1v0336700	Acyl-[acyl-carrier-protein] hydrolase	441.852	-0.447351	0.260422	-1.71779	0.0858344	0.712917
LotjaGi1g1v0336900	RNA-directed DNA polymerase (reverse transcriptase)-related family protein	64.8984	-0.389184	0.4089	-0.951782	0.341207	0.999228
LotjaGi1g1v0337000	Transposon Ty3-I Gag-Pol polyprotein	579.709	0.166302	0.197823	0.840661	0.400538	0.999735
LotjaGi1g1v0337100_LC	Transducin/WD-like repeat-protein	79.9009	0.103473	0.257353	0.402068	0.687634	0.999735
LotjaGi1g1v0337200	Squamosa promoter-binding-like protein	66.4607	-0.801925	0.34705	-2.31069	0.02085	0.361035
LotjaGi1g1v0337400	F-box family protein	117.243	-0.362637	0.251748	-1.44048	0.149733	0.852014
LotjaGi1g1v0337500	F-box family protein	523.063	0.303369	0.188942	1.60562	0.108358	0.779362
LotjaGi1g1v0337600	CBS domain-containing protein	1154.66	0.164323	0.298912	0.549737	0.582499	0.999735
LotjaGi1g1v0337700	Non specific phospholipase C	646.492	-0.576814	0.252586	-2.28363	0.0223932	0.3773
LotjaGi1g1v0337800	Mediator of RNA polymerase II transcription subunit 30, putative	355.486	0.150531	0.163642	0.91988	0.357636	0.999735
LotjaGi1g1v0338100	Thylakoid lumenal 17.9 kDa protein, chloroplastic	176.413	-0.115474	0.237526	-0.486154	0.626858	0.999735
LotjaGi1g1v0338200	Nodulin-like / Major Facilitator Superfamily protein	286.587	-0.0796141	0.268478	-0.296539	0.766819	0.999735
LotjaGi1g1v0338400	Nuclear factor Y subunit C	1137.77	0.0686184	0.325216	0.210993	0.832893	0.999735
LotjaGi1g1v0338500	Acetolactate synthase	1202.69	-0.462102	0.632723	-0.730339	0.465183	0.999735
LotjaGi1g1v0338600	Molybdenum cofactor sulfurase	1467.9	0.989379	0.208963	4.73471	2.19367e-06	0.000218814
LotjaGi1g1v0338700	Coiled-coil domain-containing protein 84	241.51	0.270916	0.206714	1.31059	0.189998	0.905334
LotjaGi1g1v0338800	Ubiquitin-like modifier-activating enzyme 5	1318.61	0.0790423	0.15047	0.525304	0.599372	0.999735
LotjaGi1g1v0338900	MYND type zinc finger protein	536.572	0.0557557	0.32223	0.173031	0.862627	0.999735
LotjaGi1g1v0339100	Ribonucleoside-diphosphate reductase subunit beta	232.153	0.00748407	0.194687	0.0384415	0.969336	0.999735
LotjaGi1g1v0339200	F-box protein	671.468	-0.0270524	0.20931	-0.129246	0.897163	0.999735
LotjaGi1g1v0339400	VQ motif protein	666.334	0.511202	0.33951	1.50571	0.132142	0.817898
LotjaGi1g1v0339500	14-3-3 protein	5378.74	0.0420194	0.204371	0.205604	0.8371	0.999735
LotjaGi1g1v0339600	mRNA cap guanine-N7 methyltransferase	244.607	0.0365416	0.167847	0.217708	0.827656	0.999735
LotjaGi1g1v0339700	Serine--tRNA ligase	149.724	0.0248036	0.299949	0.0826929	0.934096	0.999735
LotjaGi1g1v0340200	1,4-alpha-glucan branching enzyme GlgB	543.259	-0.275735	0.218996	-1.25909	0.207999	0.923662
LotjaGi1g1v0340300	Arabinogalactan protein	265.944	-0.690272	0.729395	-0.946363	0.343963	0.999735
LotjaGi1g1v0340500	Blue copper protein	1089.36	-0.365123	0.328946	-1.10998	0.26701	0.974441
LotjaGi1g1v0340600	RNA-binding family protein, putative	137.613	-0.495913	0.281699	-1.76044	0.0783339	0.690292
LotjaGi1g1v0340700	BEST plant protein match is: (TAIR:plant.1) protein, putative	59.69	-0.766666	0.328873	-2.33119	0.0197434	0.350457
LotjaGi1g1v0340900	Basic helix-loop-helix transcription factor	109.27	0.143886	0.718066	0.20038	0.841184	0.999735
LotjaGi1g1v0341100	Ring finger protein, putative	594.113	0.845428	0.317698	2.6611	0.00778851	0.200499
LotjaGi1g1v0341200	Serine/threonine protein phosphatase 7 long form isogeny	178.121	0.229522	0.177325	1.29436	0.195541	0.910462
LotjaGi1g1v0341300	ENTH/ANTH/VHS superfamily protein	92.1348	2.04857	0.415453	4.93094	8.18367e-07	8.99446e-05
LotjaGi1g1v0341400	Protein DETOXIFICATION	142.633	0.400967	0.345844	1.15939	0.246299	0.956714
LotjaGi1g1v0341500	Protein DETOXIFICATION	73.8304	0.312963	0.288841	1.08351	0.278582	0.978584
LotjaGi1g1v0341600	Purine permease-like protein	448.227	0.182829	0.343718	0.531916	0.594784	0.999735
LotjaGi1g1v0341900	Glutathione s-transferase, putative	3868.73	0.0631833	0.414865	0.152299	0.878951	0.999735
LotjaGi1g1v0342000	Glutathione s-transferase, putative	1214.44	-0.0853295	0.486494	-0.175397	0.860768	0.999735
LotjaGi1g1v0342100	Pentatricopeptide repeat-containing protein	2070.64	-0.511155	0.439197	-1.16384	0.244489	0.956025
LotjaGi1g1v0342200	Kinase family protein	315.146	0.127269	0.239897	0.530514	0.595755	0.999735
LotjaGi1g1v0342300	Bet1-like protein family	516.9	0.304024	0.172364	1.76384	0.0777581	0.689234
LotjaGi1g1v0342400	E3 ubiquitin-protein ligase	2746.1	0.1115	0.244207	0.456582	0.647971	0.999735
LotjaGi1g1v0342600	Crt	244.947	-0.19221	0.235141	-0.817423	0.413687	0.999735
LotjaGi1g1v0342700	Golgi-body localization protein domain isoform 1	875.147	0.0483094	0.325451	0.148438	0.881997	0.999735
LotjaGi1g1v0342800_LC	F-box protein, putative	185.52	0.411696	0.323832	1.27133	0.203613	0.918617
LotjaGi1g1v0343000	F-box protein, putative	128.414	0.428511	0.324153	1.32194	0.186188	0.901802
LotjaGi1g1v0343100	F-box protein, putative	298.998	0.125442	0.207004	0.605987	0.544523	0.999735
LotjaGi1g1v0343200	F-box protein, putative	158.161	0.224314	0.246801	0.908884	0.363411	0.999735
LotjaGi1g1v0343300	F-box protein, putative	101.898	0.049406	0.203421	0.242875	0.808102	0.999735
LotjaGi1g1v0343800	F-box protein, putative	138.952	0.185791	0.264506	0.702407	0.482425	0.999735
LotjaGi1g1v0344000_LC	Actin binding Calponin homology (CH) domain-containing protein	312.059	-0.0825493	0.411014	-0.200843	0.840821	0.999735
LotjaGi1g1v0344100_LC	Polynucleotidyl transferase, ribonuclease H-like superfamily protein	63.1378	1.40031	0.336389	4.16278	3.14402e-05	0.00245523
LotjaGi1g1v0344500_LC	Transmembrane protein	257.029	0.0941156	0.160684	0.58572	0.558064	0.999735
LotjaGi1g1v0344600	F-box protein, putative	150.598	0.036948	0.256697	0.143936	0.885551	0.999735
LotjaGi1g1v0344700	GATA transcription factor	991.066	0.0424311	0.256517	0.165412	0.86862	0.999735
LotjaGi1g1v0344800	GATA transcription factor	285.763	0.00584039	0.162792	0.0358764	0.971381	0.999735
LotjaGi1g1v0344900	BEACH domain-containing protein lvsC	1223.3	-0.0235671	0.233378	-0.100982	0.919565	0.999735
LotjaGi1g1v0345100	Protein kinase family protein	4524.78	-0.0905223	0.255789	-0.353894	0.723418	0.999735
LotjaGi1g1v0345200	NADPH--cytochrome P450 reductase	2329.72	0.00771867	0.169849	0.0454442	0.963753	0.999735
LotjaGi1g1v0345300	Double-stranded RNA-binding protein 3	301.065	-0.0077356	0.206642	-0.0374347	0.970138	0.999735
LotjaGi1g1v0345500	Geranylgeranyl transferase type-2 subunit alpha 1	511.675	-0.115056	0.164849	-0.69795	0.485209	0.999735
LotjaGi1g1v0345700	Eukaryotic translation initiation factor 3 subunit I	1337.17	-0.00100015	0.241352	-0.00414395	0.996694	0.999735
LotjaGi1g1v0345800	Myb family transcription factor family protein	395.491	0.00367383	0.255209	0.0143954	0.988515	0.999735
LotjaGi1g1v0346000	Argininosuccinate lyase	849.997	-0.30704	0.303792	-1.01069	0.312164	0.989206
LotjaGi1g1v0346100	Kinesin-like protein	154.198	-0.874393	0.355091	-2.46245	0.0137992	0.284616
LotjaGi1g1v0346600	FBD-associated F-box protein	332.191	0.401183	0.327926	1.22339	0.221181	0.933893
LotjaGi1g1v0346700	FBD-associated F-box protein	111.377	0.165266	0.341522	0.483909	0.62845	0.999735
LotjaGi1g1v0346900	Mechanosensitive ion channel-like protein	426.328	0.384796	0.426395	0.902441	0.366823	0.999735
LotjaGi1g1v0347000	O-fucosyltransferase family protein	325.321	0.082273	0.139076	0.591567	0.554141	0.999735
LotjaGi1g1v0347100	Mechanosensitive ion channel-like protein	159.48	-0.222588	0.342602	-0.649699	0.515887	0.999735
LotjaGi1g1v0347200_LC	Homeodomain-like superfamily protein	312.36	0.066225	0.278005	0.238215	0.811714	0.999735
LotjaGi1g1v0347400	Sentrin-specific protease	317.285	0.0738164	0.218251	0.338218	0.735199	0.999735
LotjaGi1g1v0347500	Serine carboxypeptidase-like protein	159.131	-0.45738	0.557423	-0.820526	0.411917	0.999735
LotjaGi1g1v0347600	PWWP-like protein	277.719	0.100276	0.214599	0.467272	0.640305	0.999735
LotjaGi1g1v0347700_LC	Chloroplastic group IIA intron splicing facilitator CRS1, chloroplastic	165.211	0.235552	0.436685	0.539409	0.589605	0.999735
LotjaGi1g1v0347900	Ubiquitin carboxyl-terminal hydrolase family protein	594.621	-0.215325	0.211451	-1.01832	0.308525	0.987771
LotjaGi1g1v0348000	Aspartic proteinase nepenthesin-1	2164.34	-0.575433	1.08279	-0.531436	0.595117	0.999735
LotjaGi1g1v0348200	Mitochondrial carrier protein	67.5353	-1.56387	0.858887	-1.82081	0.0686352	0.659512
LotjaGi1g1v0348400	Glucose-6-phosphate isomerase	1353.01	0.036035	0.139099	0.259061	0.795589	0.999735
LotjaGi1g1v0348500	14-3-3-like family protein	8505.88	0.224424	0.401708	0.558674	0.576384	0.999735
LotjaGi1g1v0348600	Divalent-cation tolerance protein CutA	720.665	-0.0407165	0.180787	-0.225218	0.82181	0.999735
LotjaGi1g1v0348700	Cyclin-like protein	223.182	-0.435106	0.211945	-2.05292	0.0400807	0.508527
LotjaGi1g1v0348800_LC	Retrovirus-related Pol polyprotein from transposon TNT 1-94	58.9236	-0.239811	0.36928	-0.6494	0.51608	0.999735
LotjaGi1g1v0348900	Transcription factor	4856.26	-0.213485	0.165418	-1.29058	0.196851	0.911743
LotjaGi1g1v0349000	WD and tetratricopeptide repeat protein, putative	449.394	0.0284743	0.297983	0.0955569	0.923872	0.999735
LotjaGi1g1v0349100_LC	WD and tetratricopeptide repeat protein, putative	379.674	-0.491821	0.374683	-1.31263	0.189307	0.904428
LotjaGi1g1v0349700	GEM-like protein 1	1296.54	0.173679	0.226496	0.766807	0.443197	0.999735
[truncated: 16,319 more rows]

## Sheet: Gifu p-adjust < 0.5 Log2FC >2
Gene	Annotation	log2FC_5dIRBG_vsmock	lfcSE_5dIRBG_vsmock	stat_5dIRBG_vsmock	pvalue_5dIRBG_vsmock	padj_5dIRBG_vsmock
LotjaGi2g1v0030400_LC	Senescence-associated protein	25.1778	2.19294	11.4813	1.63817e-30	5.65004e-27
LotjaGi3g1v0268300_LC	Phthiocerol synthesis polyketide synthase type I PpsD	22.9109	3.44502	6.65044	2.92213e-11	1.11982e-08
LotjaGi2g1v0041700	Senescence-associated protein	19.4526	7.19972	2.70186	0.00689527	0.15329
LotjaGi6g1v0128400_LC	Phthiocerol synthesis polyketide synthase type I PpsD	18.257	4.31611	4.22996	2.33731e-05	0.00282148
LotjaGi4g1v0288300	Early nodulin-like protein	10.7468	1.39613	7.69757	1.38677e-14	9.30019e-12
LotjaGi1g1v0243500	Ypt/Rab-GAP domain of gyp1p superfamily protein	8.21617	1.22811	6.6901	2.23016e-11	8.6843e-09
LotjaGi3g1v0011300	Embryo-specific 3	8.01709	1.11764	7.17325	7.3238e-13	4.0186e-10
LotjaGi1g1v0539200	CASP-like protein	7.89812	0.854046	9.24789	2.28963e-20	3.07103e-17
LotjaGi2g1v0247000	CASP-like protein	7.68202	0.747285	10.2799	8.68022e-25	1.61205e-21
LotjaGi3g1v0246500_LC	Clavata3/ESR (CLE) gene family member	7.58673	1.27977	5.92821	3.06259e-09	9.12841e-07
LotjaGi1g1v0182900	Receptor-like kinase	7.43329	1.10291	6.73974	1.58676e-11	6.59001e-09
LotjaGi3g1v0086300_LC	Defensin-like protein	7.23918	0.719417	10.0626	8.08743e-24	1.39468e-20
LotjaGi5g1v0106700	Nuclear transcription factor Y subunit	7.19477	0.639676	11.2475	2.38207e-29	6.39004e-26
LotjaGi6g1v0096900	Pectate lyase	7.17288	0.688015	10.4255	1.89718e-25	3.81696e-22
LotjaGi2g1v0169000	plant/protein (Protein of unknown function, DUF599)	7.01233	0.90809	7.72206	1.14461e-14	7.89549e-12
LotjaGi3g1v0312800	WAT1-related protein	6.88844	0.9489	7.25939	3.88833e-13	2.3469e-10
LotjaGi2g1v0018600	O-methyltransferase	6.83906	0.872142	7.84167	4.44577e-15	3.25255e-12
LotjaGi2g1v0002600	Pectinesterase	6.53546	0.842048	7.76138	8.40073e-15	5.96526e-12
LotjaGi2g1v0019000	O-methyltransferase	6.48386	0.977771	6.63126	3.32833e-11	1.25556e-08
LotjaGi6g1v0195300	Lipoxygenase	6.43133	0.776993	8.2772	1.26101e-16	1.08731e-13
LotjaGi3g1v0476100_LC	serine/arginine repetitive matrix protein	6.41471	0.884812	7.2498	4.1738e-13	2.39924e-10
LotjaGi1g1v0063200	Leucine-rich repeat receptor-like protein kinase family protein	6.24488	1.23389	5.06113	4.16779e-07	8.90469e-05
LotjaGi2g1v0050600_LC	Senescence-associated protein	5.81092	1.4259	4.07526	4.5962e-05	0.00495384
LotjaGi3g1v0027300	Calmodulin-binding family protein	5.70622	0.913839	6.24423	4.25882e-10	1.42807e-07
LotjaGi6g1v0193500	Carboxypeptidase	5.51475	0.972828	5.66878	1.43815e-08	3.94561e-06
LotjaGi2g1v0126500	DUF21 domain-containing protein	5.5	0.816317	6.73758	1.61045e-11	6.59001e-09
LotjaGi2g1v0049000	Structural polyprotein	5.46904	1.21177	4.51327	6.38346e-06	0.000896022
LotjaGi3g1v0478800	Subtilisin-like protease	5.36891	0.625837	8.57876	9.58993e-18	8.90498e-15
LotjaGi2g1v0324000	Receptor protein kinase, putative	5.33559	0.560607	9.51753	1.77347e-21	2.51864e-18
LotjaGi2g1v0045500_LC	G-type lectin S-receptor-like Serine/Threonine-kinase	5.29994	2.78352	1.90404	0.0569049	0.394333
LotjaGi2g1v0347400_LC	Bifunctional inhibitor/lipid-transfer protein/seed storage 2S albumin superfamily protein	5.2981	0.755898	7.00902	2.39992e-12	1.15882e-09
LotjaGi4g1v0441000	MYB-like transcription factor family protein	5.13752	0.578966	8.87361	7.08108e-19	7.77085e-16
LotjaGi1g1v0145800	Aquaporin	5.0345	0.383226	13.1371	2.01705e-39	1.21744e-35
LotjaGi1g1v0001500	Plant regulator RWP-RK family protein	5.02077	0.418211	12.0054	3.33016e-33	1.34e-29
LotjaGi2g1v0041100_LC	Phthiocerol synthesis polyketide synthase type I PpsD	4.96211	1.87942	2.64024	0.0082848	0.167981
LotjaGi2g1v0044700_LC	C3H4 type zinc finger protein (DUF23)	4.93881	1.52984	3.22831	0.00124523	0.0547607
LotjaGi6g1v0187300	Flavonoid 3'-hydroxylase	4.77358	1.32039	3.6153	0.000300005	0.0205839
LotjaGi3g1v0482800_LC	S-adenosyl-L-methionine-dependent methyltransferases superfamily protein	4.77113	1.69926	2.80776	0.00498871	0.13075
LotjaGi2g1v0032600	Ribulose bisphosphate carboxylase large chain	4.70215	1.2746	3.68913	0.000225022	0.0169772
LotjaGi6g1v0231100_LC	Ulp1 protease family, carboxy-terminal domain protein	4.69999	1.20552	3.89874	9.66964e-05	0.00895649
LotjaGi5g1v0223000	NADH dehydrogenase subunit 5	4.66799	1.18197	3.94932	7.8373e-05	0.00767449
LotjaGi5g1v0269700	Repetitive proline-rich cell wall protein 2	4.64933	0.339337	13.7012	9.97984e-43	8.03145e-39
LotjaGi3g1v0032600_LC	Strictosidine synthase family protein	4.63006	1.32	3.50762	0.000452129	0.0274956
LotjaGi6g1v0038100_LC	Ribosomal protein	4.62913	1.55071	2.98517	0.00283417	0.0948494
LotjaGi5g1v0359300	Chalcone-flavonone isomerase family protein	4.61197	0.640965	7.19535	6.22986e-13	3.49785e-10
LotjaGi2g1v0050800_LC	Senescence-associated protein	4.60964	2.38671	1.93138	0.053436	0.385342
LotjaGi1g1v0529000_LC	Ribosomal protein S3	4.56348	1.17292	3.89071	9.99505e-05	0.00914055
LotjaGi2g1v0091200	Ankyrin repeat-containing protein	4.53773	0.538187	8.43151	3.41224e-17	3.05118e-14
LotjaGi3g1v0344400_LC	Cytochrome c oxidase subunit 3	4.53024	1.11301	4.07024	4.69641e-05	0.00503935
LotjaGi4g1v0172700	Lectin receptor kinase	4.52755	0.517268	8.75281	2.08112e-18	2.09352e-15
LotjaGi3g1v0344500	ATPase subunit 8	4.52234	1.13642	3.97947	6.90691e-05	0.00689028
LotjaGi6g1v0121700	Ribulose bisphosphate carboxylase large chain	4.51695	1.30994	3.44821	0.000564308	0.0320944
LotjaGi3g1v0066100	Plasma membrane ATPase	4.50619	0.394244	11.43	2.96223e-30	8.93965e-27
LotjaGi6g1v0128700	G-type lectin S-receptor-like Serine/Threonine-kinase	4.50555	1.93001	2.33447	0.0195712	0.253355
LotjaGi2g1v0093100_LC	Ycf1	4.4759	1.62369	2.75662	0.00584021	0.141358
LotjaGi5g1v0122800	Cytochrome c oxidase subunit 2	4.46077	1.05307	4.23595	2.27583e-05	0.00277502
LotjaGi1g1v0503200	NAD(P)H-quinone oxidoreductase subunit 2, chloroplastic	4.43197	1.05839	4.18745	2.82109e-05	0.00333871
LotjaGi3g1v0165400_LC	Senescence-associated protein	4.41049	1.12773	3.91093	9.19404e-05	0.00860356
LotjaGi2g1v0280900	50S ribosomal protein L2, chloroplastic	4.39782	1.12814	3.89828	9.68788e-05	0.00895649
LotjaGi4g1v0333400	Serpin-like protein	4.35722	0.297685	14.637	1.63076e-48	1.96858e-44
LotjaGi2g1v0012600_LC	Zinc finger protein, putative	4.35057	0.966416	4.50175	6.73947e-06	0.000940527
LotjaGi1g1v0513800_LC	Anthocyanin 5-aromatic acyltransferase	4.34486	1.10049	3.94811	7.8769e-05	0.00767449
LotjaGi2g1v0046500_LC	rRNA intron-encoded homing endonuclease, putative	4.33304	1.11111	3.89975	9.62903e-05	0.00895649
LotjaGi1g1v0242600_LC	NADP-dependent 3-hydroxy acid dehydrogenase YdfG	4.29943	1.24476	3.45403	0.000552267	0.031898
LotjaGi2g1v0048500_LC	Senescence-associated protein	4.27868	1.12342	3.80863	0.000139739	0.0119635
LotjaGi2g1v0027300_LC	C3H4 type zinc finger protein (DUF23)	4.2745	1.24068	3.44528	0.000570472	0.032255
LotjaGi5g1v0122400	tRNA 5-methylaminomethyl-2-thiouridine biosynthesis bifunctional protein MnmC	4.26654	1.18016	3.61521	0.000300109	0.0205839
LotjaGi5g1v0199300_LC	Protease 2	4.26557	1.06091	4.02066	5.80355e-05	0.00606559
LotjaGi2g1v0039500_LC	Senescence-associated protein	4.25028	1.32978	3.19623	0.00139238	0.0592166
LotjaGi1g1v0659900	Ycf68 protein	4.24326	1.12946	3.7569	0.000172032	0.0139844
LotjaGi5g1v0223400	50S ribosomal protein L2, chloroplastic	4.20958	1.05959	3.97283	7.10249e-05	0.00702768
LotjaGi1g1v0651600	Protein DETOXIFICATION	4.20827	0.594083	7.08365	1.4041e-12	7.06234e-10
LotjaGi2g1v0047000_LC	Band 4.1-like protein 1	4.16137	1.08194	3.84622	0.000119955	0.0106473
LotjaGi5g1v0223700	Cytochrome b6-f complex subunit 4	4.15874	1.01683	4.08992	4.31524e-05	0.00477902
LotjaGi2g1v0351200	NAD(P)H-quinone oxidoreductase subunit 4L	4.15709	0.955203	4.35205	1.34872e-05	0.00176968
LotjaGi2g1v0035600_LC	Senescence-associated protein	4.14966	1.09607	3.78593	0.000153135	0.0127928
LotjaGi6g1v0104200	2-oxoglutarate (2OG) and Fe(II)-dependent oxygenase superfamily protein, putative	4.12109	0.474836	8.67898	3.99331e-18	3.85642e-15
LotjaGi5g1v0223800_LC	Cytochrome b6-f complex subunit 4	4.11941	1.06753	3.85883	0.000113929	0.0102253
LotjaGi3g1v0022000	Photosystem I P700 chlorophyll a apoprotein A2	4.10474	1.13143	3.62791	0.000285721	0.0198795
LotjaGi5g1v0122900	NADH-ubiquinone oxidoreductase chain 6	4.06015	1.18072	3.43871	0.000584496	0.0326294
LotjaGi1g1v0362200	Calcium-transporting ATPase 3, endoplasmic reticulum-type	4.03056	0.588296	6.85124	7.32103e-12	3.27318e-09
LotjaGi3g1v0483000_LC	Imp biosynthesis protein	4.02121	1.08366	3.71076	0.000206636	0.0160412
LotjaGi5g1v0013800	Dihydroflavonol 4-reductase	4.02051	1.15849	3.47048	0.00051952	0.0304339
LotjaGi2g1v0207000_LC	30S ribosomal protein S7, chloroplastic	4.02026	1.0105	3.9785	6.93508e-05	0.00689028
LotjaGi6g1v0065000_LC	Photosystem II CP43 reaction center protein	4.00288	0.981732	4.07737	4.55486e-05	0.0049313
LotjaGi6g1v0049200	Ribulose bisphosphate carboxylase large chain	3.99816	1.11363	3.59021	0.000330408	0.0220361
LotjaGi2g1v0042100	Structural polyprotein	3.99148	1.62195	2.46091	0.0138584	0.216279
LotjaGi2g1v0033500_LC	Ribulose bisphosphate carboxylase large chain	3.9782	1.09473	3.63395	0.000279118	0.0195326
LotjaGi1g1v0660100_LC	DNA-directed RNA polymerase subunit beta''	3.97046	0.911482	4.35605	1.3243e-05	0.00175674
LotjaGi2g1v0040500_LC	Phthiocerol synthesis polyketide synthase type I PpsD	3.95188	1.08339	3.64769	0.000264607	0.0189006
LotjaGi1g1v0660200_LC	DNA-directed RNA polymerase subunit beta''	3.94799	0.963749	4.09649	4.1946e-05	0.00471025
LotjaGi5g1v0087600	Senescence-associated protein	3.93387	2.19704	1.79053	0.0733688	0.433197
LotjaGi6g1v0000600_LC	NAD(P)H-quinone oxidoreductase subunit K, chloroplastic	3.91709	0.976624	4.01085	6.05009e-05	0.006296
LotjaGi3g1v0227900	50S ribosomal protein L14, chloroplastic	3.91332	0.957187	4.08835	4.34448e-05	0.00478944
LotjaGi4g1v0162100	D-ribose-binding periplasmic	3.90251	0.431648	9.04095	1.55312e-19	1.97353e-16
LotjaGi1g1v0780600	Aldo/keto reductase family oxidoreductase	3.88596	0.352616	11.0204	3.04799e-28	6.68979e-25
LotjaGi3g1v0372200_LC	Acid phosphatase 1	3.85891	1.19465	3.23017	0.00123717	0.0546051
LotjaGi4g1v0013300_LC	Senescence-associated protein	3.83247	2.38542	1.60663	0.108136	0.493545
LotjaGi1g1v0007300_LC	Protein TOC75-3, chloroplastic	3.79124	0.806676	4.69983	2.60376e-06	0.000427636
LotjaGi3g1v0482600_LC	Carboxypeptidase	3.77066	0.907099	4.15684	3.22687e-05	0.00376359
LotjaGi6g1v0065100	Cyclin-B1-5	3.68261	0.78885	4.66833	3.03665e-06	0.000482327
LotjaGi2g1v0152900	Receptor-like kinase	3.66259	0.303604	12.0637	1.64174e-33	7.9273e-30
LotjaGi1g1v0725800	Non-structural maintenance of chromosome element 4	3.64853	0.743545	4.90694	9.25066e-07	0.000173131
LotjaGi5g1v0122700	Cleavage and polyadenylation specificity factor (CPSF) A subunit protein	3.60659	1.1433	3.15455	0.00160747	0.0655559
LotjaGi2g1v0036000_LC	Senescence-associated protein	3.59376	1.12071	3.20667	0.00134283	0.0577896
LotjaGi2g1v0032700_LC	Ribulose bisphosphate carboxylase large chain	3.58366	1.53682	2.33187	0.0197074	0.253877
LotjaGi2g1v0041600_LC	Phthiocerol synthesis polyketide synthase type I PpsD	3.57674	1.45792	2.45332	0.0141543	0.21841
LotjaGi2g1v0045600_LC	G-type lectin S-receptor-like Serine/Threonine-kinase	3.57074	1.49084	2.39512	0.0166149	0.235131
LotjaGi2g1v0327500_LC	NADH-ubiquinone oxidoreductase chain 5	3.55924	1.38864	2.56311	0.0103738	0.190171
LotjaGi1g1v0606600	Expansin protein	3.54333	0.53821	6.58353	4.59393e-11	1.70633e-08
LotjaGi5g1v0223300_LC	Cytochrome c biogenesis protein CcsA	3.5365	0.926436	3.81732	0.000134909	0.0117067
LotjaGi6g1v0105600	Peroxidase	3.53507	0.775928	4.55593	5.21542e-06	0.000758529
LotjaGi1g1v0381100	Flotillin-like protein 1	3.49965	0.822539	4.25469	2.09336e-05	0.00256548
LotjaGi1g1v0659400_LC	Tubulin beta chain	3.4961	1.00982	3.46212	0.000535934	0.0311784
LotjaGi6g1v0246600	SCAR family protein 4	3.47162	0.39009	8.89953	5.60829e-19	6.77004e-16
LotjaGi4g1v0210300	ATP synthase subunit beta	3.44245	0.905982	3.79969	0.000144879	0.0123448
LotjaGi1g1v0224400_LC	Acetyl-coenzyme A carboxylase carboxyl transferase subunit beta, chloroplastic	3.43782	0.841169	4.08695	4.37073e-05	0.00479648
LotjaGi5g1v0322700	Basic helix-loop-helix transcription factor	3.43151	0.579781	5.91864	3.24616e-09	9.55758e-07
LotjaGi1g1v0660500_LC	Cytochrome f	3.4162	0.890298	3.83714	0.000124477	0.0109681
LotjaGi2g1v0040300_LC	Phthiocerol synthesis polyketide synthase type I PpsD	3.3607	1.14943	2.9238	0.00345788	0.105809
LotjaGi2g1v0030900_LC	G-type lectin S-receptor-like Serine/Threonine-kinase	3.35144	1.22831	2.72849	0.00636254	0.148493
LotjaGi4g1v0291800	Beta-glucosidase	3.34882	0.646045	5.18357	2.17684e-07	5.05341e-05
LotjaGi4g1v0123800_LC	Polyprotein	3.3217	0.856002	3.88048	0.000104252	0.00946225
LotjaGi2g1v0281000	Photosystem II protein D1	3.12039	0.943313	3.3079	0.000939979	0.0440659
LotjaGi1g1v0243400_LC	DUF223 domain protein	3.06078	0.383814	7.97465	1.52811e-15	1.1901e-12
LotjaGi1g1v0184800	Formin-like protein	3.04371	0.55978	5.43733	5.40838e-08	1.36015e-05
LotjaGi4g1v0331000	Flavonoid 3'-hydroxylase	3.03396	0.710198	4.27199	1.9374e-05	0.00239869
LotjaGi3g1v0187200	Aspartic proteinase	3.01219	0.805838	3.73796	0.00018552	0.0148311
LotjaGi4g1v0285800	Glycerophosphoryl diester phosphodiesterase family protein	3.0085	1.26267	2.38264	0.0171888	0.239685
LotjaGi3g1v0130700	Protein kinase	3.00704	0.447353	6.72186	1.79425e-11	7.10142e-09
LotjaGi6g1v0128000	Senescence-associated protein, putative	2.98198	1.53926	1.93727	0.0527119	0.382798
LotjaGi1g1v0544900	Transmembrane protein, putative	2.97977	0.338639	8.79923	1.37755e-18	1.446e-15
LotjaGi2g1v0377400	Syringolide-induced protein 14-1-1	2.97118	0.396981	7.48446	7.1844e-14	4.68792e-11
LotjaGi3g1v0372400	Acid phosphatase-like protein 1	2.9593	0.654161	4.52381	6.07364e-06	0.000857519
LotjaGi4g1v0217200	Subtilisin-like protease	2.92099	0.42275	6.9095	4.86374e-12	2.25818e-09
LotjaGi3g1v0031700_LC	GDSL esterase/lipase	2.88806	0.970685	2.97528	0.00292723	0.0965467
LotjaGi4g1v0172100_LC	Retrovirus-related Pol polyprotein from transposon TNT 1-94	2.86865	0.825911	3.47331	0.000514081	0.0303045
LotjaGi1g1v0297800	F-box protein family	2.80703	0.466004	6.02362	1.70557e-09	5.34775e-07
LotjaGi2g1v0046700_LC	G-type lectin S-receptor-like Serine/Threonine-kinase	2.80246	1.49428	1.87545	0.0607302	0.404413
LotjaGi3g1v0031800	NAD(P)H-quinone oxidoreductase subunit H, chloroplastic	2.79493	0.748923	3.73194	0.000190013	0.0150409
LotjaGi5g1v0301700	Myb transcription factor	2.78699	0.343335	8.11739	4.76298e-16	3.83309e-13
LotjaGi5g1v0018800	Calcium uniporter protein, mitochondrial	2.77204	0.546048	5.07655	3.84358e-07	8.28532e-05
LotjaGi3g1v0339500_LC	Terpene cyclase/mutase family member	2.7417	0.407075	6.73512	1.63797e-11	6.59093e-09
LotjaGi4g1v0296200	Kinase family protein	2.72474	0.245058	11.1187	1.01718e-28	2.45578e-25
LotjaGi3g1v0314500	ATP-binding protein, putative	2.6966	0.376804	7.15649	8.27674e-13	4.44056e-10
LotjaGi6g1v0335100	envelope membrane protein, chloroplastic	2.66444	0.820391	3.24776	0.00116315	0.0522943
LotjaGi6g1v0106500	HXXXD-type acyl-transferase family protein	2.66189	0.545768	4.87732	1.07535e-06	0.000196682
LotjaGi3g1v0381500_LC	Holliday junction ATP-dependent DNA helicase RuvB	2.66171	1.30729	2.03606	0.0417447	0.347421
LotjaGi5g1v0182100	LIGHT-DEPENDENT SHORT HYPOCOTYLS-like protein (DUF640)	2.66147	0.611908	4.34946	1.36476e-05	0.00178104
LotjaGi3g1v0449360	CLAVATA3/ESR (CLE)-related protein 1	2.63473	1.00055	2.63327	0.0084568	0.170002
LotjaGi3g1v0271600_LC	Rho-associated protein kinase 1	2.62069	0.719036	3.64473	0.000267673	0.0190014
LotjaGi2g1v0235400	Terpene cyclase/mutase family member	2.59606	0.928553	2.79582	0.00517687	0.13322
LotjaGi2g1v0429400	Anthocyanidin synthase	2.59279	0.853939	3.03627	0.00239526	0.0863116
LotjaGi3g1v0436000	Arginase	2.58477	0.423358	6.1054	1.02546e-09	3.25759e-07
LotjaGi3g1v0031500_LC	Ycf1	2.53444	0.644133	3.93465	8.33177e-05	0.0080141
LotjaGi1g1v0257100	Nodulation signaling pathway 2	2.52472	0.252783	9.9877	1.72547e-23	2.7772e-20
LotjaGi2g1v0429600	Expansin-like protein	2.52335	0.371045	6.80064	1.04155e-11	4.572e-09
LotjaGi6g1v0322400	Cysteine protease	2.50053	0.806045	3.10222	0.00192076	0.0737248
LotjaGi1g1v0576500	Universal stress protein	2.50025	0.637394	3.92261	8.75935e-05	0.00826082
LotjaGi2g1v0028400_LC	Phototropic-responsive NPH3 family protein	2.47944	1.32927	1.86527	0.0621437	0.406598
LotjaGi3g1v0031600_LC	GDSL esterase/lipase	2.47794	0.944453	2.62368	0.00869864	0.172565
LotjaGi6g1v0043000	Extra-large guanine nucleotide binding family protein	2.47052	0.33487	7.37755	1.61228e-13	9.98087e-11
LotjaGi3g1v0329000	Plant invertase/pectin methylesterase inhibitor superfamily protein, putative	2.43578	0.335858	7.25243	4.09368e-13	2.39924e-10
LotjaGi2g1v0038400_LC	G-type lectin S-receptor-like Serine/Threonine-kinase	2.38574	1.11503	2.13962	0.0323852	0.314638
LotjaGi1g1v0606300	BURP domain protein RD22	2.376	1.39923	1.69808	0.0894927	0.463355
LotjaGi4g1v0284200	Chitinase	2.36203	0.416369	5.67293	1.40375e-08	3.94079e-06
LotjaGi1g1v0302100	Unc93-like protein 2	2.32926	0.296835	7.84699	4.26146e-15	3.21514e-12
LotjaGi2g1v0191100	Leucine-rich repeat receptor-like protein kinase	2.32172	0.415739	5.58457	2.34274e-08	6.1479e-06
LotjaGi1g1v0023500	Carboxyl methyltransferase	2.29121	0.325478	7.03951	1.92922e-12	9.50556e-10
LotjaGi1g1v0109100	Peroxidase	2.26566	0.353359	6.41179	1.43823e-10	5.07292e-08
LotjaGi1g1v0453100	Peroxidase	2.24495	0.515735	4.35291	1.34342e-05	0.00176968
LotjaGi1g1v0089200	Expansin	2.23331	0.232749	9.59537	8.36171e-22	1.26173e-18
LotjaGi1g1v0424000	Peptide transporter	2.23209	0.428143	5.21343	1.85382e-07	4.34533e-05
LotjaGi1g1v0711000	LOB domain protein	2.21438	0.326746	6.77708	1.22627e-11	5.19401e-09
LotjaGi6g1v0247900	2-oxoglutarate (2OG) and Fe(II)-dependent oxygenase superfamily protein	2.21198	0.913215	2.42219	0.0154271	0.226827
LotjaGi1g1v0075000	U-box domain-containing protein	2.19754	0.320328	6.86029	6.87211e-12	3.13044e-09
LotjaGi1g1v0403800	5'-methylthioadenosine/S-adenosylhomocysteine nucleosidase	2.18367	0.622056	3.51041	0.000447422	0.0272781
LotjaGi5g1v0213400	Neurogenic locus notch-like protein	2.14853	0.446834	4.80833	1.52195e-06	0.000272136
LotjaGi1g1v0427900	Cytokinin riboside 5'-monophosphate phosphoribohydrolase	2.13663	0.261073	8.18404	2.74493e-16	2.2852e-13
LotjaGi1g1v0128100	Response to low sulfur 1 protein	2.09296	0.809643	2.58503	0.00973695	0.18342
LotjaGi2g1v0405900	GH3.3	2.07166	0.363766	5.69503	1.23349e-08	3.50355e-06
LotjaGi1g1v0624000	Cytochrome P450 family protein	2.04007	0.274763	7.42485	1.1291e-13	7.17362e-11
LotjaGi3g1v0152100	Non-specific lipid-transfer protein	2.03385	0.814748	2.4963	0.0125497	0.208216
LotjaGi3g1v0338300	Terpene cyclase/mutase family member	2.01741	0.314701	6.41056	1.44983e-10	5.07292e-08
LotjaGi1g1v0143000	Phospho-2-dehydro-3-deoxyheptonate aldolase	2.01727	0.59081	3.41442	0.000639187	0.0349373
LotjaGi2g1v0336200_LC	Retrovirus-related Pol polyprotein from transposon TNT 1-94	2.01479	0.604795	3.33136	0.000864213	0.0421509
LotjaGi3g1v0530400_LC	bZIP transcription factor (DUF630 and DUF632)	-2.03423	0.752322	-2.70394	0.00685221	0.153235
LotjaGi6g1v0172800_LC	Cytochrome P450 family protein	-2.04012	1.19311	-1.70991	0.087282	0.459321
LotjaGi4g1v0311500	Serpin	-2.09091	1.08869	-1.92057	0.0547861	0.388971
LotjaGi5g1v0069600	WAT1-related protein	-2.12022	0.581941	-3.64335	0.000269108	0.0190014
LotjaGi5g1v0020500_LC	multidrug resistance-associated protein 1	-2.1932	1.12208	-1.95458	0.0506324	0.376361
LotjaGi3g1v0487600	High-affinity nitrate transporter 2.2	-2.2884	0.677996	-3.37524	0.000737513	0.0383024
LotjaGi3g1v0120300_LC	histone-lysine N-methyltransferase SUVR5	-2.30282	1.05382	-2.18522	0.028873	0.299224
LotjaGi1g1v0152000	Nitrate reductase	-2.33489	0.67919	-3.43776	0.000586554	0.0326294
LotjaGi3g1v0216600_LC	Pol polyprotein	-2.53001	0.752742	-3.36106	0.000776448	0.0396317
LotjaGi3g1v0397500	GDSL esterase/lipase	-2.71278	0.810318	-3.3478	0.000814559	0.0407801
LotjaGi5g1v0319900_LC	NAD(P)-linked oxidoreductase superfamily protein	-2.71548	0.816929	-3.324	0.000887355	0.0425913
LotjaGi3g1v0229300_LC	Glutamyl-tRNA(Gln) amidotransferase subunit A	-2.77101	1.07177	-2.58546	0.00972488	0.18342
LotjaGi2g1v0277300_LC	Polynucleotidyl transferase, ribonuclease H-like superfamily protein	-3.03618	1.04249	-2.91242	0.00358636	0.108232
LotjaGi1g1v0084200_LC	Protein translocase subunit SecA	-3.72943	1.01662	-3.66845	0.000244024	0.0179742
LotjaGi1g1v0780400	Aldo/keto reductase family oxidoreductase	-3.74661	0.821294	-4.56184	5.07074e-06	0.000741956

## Sheet: dahps1-2p-adjust <0.5 Log2FC >2
Gene ID	Annotation	log2FoldChange	lfcSE	stat	pvalue	padj
LotjaGi2g1v0033200	Senescence-associated protein	23.3453	3.91664	5.96055	2.51392e-09	4.52124e-07
LotjaGi2g1v0247000	CASP-like protein	14.1946	1.27614	11.1231	9.68567e-29	1.91615e-25
LotjaGi3g1v0011300	Embryo-specific 3	12.3374	1.32646	9.301	1.39135e-20	1.10102e-17
LotjaGi5g1v0106700	Nuclear transcription factor Y subunit	12.2554	1.2489	9.81298	9.90052e-23	1.11923e-19
LotjaGi2g1v0347400_LC	Bifunctional inhibitor/lipid-transfer protein/seed storage 2S albumin superfamily protein	11.9801	1.92647	6.21868	5.01355e-10	1.00866e-07
LotjaGi1g1v0539200	CASP-like protein	11.8373	0.755057	15.6774	2.1587e-55	1.70825e-51
LotjaGi4g1v0288300	Early nodulin-like protein	11.8011	1.41782	8.32344	8.54434e-17	4.3158e-14
LotjaGi3g1v0312800	WAT1-related protein	11.747	1.29726	9.05524	1.36265e-19	9.24266e-17
LotjaGi1g1v0182900	Receptor-like kinase	11.6317	1.26128	9.22217	2.91144e-20	2.2296e-17
LotjaGi6g1v0195300	Lipoxygenase	11.4496	1.27107	9.00786	2.10118e-19	1.38561e-16
LotjaGi5g1v0359300	Chalcone-flavonone isomerase family protein	10.5512	1.29255	8.16307	3.26609e-16	1.55074e-13
LotjaGi2g1v0169000	plant/protein (Protein of unknown function, DUF599)	10.3735	0.889622	11.6606	2.02609e-31	5.34437e-28
LotjaGi6g1v0096900	Pectate lyase	10.3567	1.10522	9.37065	7.20839e-21	6.33805e-18
LotjaGi2g1v0018600	O-methyltransferase	10.2634	1.29831	7.90521	2.67482e-15	1.15455e-12
LotjaGi1g1v0063200	Leucine-rich repeat receptor-like protein kinase family protein	10.1825	1.34576	7.56634	3.8388e-14	1.40205e-11
LotjaGi3g1v0476100_LC	serine/arginine repetitive matrix protein	9.05849	1.11581	8.11831	4.72735e-16	2.1175e-13
LotjaGi3g1v0086300_LC	Defensin-like protein	8.29993	1.09267	7.59603	3.05343e-14	1.16917e-11
LotjaGi1g1v0424000	Peptide transporter	8.04063	1.72225	4.66867	3.03155e-06	0.000292557
LotjaGi3g1v0554000_LC	RNA-binding ASCH domain protein	7.58343	0.518492	14.6259	1.9189e-48	1.13887e-44
LotjaGi1g1v0243500	Ypt/Rab-GAP domain of gyp1p superfamily protein	7.51867	0.639691	11.7536	6.76842e-32	2.00853e-28
LotjaGi2g1v0002600	Pectinesterase	7.4458	0.734596	10.1359	3.82797e-24	5.04867e-21
LotjaGi3g1v0027300	Calmodulin-binding family protein	7.38229	1.15072	6.41539	1.40466e-10	3.14591e-08
LotjaGi6g1v0105600	Peroxidase	7.15704	0.847322	8.44667	2.99736e-17	1.69422e-14
LotjaGi2g1v0324000	Receptor protein kinase, putative	7.13171	0.699912	10.1894	2.21032e-24	3.08665e-21
LotjaGi1g1v0725800	Non-structural maintenance of chromosome element 4	6.9281	0.822637	8.42182	3.70692e-17	2.04657e-14
LotjaGi4g1v0172700	Lectin receptor kinase	6.7459	0.698347	9.65982	4.46652e-22	4.61023e-19
LotjaGi1g1v0001500	Plant regulator RWP-RK family protein	6.65968	0.670011	9.93966	2.79772e-23	3.32089e-20
LotjaGi6g1v0193500	Carboxypeptidase	6.6447	1.20124	5.53152	3.17469e-08	4.48614e-06
LotjaGi3g1v0134800_LC	Carbohydrate-binding X8 domain superfamily protein	6.27567	2.32329	2.7012	0.00690899	0.185963
LotjaGi5g1v0269700	Repetitive proline-rich cell wall protein 2	6.26042	0.347997	17.9899	2.33987e-72	5.55486e-68
LotjaGi1g1v0606600	Expansin protein	6.14028	1.15639	5.30989	1.09692e-07	1.38515e-05
LotjaGi4g1v0333400	Serpin-like protein	5.9368	0.347605	17.0792	2.12142e-65	2.51813e-61
LotjaGi3g1v0066100	Plasma membrane ATPase	5.91626	0.682852	8.66404	4.55316e-18	2.77159e-15
LotjaGi1g1v0145800	Aquaporin	5.78735	0.413237	14.0049	1.45451e-44	6.90601e-41
LotjaGi4g1v0291800	Beta-glucosidase	5.76362	0.762199	7.56183	3.97445e-14	1.4296e-11
LotjaGi4g1v0217200	Subtilisin-like protease	5.70569	0.526066	10.846	2.08451e-27	3.09289e-24
LotjaGi6g1v0106500	HXXXD-type acyl-transferase family protein	5.70438	0.96611	5.90448	3.53755e-09	6.13003e-07
LotjaGi6g1v0104200	2-oxoglutarate (2OG) and Fe(II)-dependent oxygenase superfamily protein, putative	5.68482	0.677681	8.38863	4.91847e-17	2.61249e-14
LotjaGi2g1v0152900	Receptor-like kinase	5.5939	0.458262	12.2068	2.85994e-34	1.13158e-30
LotjaGi1g1v0576500	Universal stress protein	5.55272	0.932701	5.95338	2.62658e-09	4.65335e-07
LotjaGi5g1v0182100	LIGHT-DEPENDENT SHORT HYPOCOTYLS-like protein (DUF640)	5.53411	0.795451	6.95719	3.4713e-12	9.69515e-10
LotjaGi3g1v0130700	Protein kinase	5.44949	0.58325	9.34333	9.3355e-21	7.91517e-18
LotjaGi6g1v0246600	SCAR family protein 4	5.44017	0.679734	8.00338	1.21053e-15	5.32183e-13
LotjaGi1g1v0079700	Nematode resistance HSPRO2-like protein	5.41849	0.495617	10.9328	8.0323e-28	1.36205e-24
LotjaGi2g1v0091200	Ankyrin repeat-containing protein	5.22147	0.574775	9.08437	1.04301e-19	7.28264e-17
LotjaGi6g1v0043000	Extra-large guanine nucleotide binding family protein	5.19188	0.521904	9.94796	2.57398e-23	3.21612e-20
LotjaGi4g1v0441000	MYB-like transcription factor family protein	5.17848	0.594269	8.71403	2.93249e-18	1.83204e-15
LotjaGi3g1v0478800	Subtilisin-like protease	5.17527	0.966939	5.35223	8.68791e-08	1.14084e-05
LotjaGi1g1v0651600	Protein DETOXIFICATION	5.16664	0.762553	6.77545	1.24018e-11	3.23538e-09
LotjaGi1g1v0780600	Aldo/keto reductase family oxidoreductase	4.97596	0.415547	11.9745	4.83393e-33	1.63939e-29
LotjaGi2g1v0377400	Syringolide-induced protein 14-1-1	4.94325	0.704526	7.01642	2.27626e-12	6.51066e-10
LotjaGi4g1v0162100	D-ribose-binding periplasmic	4.80018	0.722503	6.64383	3.05643e-11	7.18413e-09
LotjaGi3g1v0150300	ABC transporter ATP-binding protein	4.79469	0.511258	9.37823	6.709e-21	6.12583e-18
LotjaGi2g1v0019000	O-methyltransferase	4.75269	0.704358	6.74755	1.50365e-11	3.83835e-09
LotjaGi1g1v0711000	LOB domain protein	4.7448	0.509211	9.31795	1.18612e-20	9.70985e-18
LotjaGi4g1v0351300	tRNA dimethylallyltransferase	4.73584	0.69952	6.77013	1.28669e-11	3.32021e-09
LotjaGi3g1v0314500	ATP-binding protein, putative	4.65672	0.592366	7.86121	3.80428e-15	1.55713e-12
LotjaGi1g1v0089200	Expansin	4.56624	0.469994	9.71553	2.589e-22	2.79377e-19
LotjaGi5g1v0322700	Basic helix-loop-helix transcription factor	4.44039	0.802729	5.53162	3.17284e-08	4.48614e-06
LotjaGi2g1v0126500	DUF21 domain-containing protein	4.42694	0.895655	4.94269	7.70519e-07	8.58785e-05
LotjaGi2g1v0232600	MYB-like transcription factor family protein	4.39828	0.541755	8.11858	4.71666e-16	2.1175e-13
LotjaGi3g1v0329000	Plant invertase/pectin methylesterase inhibitor superfamily protein, putative	4.32681	0.561915	7.70011	1.35944e-14	5.44962e-12
LotjaGi4g1v0296200	Kinase family protein	4.26022	0.462651	9.20827	3.31432e-20	2.45881e-17
LotjaGi6g1v0145500	Cytochrome P450	4.20529	0.462095	9.10049	8.99217e-20	6.46891e-17
LotjaGi5g1v0301700	Myb transcription factor	4.08132	0.434386	9.3956	5.68899e-21	5.40227e-18
LotjaGi1g1v0427900	Cytokinin riboside 5'-monophosphate phosphoribohydrolase	3.94892	0.480137	8.22456	1.9591e-16	9.68937e-14
LotjaGi4g1v0319200	Pectinesterase	3.94112	0.3412	11.5508	7.31475e-31	1.73652e-27
LotjaGi1g1v0075000	U-box domain-containing protein	3.94008	0.561515	7.01688	2.26883e-12	6.51066e-10
LotjaGi1g1v0544900	Transmembrane protein, putative	3.93307	0.470355	8.36193	6.17002e-17	3.18427e-14
LotjaGi1g1v0243400_LC	DUF223 domain protein	3.91624	0.548675	7.13764	9.49486e-13	2.85326e-10
LotjaGi4g1v0085800	Pectin lyase-like superfamily protein	3.89596	0.610831	6.37814	1.79256e-10	3.96946e-08
LotjaGi1g1v0404500	Carotenoid cleavage dioxygenase	3.88832	0.524713	7.41036	1.25953e-13	4.2716e-11
LotjaGi1g1v0450200	Wound-induced protein 1	3.86835	0.356531	10.85	1.99498e-27	3.09289e-24
LotjaGi3g1v0379800	Short chain dehydrogenase/reductase	3.806	0.567067	6.71174	1.92323e-11	4.75598e-09
LotjaGi1g1v0184800	Formin-like protein	3.78639	0.557153	6.79597	1.07588e-11	2.86981e-09
LotjaGi1g1v0365200	Aspartate aminotransferase, cytoplasmic	3.723	0.549415	6.77631	1.23283e-11	3.23538e-09
LotjaGi0g1v0001800	2-oxoglutarate-dependent dioxygenase	3.65575	0.325623	11.227	3.00641e-29	6.48838e-26
LotjaGi4g1v0389300	Basic blue-like protein	3.65049	0.448214	8.14453	3.80766e-16	1.77243e-13
LotjaGi4g1v0284200	Chitinase	3.62181	0.431794	8.38783	4.95206e-17	2.61249e-14
LotjaGi6g1v0032600	Endoglucanase	3.57537	0.648319	5.51483	3.49113e-08	4.84674e-06
LotjaGi2g1v0191100	Leucine-rich repeat receptor-like protein kinase	3.54931	0.61723	5.75038	8.90422e-09	1.39991e-06
LotjaGi5g1v0304400	Protein DETOXIFICATION	3.48668	0.502619	6.93702	4.00461e-12	1.10546e-09
LotjaGi1g1v0448500	EF hand calcium-binding family protein	3.46884	0.456831	7.59328	3.11898e-14	1.17531e-11
LotjaGi1g1v0074200	LOB domain-containing protein, putative	3.44546	0.502566	6.85573	7.09503e-12	1.91405e-09
LotjaGi1g1v0440900	Vacuolar cation/proton exchanger, putative	3.41192	0.864123	3.94842	7.86684e-05	0.0054133
LotjaGi6g1v0231200	Cytokinin oxidase/dehydrogenase-like protein	3.37471	0.442448	7.62735	2.39619e-14	9.32551e-12
LotjaGi1g1v0568000	MLO-like protein	3.32039	0.39098	8.49249	2.02256e-17	1.20039e-14
LotjaGi2g1v0315900	Trichome birefringence-like protein	3.22812	0.558189	5.7832	7.32925e-09	1.17565e-06
LotjaGi1g1v0297800	F-box protein family	3.22701	0.583856	5.52706	3.25636e-08	4.54741e-06
LotjaGi3g1v0189000	DUF4228 domain protein	3.22528	0.392743	8.21218	2.17202e-16	1.05232e-13
LotjaGi3g1v0208000	Pectinesterase	3.18214	1.23507	2.5765	0.00998073	0.232982
LotjaGi6g1v0345300	Pathogenesis-related protein 1	3.17346	0.519921	6.10374	1.03613e-09	1.98368e-07
LotjaGi3g1v0247700	Transcription factor	3.13345	0.493212	6.35315	2.10948e-10	4.53153e-08
LotjaGi2g1v0429600	Expansin-like protein	3.12891	0.517399	6.04739	1.47212e-09	2.75183e-07
LotjaGi3g1v0414350	Nodulation signaling protein 1	3.10653	0.403527	7.69844	1.37733e-14	5.44962e-12
LotjaGi2g1v0405900	GH3.3	3.0547	0.51954	5.87963	4.11178e-09	7.02256e-07
LotjaGi3g1v0297800	E3 Ubiquitin ligase family protein	3.0284	0.450962	6.71543	1.87507e-11	4.6857e-09
LotjaGi1g1v0216700	Aldose 1-epimerase	3.01932	0.87447	3.45274	0.000554928	0.0283311
LotjaGi6g1v0292500	Kinase family protein	3.00835	0.381163	7.89256	2.96051e-15	1.25505e-12
LotjaGi1g1v0643700	Ethylene-responsive transcription factor	3.00082	0.395806	7.58155	3.4144e-14	1.26653e-11
LotjaGi2g1v0291100	Polynucleotidyl transferase, ribonuclease H-like superfamily protein	2.98811	0.448124	6.66804	2.59237e-11	6.15429e-09
LotjaGi2g1v0307400	WRKY transcription factor, putative	2.97675	0.519606	5.72886	1.01107e-08	1.55863e-06
LotjaGi5g1v0319400	Inositol-tetrakisphosphate 1-kinase	2.9379	0.399076	7.36176	1.815e-13	6.06876e-11
LotjaGi4g1v0318900	Pectinesterase	2.91788	0.263687	11.0657	1.84013e-28	3.36036e-25
LotjaGi2g1v0399200	3-ketodihydrosphingosine reductase	2.91122	0.390053	7.46365	8.41578e-14	2.9381e-11
LotjaGi5g1v0187100	Gamma-tubulin complex component	2.90355	0.397952	7.29624	2.95916e-13	9.49332e-11
LotjaGi1g1v0646300	Ankyrin repeat-containing protein	2.87409	0.40094	7.16839	7.58855e-13	2.33964e-10
LotjaGi6g1v0180900	DUF4228 domain protein	2.87065	0.412123	6.96553	3.27179e-12	9.2467e-10
LotjaGi1g1v0023500	Carboxyl methyltransferase	2.8677	0.553495	5.18108	2.2061e-07	2.69963e-05
LotjaGi5g1v0189500	Phosphatase 2C family protein	2.86595	0.383807	7.46715	8.19502e-14	2.90373e-11
LotjaGi2g1v0010100	Guanine nucleotide-binding protein subunit alpha-like protein	2.86217	0.517118	5.53485	3.11499e-08	4.45481e-06
LotjaGi1g1v0137600	Redox-regulatory protein FAM213A-like protein	2.85566	0.303201	9.41838	4.58085e-21	4.53122e-18
LotjaGi1g1v0645200	2-oxoglutarate (2OG) and Fe(II)-dependent oxygenase superfamily protein	2.84213	0.87027	3.2658	0.00109156	0.0480773
LotjaGi1g1v0408100	Glutathione S-transferase	2.83613	0.45783	6.19472	5.83869e-10	1.15509e-07
LotjaGi1g1v0257100	Nodulation signaling pathway 2	2.77299	0.56142	4.93925	7.84249e-07	8.70003e-05
LotjaGi4g1v0142900	Receptor-kinase, putative	2.75282	0.540489	5.09321	3.52045e-07	4.15798e-05
LotjaGi1g1v0109200	Peroxidase	2.7022	0.550629	4.90747	9.22583e-07	0.00010001
LotjaGi1g1v0163800	Wall-associated receptor kinase-like protein	2.69861	0.499813	5.39924	6.69255e-08	8.97634e-06
LotjaGi2g1v0440500	Plant/K16L22-9 protein, putative	2.69304	0.428098	6.29071	3.16025e-10	6.58109e-08
LotjaGi1g1v0581300	Protein phosphatase 2C family protein	2.69255	0.499465	5.39088	7.01134e-08	9.35108e-06
LotjaGi2g1v0139800	Short-chain dehydrogenase/reductase family protein	2.62944	0.367275	7.15933	8.10739e-13	2.46756e-10
LotjaGi3g1v0106300	Beta-glucosidase, putative	2.6138	0.293581	8.90314	5.42904e-19	3.48339e-16
LotjaGi4g1v0040500	GMP synthase [glutamine-hydrolyzing]	2.58677	0.695116	3.72135	0.000198161	0.0117903
LotjaGi3g1v0493400_LC	Extensin-like protein	2.50376	0.502275	4.98483	6.20163e-07	7.02641e-05
LotjaGi6g1v0246700	Transaldolase	2.45658	0.418358	5.87195	4.30699e-09	7.21425e-07
LotjaGi6g1v0036600	Phytoene synthase	2.45242	0.430685	5.69423	1.23932e-08	1.86212e-06
LotjaGi3g1v0086000	HXXXD-type acyl-transferase family protein	2.4468	0.721017	3.39354	0.00068996	0.0339123
LotjaGi4g1v0268200_LC	Early nodulin-93	2.43912	1.17053	2.08378	0.0371799	0.489547
LotjaGi3g1v0083800	Acid phosphatase 1	2.4236	0.647866	3.74089	0.000183366	0.0110766
LotjaGi1g1v0712800	Ethylene-responsive transcription factor, putative	2.40771	0.37902	6.35247	2.11879e-10	4.53153e-08
LotjaGi1g1v0421000	Mannan endo-1,4-beta-mannosidase-like protein	2.38814	0.327852	7.28418	3.23623e-13	1.02437e-10
LotjaGi4g1v0086000	LOB domain protein	2.37488	0.409828	5.79482	6.8393e-09	1.10452e-06
LotjaGi1g1v0075300	CASP-like protein	2.36635	0.498219	4.74962	2.03796e-06	0.000206757
LotjaGi1g1v0624000	Cytochrome P450 family protein	2.35815	0.299013	7.88644	3.10926e-15	1.29498e-12
LotjaGi1g1v0302100	Unc93-like protein 2	2.34221	0.35046	6.68324	2.33714e-11	5.6616e-09
LotjaGi2g1v0157600	Cytochrome P450 family protein	2.33282	0.624868	3.7333	0.00018899	0.0113013
LotjaGi5g1v0018800	Calcium uniporter protein, mitochondrial	2.31438	0.378108	6.12095	9.30208e-10	1.79538e-07
LotjaGi1g1v0377000	Lectin	2.302	0.723584	3.18139	0.00146568	0.0609374
LotjaGi1g1v0234500	Adenine/guanine permease	2.29658	0.382002	6.01195	1.83304e-09	3.35142e-07
LotjaGi2g1v0423000_LC	Hexosyltransferase	2.27534	0.581676	3.9117	9.16505e-05	0.00614628
LotjaGi6g1v0194600	Glycosyltransferase	2.23035	0.419594	5.3155	1.06365e-07	1.35033e-05
LotjaGi2g1v0223900	RNA-dependent RNA polymerase	2.22233	0.419954	5.29185	1.21083e-07	1.5129e-05
LotjaGi4g1v0093900	D-ribose-binding periplasmic	2.18859	0.311485	7.02632	2.12045e-12	6.21476e-10
LotjaGi5g1v0043000	Beta-fructofuranosidase, insoluble isoenzyme 1	2.18433	0.454968	4.80106	1.57829e-06	0.000164336
LotjaGi6g1v0026200	Endoglucanase	2.17524	0.399121	5.45008	5.03479e-08	6.83005e-06
LotjaGi3g1v0439100	Myb transcription factor	2.15674	0.51494	4.18834	2.81005e-05	0.00223112
LotjaGi3g1v0322200	Major allergen Bet v 1	2.15543	0.419593	5.13694	2.79242e-07	3.36508e-05
LotjaGi3g1v0325100	Cyclic nucleotide-gated channel	2.15171	0.601198	3.57904	0.000344857	0.0191283
LotjaGi3g1v0205000	Zinc finger family protein	2.13685	0.399261	5.35201	8.69808e-08	1.14084e-05
LotjaGi3g1v0450300	Basic helix-loop-helix transcription factor	2.11684	0.514188	4.11687	3.84055e-05	0.00291293
LotjaGi4g1v0132700	Kinase, putative	2.11195	0.316487	6.67312	2.50427e-11	6.00518e-09
LotjaGi1g1v0672000	Heat Stress Transcription Factor family protein	2.10399	0.382504	5.50056	3.78583e-08	5.19512e-06
LotjaGi1g1v0177400	Short-chain dehydrogenase/reductase family protein	2.10202	0.3773	5.57122	2.52968e-08	3.70707e-06
LotjaGi4g1v0256800	Adenine nucleotide alpha hydrolases-like superfamily protein, putative	2.0859	0.366116	5.69738	1.21661e-08	1.83964e-06
LotjaGi3g1v0362200	Sulfate transporter, putative	2.08497	0.535987	3.88995	0.000100263	0.00659348
LotjaGi4g1v0307200	Leucine-rich repeat (LRR) family protein	2.07488	0.653057	3.17718	0.00148713	0.0615442
LotjaGi3g1v0110700	Response regulator protein	2.07207	0.293978	7.04839	1.81002e-12	5.37123e-10
LotjaGi1g1v0605800	Receptor-like kinase	2.06078	0.351565	5.86174	4.58052e-09	7.60431e-07
LotjaGi1g1v0341300	ENTH/ANTH/VHS superfamily protein	2.04857	0.415453	4.93094	8.18367e-07	8.99446e-05
LotjaGi1g1v0769400	Epoxide hydrolase 2	2.04851	0.284367	7.20374	5.85819e-13	1.82991e-10
LotjaGi1g1v0367800	Cytochrome P450 family protein	2.04159	0.326492	6.25311	4.02359e-10	8.1952e-08
LotjaGi6g1v0342200	Calcium-binding family protein	2.0375	0.650187	3.13372	0.00172608	0.0701621
LotjaGi3g1v0315300	Protein MIZU-KUSSEI 1	2.02126	0.418144	4.83389	1.33887e-06	0.000141266
LotjaGi3g1v0227000	Benzyl alcohol o-benzoyltransferase	2.00922	0.35208	5.70671	1.15179e-08	1.75279e-06
LotjaGi4g1v0012100	Pectate lyase	2.00588	0.487084	4.11814	3.81947e-05	0.00290622
LotjaGi5g1v0295400	Membrane-associated kinase regulator, putative	2.00265	0.573105	3.49438	0.000475159	0.0252355
LotjaGi3g1v0411100	ABC transporter ATP-binding protein	2.00181	0.273077	7.33055	2.29217e-13	7.55778e-11
LotjaGi3g1v0110900_LC	Early nodulin protein	-2.05251	0.877839	-2.33814	0.0193798	0.346444
LotjaGi4g1v0454500	Pectinesterase	-2.13036	0.481296	-4.4263	9.58644e-06	0.000852368
LotjaGi2g1v0152100	Gibberellin 20-oxidase	-2.27631	0.615932	-3.69572	0.000219265	0.0127895
LotjaGi3g1v0389500	BAG family molecular chaperone regulator 6	-2.30397	0.583773	-3.94669	7.92395e-05	0.00543684
LotjaGi5g1v0195600	Heat-shock protein, putative	-2.34781	0.787843	-2.98004	0.00288208	0.102185
LotjaGi1g1v0083500	Heat-shock protein, putative	-2.4904	0.61569	-4.04489	5.2347e-05	0.00378877
LotjaGi1g1v0701000	RNA-binding protein 48	-3.30712	0.849412	-3.89342	9.88402e-05	0.00653612
LotjaGi3g1v0024600	Phospholipase D	-5.05996	0.839784	-6.02531	1.68789e-09	3.13051e-07
LotjaGi2g1v0428000_LC	Protein DETOXIFICATION	-7.62174	3.63991	-2.09393	0.0362659	0.483681
LotjaGi6g1v0128400_LC	Phthiocerol synthesis polyketide synthase type I PpsD	-17.1315	3.07705	-5.56751	2.58401e-08	3.76346e-06
